# Supplementary material for: QTL mapping and GWAS reveal candidate genes controlling capsaicinoid content in Capsicum
Source: Plant Biotechnol J. 2018 Mar 2;16(9):1546–58. doi: 10.1111/pbi.12894 (PMC6097123; doi:10.1111/pbi.12894)
Supplement: Supplementary file 1 — Figure S1 Correlation between the contents of capsaicin, dihydrocapsaicin, and total capsaicinoids in ‘PD’ RILs (a), ‘TH’ RILs (b), and the GWAS population (c). CAP, capsaicin; DICAP, dihydrocapsaicin; Total, total capsaicinoid. Figure S2 Comparison of the genetic maps of ‘PD’ and ‘TH’ RILs with the physical map. Bars on the left and right show the genetic map position (cM) and the physical map position (Mbp), respectively. PD, genetic map of ‘PD’ RILs; TH, genetic map of ‘TH’ RILs; CM334, physical map of the C. annuum ‘CM334’ reference genome. Figure S3 Population structure of the GWAS population, with a principal component analysis (a) and a phylogenetic tree (b) determined from 109 610 SNPs. Dark orange, blue and purple colours indicate C. annuum, C. chinense and C. frutescens, respectively. Table S1 Capsaicinoid contents (μg/g DW) of Perennial, Dempsey, and ‘PD’ RIL plants grown in three different environments. Table S2 Capsaicinoid contents (μg/g DW) of TF68, Habanero, and ‘TH’ RIL plants grown in two different environments. Table S3 Bin map of the ‘TH’ RIL population. Table S4 Genotypes of bins in the ‘TH’ RIL bin map. Table S5 Epistatic effects of major QTLs in ‘PD’ RILs. Table S6 Epistatic effects of major QTLs in ‘TH’ RILs. Table S7 Accessions used for GWAS. Table S8 Haplotype block estimated by genotyping by sequencing of the GWAS population. Table S9 Associated regions and candidate genes detected by GWAS. Table S10 Physical location of QTLs for validation. Table S11 Distribution of SNPs in genic and intergenic regions. [file PBI-16-1546-s001.zip › pbi12894-sup-0002-TableS4&S8-10.xlsx]

## Sheet: Table S4. Genotype of TH bin
Chromosome	Bin marker	End position of bin (bp)	TH-1	TH-10	TH-100	TH-101	TH-102	TH-11	TH-113	TH-114	TH-116	TH-117	TH-118	TH-13	TH-14	TH-15	TH-16	TH-19	TH-2	TH-21	TH-22	TH-23	TH-24	TH-25	TH-26	TH-27	TH-28	TH-29	TH-3	TH-30	TH-32	TH-36	TH-37	TH-39	TH-40	TH-41	TH-43	TH-44	TH-45	TH-46	TH-47	TH-48	TH-49	TH-5	TH-50	TH-51	TH-52	TH-53	TH-54
1	TH1-bin1	1100000	B	B	A	A	A	A	A	A	A	A	A	A	A	A	A	A	B	B	B	A	A	A	B	A	A	A	A	A	A	A	A	A	A	A	A	A	B	A	A	B	A	A	A	A	A	A	B
1	TH1-bin2	1500000	B	B	A	A	A	A	A	A	A	A	A	A	A	A	A	A	B	B	B	A	A	A	B	A	A	A	A	A	A	A	A	A	A	A	A	A	B	A	A	B	A	A	A	A	A	A	B
1	TH1-bin3	1900000	B	B	A	A	A	A	A	A	A	A	A	A	A	A	A	A	B	B	B	A	A	A	B	A	A	A	A	A	A	A	A	A	A	A	A	A	B	A	A	B	A	A	A	A	A	A	B
1	TH1-bin4	2300000	B	B	A	A	A	A	A	A	A	A	A	A	A	A	A	A	A	B	B	A	A	A	B	A	A	A	A	A	A	A	A	A	A	A	A	A	B	A	A	B	A	A	A	A	A	A	B
1	TH1-bin5	2600000	A	B	A	A	A	A	A	A	A	A	A	A	A	A	A	A	A	B	B	A	A	A	B	A	A	A	A	A	A	A	A	A	A	A	A	A	B	A	A	B	A	A	A	A	A	A	B
1	TH1-bin6	5600000	A	B	A	A	A	A	A	A	A	A	A	A	A	A	A	A	A	B	B	A	A	A	B	A	A	A	A	A	A	B	B	A	A	A	A	A	B	A	A	B	A	A	A	A	A	A	B
1	TH1-bin7	6100000	A	B	A	A	A	A	A	A	A	A	A	A	A	A	A	A	A	B	B	A	A	A	B	A	A	A	A	A	A	B	B	A	A	A	A	A	B	A	A	A	A	A	A	A	A	A	B
1	TH1-bin8	6200000	A	B	A	A	A	A	A	A	A	A	A	A	A	A	A	A	A	B	B	A	A	A	B	A	A	A	A	A	A	B	B	A	A	A	A	A	B	A	A	A	A	A	A	A	A	A	B
1	TH1-bin9	7900000	A	B	A	A	A	A	A	A	A	A	A	A	A	A	A	A	A	B	A	A	A	A	B	A	A	A	A	A	A	B	B	A	A	A	A	A	B	A	A	A	A	A	A	A	A	A	B
1	TH1-bin10	9700000	A	B	A	A	A	A	A	A	A	A	A	A	A	A	A	A	A	B	A	A	A	A	B	A	A	A	H	A	A	B	B	A	A	A	A	A	B	A	A	A	A	A	A	A	A	A	B
1	TH1-bin11	10400000	A	B	A	A	A	A	A	A	A	A	A	A	A	A	A	A	A	B	A	A	A	A	B	A	A	A	H	A	A	B	B	A	A	A	A	A	B	A	A	A	A	A	A	B	A	A	A
1	TH1-bin12	10700000	A	B	A	A	A	A	A	A	A	A	A	A	A	A	A	A	A	B	A	A	A	A	B	A	A	A	H	A	A	B	B	A	A	A	A	A	B	A	A	A	A	A	A	B	A	A	A
1	TH1-bin13	13100000	A	B	A	A	A	A	A	A	A	A	A	A	A	A	A	A	A	B	A	A	A	A	B	A	A	A	H	A	A	B	B	A	A	A	A	A	B	A	A	A	A	A	A	B	H	A	A
1	TH1-bin14	13900000	A	B	A	A	A	A	A	A	A	A	A	A	A	A	B	A	A	B	A	A	A	A	B	A	A	A	H	A	A	B	B	A	A	A	A	A	B	A	A	A	A	A	A	B	H	A	A
1	TH1-bin15	15300000	A	B	A	A	A	A	A	A	A	A	A	A	A	A	B	A	A	B	A	A	A	A	B	A	A	A	A	A	A	B	B	A	A	A	A	A	B	A	A	A	A	A	A	B	H	A	A
1	TH1-bin16	15500000	A	B	A	A	A	A	A	A	A	A	A	A	A	A	A	B	A	B	A	A	A	A	B	A	A	A	A	A	A	B	B	A	A	A	A	A	B	A	A	A	A	A	A	B	H	A	A
1	TH1-bin17	15700000	A	B	A	A	A	A	A	A	A	A	A	A	A	A	A	B	A	B	A	A	A	A	B	A	A	A	A	A	A	B	B	A	A	A	A	A	B	A	A	A	A	A	A	B	H	A	A
1	TH1-bin18	17900000	A	B	A	A	A	A	A	A	A	A	A	A	A	A	A	B	A	B	A	A	A	A	B	A	A	A	A	A	A	B	B	A	A	A	A	A	B	A	A	A	A	A	A	A	H	A	A
1	TH1-bin19	18200000	A	B	A	A	A	A	A	A	A	A	A	A	A	A	A	B	A	B	A	A	A	A	B	A	A	A	A	A	A	B	B	A	A	A	A	A	B	A	A	A	A	A	A	A	A	A	A
1	TH1-bin20	19400000	A	B	A	A	A	A	A	A	A	A	A	A	A	A	A	B	A	B	A	A	A	A	B	B	B	B	A	A	A	B	B	A	A	A	A	A	B	A	A	A	A	A	A	A	A	A	A
1	TH1-bin21	20100000	A	B	A	A	A	A	A	A	A	A	A	A	A	A	A	B	A	B	A	A	A	A	B	B	B	B	A	A	A	B	B	A	A	A	A	A	B	A	A	A	A	A	A	A	A	A	A
1	TH1-bin22	20700000	A	B	A	A	A	A	A	H	A	A	A	A	A	A	A	B	A	B	A	A	A	A	B	B	B	B	A	A	A	B	B	A	A	A	A	A	B	A	A	A	A	A	A	A	A	A	A
1	TH1-bin23	20900000	A	B	A	A	A	A	A	H	A	A	A	A	A	A	A	B	A	B	A	A	A	A	B	B	B	B	A	A	A	B	B	A	A	A	A	A	B	A	A	A	A	A	A	A	A	A	H
1	TH1-bin24	21000000	A	B	A	A	A	A	A	H	A	A	A	A	H	A	A	B	A	B	A	A	A	A	B	B	B	B	A	A	A	B	B	A	A	A	A	A	B	A	A	H	A	A	A	A	A	A	H
1	TH1-bin25	25200000	A	B	A	A	A	A	A	H	A	A	A	A	H	A	H	B	A	B	A	A	A	A	B	B	B	B	A	A	A	B	B	A	A	A	A	A	B	A	A	H	A	A	H	A	H	B	H
1	TH1-bin26	25700000	A	B	A	A	A	A	A	A	A	A	A	A	H	A	H	B	A	B	A	A	A	H	B	B	B	B	A	A	A	B	B	A	A	A	A	A	B	A	A	H	A	A	H	A	H	B	H
1	TH1-bin27	25900000	A	B	A	A	A	A	A	A	A	A	A	A	H	A	H	B	A	B	A	A	A	H	B	B	B	B	A	A	A	B	B	A	A	A	A	A	B	A	A	H	A	A	H	A	H	B	H
1	TH1-bin28	26000000	A	B	A	A	A	A	A	A	A	A	A	A	H	A	H	B	A	B	A	A	A	H	B	B	B	B	A	A	A	B	B	A	A	A	A	A	B	A	A	H	A	A	H	A	H	B	H
1	TH1-bin29	26400000	A	B	A	A	A	A	A	A	A	A	A	A	A	A	A	B	A	B	B	A	A	H	B	B	B	B	A	A	A	B	B	A	A	A	A	A	B	A	A	A	A	A	H	A	H	B	B
1	TH1-bin30	28400000	A	B	A	A	A	A	A	A	A	A	A	A	A	A	A	B	A	B	B	A	A	H	B	B	B	B	A	B	A	B	B	A	A	A	A	A	B	A	A	A	A	A	A	A	H	B	B
1	TH1-bin31	29700000	A	B	A	A	A	A	A	A	A	A	A	A	A	A	A	B	A	B	B	A	A	H	B	B	B	B	A	B	A	B	B	A	A	A	A	A	B	A	A	A	A	A	A	A	H	B	B
1	TH1-bin32	30300000	A	B	A	A	A	A	A	A	A	A	A	A	A	A	A	B	A	B	B	A	A	H	B	B	B	B	A	B	A	B	B	A	A	A	A	A	B	A	A	A	A	A	A	A	H	A	A
1	TH1-bin33	30400000	A	B	A	A	A	A	A	A	A	A	A	A	A	A	A	B	A	B	B	A	A	H	B	B	B	B	A	B	A	B	B	A	A	A	A	A	B	A	A	A	A	A	A	A	A	A	A
1	TH1-bin34	31500000	A	B	A	A	A	A	A	A	A	A	A	A	A	A	A	B	A	H	B	A	A	H	B	B	B	B	A	B	A	B	B	A	A	A	A	A	B	A	A	A	A	A	A	A	A	A	A
1	TH1-bin35	33300000	A	B	A	A	A	A	A	A	A	A	A	A	A	A	A	B	A	H	B	A	A	B	B	B	B	B	A	B	A	B	B	A	A	A	A	A	B	A	A	A	A	A	A	A	A	A	A
1	TH1-bin36	36600000	A	B	A	A	A	A	A	A	A	A	A	A	A	A	A	B	A	H	B	A	A	B	B	B	B	B	A	B	A	A	A	A	A	A	A	A	B	A	A	A	A	A	A	A	A	A	A
1	TH1-bin37	37500000	A	B	A	A	A	A	A	A	A	A	A	A	A	A	A	B	A	H	B	A	A	B	B	B	B	B	A	B	A	A	A	A	A	A	A	A	B	A	A	A	A	A	A	A	A	A	A
1	TH1-bin38	38600000	A	B	A	A	A	A	A	A	A	A	A	A	A	A	A	B	A	H	B	A	A	B	A	B	B	B	A	B	A	A	A	A	A	A	A	A	B	A	A	A	A	A	A	A	A	A	A
1	TH1-bin39	39800000	A	B	A	A	A	A	A	A	A	A	A	A	A	A	A	B	A	A	B	A	A	B	A	B	B	B	A	B	A	A	A	A	A	A	A	A	B	A	A	A	A	A	A	A	A	A	A
1	TH1-bin40	40200000	A	B	A	A	A	A	A	B	A	A	A	A	A	A	A	B	A	A	B	A	A	B	A	B	B	B	A	B	A	A	A	A	A	A	A	A	B	A	A	A	A	A	A	A	A	A	A
1	TH1-bin41	40500000	A	B	A	A	A	A	A	B	A	A	A	A	A	A	A	B	A	A	B	A	A	B	A	B	B	B	A	B	A	A	A	A	A	A	A	A	B	A	A	A	A	A	A	A	A	A	A
1	TH1-bin42	43400000	A	B	A	A	A	A	H	B	A	A	A	A	H	A	A	B	A	A	B	A	A	B	A	B	B	B	A	B	A	A	A	A	A	A	A	A	B	A	A	A	A	A	A	A	A	A	A
1	TH1-bin43	43600000	A	B	A	A	A	A	H	A	A	A	A	A	H	A	A	B	A	A	B	A	A	B	A	B	B	B	A	B	A	A	A	A	A	A	A	A	B	A	A	A	A	A	A	A	A	A	A
1	TH1-bin44	47600000	A	B	A	A	A	A	H	A	A	A	A	A	H	A	A	A	A	A	B	A	A	B	A	B	B	B	A	B	A	A	A	A	A	H	A	A	B	A	A	A	A	A	A	A	A	A	A
1	TH1-bin45	48800000	A	B	A	A	A	A	A	A	A	A	A	A	A	A	A	A	A	A	B	A	A	B	A	B	B	B	A	B	A	A	A	A	A	H	A	A	B	A	A	A	A	A	A	A	A	A	A
1	TH1-bin46	55300000	A	B	A	A	A	A	A	A	A	A	A	A	A	A	A	A	A	A	B	A	A	B	A	B	B	B	A	B	A	A	A	A	A	B	A	A	B	A	A	A	A	A	A	A	A	A	A
1	TH1-bin47	55700000	A	B	A	A	A	A	A	A	A	A	A	A	A	A	A	A	A	A	B	A	A	B	A	B	B	B	A	B	A	A	A	A	A	B	A	A	B	A	A	A	A	A	A	A	A	A	A
1	TH1-bin48	56400000	A	B	A	A	A	A	A	A	A	A	A	A	A	A	A	A	A	A	B	A	A	B	A	B	B	B	H	B	A	A	A	A	A	B	A	A	B	A	A	A	A	A	A	H	A	A	A
1	TH1-bin49	59000000	A	B	A	A	A	A	A	A	A	A	A	A	A	A	A	A	A	A	B	A	A	B	A	B	B	B	H	B	A	A	A	A	A	B	A	A	B	A	A	A	A	A	A	H	H	A	A
1	TH1-bin50	59300000	A	B	A	A	A	A	A	A	A	A	A	A	A	A	A	A	A	A	B	A	A	B	A	B	B	B	H	B	A	A	A	A	A	B	A	A	B	A	H	A	A	A	A	H	H	A	A
1	TH1-bin51	59500000	A	B	A	A	A	A	A	A	A	A	A	A	A	A	A	A	A	H	A	A	A	B	A	B	B	H	H	B	A	A	A	A	A	B	A	A	B	A	H	H	A	A	A	H	H	A	H
1	TH1-bin52	61000000	A	B	A	A	A	A	A	A	A	A	A	A	A	A	A	A	A	H	A	A	A	A	A	H	B	H	H	B	A	A	A	A	A	B	A	A	B	A	H	H	A	A	A	H	H	A	H
1	TH1-bin53	61300000	A	B	A	A	A	A	A	A	A	A	A	A	A	A	A	A	A	H	A	A	A	A	A	H	B	H	H	H	A	A	A	A	A	B	A	A	B	A	H	H	A	A	A	H	H	A	H
1	TH1-bin54	62100000	A	B	A	A	A	A	A	A	A	A	A	A	A	A	A	A	A	H	A	A	A	A	A	H	B	H	H	H	A	A	A	A	A	B	A	A	B	A	H	H	A	A	A	H	H	A	H
1	TH1-bin55	62900000	A	B	A	H	A	A	A	A	A	A	A	A	A	A	A	A	A	H	A	A	A	A	A	H	B	H	H	H	A	A	A	A	A	B	A	A	B	A	H	H	A	A	H	H	H	A	H
1	TH1-bin56	65900000	A	B	A	H	A	A	A	A	A	A	A	A	A	A	A	A	A	H	A	A	A	A	A	H	B	H	H	H	A	A	A	A	A	B	A	A	B	A	H	H	A	A	H	A	A	A	H
1	TH1-bin57	69600000	A	B	A	H	A	A	A	A	A	A	A	A	A	A	A	A	A	H	A	A	A	A	A	H	B	H	H	H	A	A	A	A	A	B	A	A	B	A	B	A	A	A	H	A	A	A	H
1	TH1-bin58	70400000	A	B	A	H	A	A	A	A	A	A	A	A	A	A	A	A	A	H	A	A	A	A	A	B	B	B	H	H	A	A	A	A	A	B	A	A	B	A	B	A	A	A	H	A	A	A	H
1	TH1-bin59	70800000	A	B	A	A	A	A	A	A	A	A	A	A	A	A	A	A	A	H	A	A	A	A	A	B	B	B	H	H	A	A	A	A	A	B	A	B	B	A	B	A	A	A	H	A	A	A	A
1	TH1-bin60	71100000	A	B	A	A	A	A	A	A	A	A	A	A	A	A	A	A	A	H	A	A	A	A	A	B	B	B	H	H	A	A	A	A	A	B	A	B	B	A	B	A	A	A	H	A	A	A	A
1	TH1-bin61	74600000	A	B	A	A	A	A	A	A	A	A	A	A	A	A	A	A	A	H	A	A	A	A	A	B	B	B	H	A	H	A	A	A	A	B	A	B	B	A	B	A	A	A	A	H	A	A	A
1	TH1-bin62	83700000	A	B	A	A	A	A	A	A	A	A	A	A	A	A	A	A	A	A	A	A	A	A	A	B	B	B	H	A	H	A	A	A	A	B	A	B	B	A	B	A	A	A	A	H	A	A	A
1	TH1-bin63	86700000	A	B	A	A	A	A	A	A	A	A	A	A	A	A	A	A	A	A	A	A	A	A	A	B	B	B	A	A	A	A	A	A	A	B	A	B	B	A	B	A	A	A	A	A	A	A	A
1	TH1-bin64	95500000	A	B	A	A	A	A	A	A	A	A	A	A	A	A	A	A	A	A	A	A	A	A	A	B	B	B	H	A	A	A	A	A	A	B	A	B	B	A	B	A	A	A	A	A	A	A	A
1	TH1-bin65	130900000	A	B	A	A	A	A	A	A	A	A	A	A	A	A	A	A	A	A	A	A	A	A	A	B	B	B	A	A	A	A	A	A	A	B	A	B	B	A	B	A	A	A	A	A	A	A	A
1	TH1-bin66	139600000	A	B	A	A	A	A	A	A	A	A	A	A	A	A	A	A	A	A	A	A	A	A	A	B	B	B	A	A	A	A	A	A	A	B	A	B	B	A	B	A	A	A	A	A	A	A	A
1	TH1-bin67	157800000	A	B	A	A	A	A	A	A	A	A	A	A	A	A	A	A	A	A	A	A	A	A	A	B	B	B	A	A	A	A	A	A	A	B	A	B	B	A	B	A	A	A	A	A	A	A	A
1	TH1-bin68	157900000	A	B	A	A	A	A	A	A	A	A	A	A	A	A	A	A	A	A	A	A	A	A	A	B	B	B	A	A	A	A	A	A	A	B	A	B	B	A	B	A	A	A	A	A	A	A	A
1	TH1-bin69	158000000	A	B	A	A	A	A	A	A	A	A	A	A	A	A	A	A	A	A	A	A	A	A	A	B	B	B	A	B	A	A	A	A	A	B	A	B	B	A	B	A	A	A	A	A	A	A	A
1	TH1-bin70	158300000	A	B	A	A	A	A	A	A	A	A	A	A	A	A	A	B	A	A	A	A	A	A	B	B	B	B	A	B	A	A	A	A	A	B	A	A	B	A	B	A	A	A	A	A	A	A	A
1	TH1-bin71	159100000	A	B	A	A	A	A	A	A	A	A	A	A	A	A	A	B	A	A	A	A	A	B	B	B	B	B	A	B	A	A	A	A	A	A	A	A	B	A	A	A	A	A	A	A	A	A	A
1	TH1-bin72	159600000	A	B	A	A	A	A	A	A	A	A	A	A	A	A	A	B	A	A	A	A	A	B	A	B	B	B	A	B	A	A	A	A	A	A	A	A	B	A	A	A	A	A	A	A	A	A	A
1	TH1-bin73	160300000	A	B	A	A	A	A	A	A	A	A	A	A	A	A	A	B	A	A	A	A	A	B	A	B	B	B	A	B	A	A	A	A	A	A	A	A	B	A	A	A	A	A	A	A	A	A	A
1	TH1-bin74	160700000	A	B	A	A	A	A	A	A	A	A	A	A	A	A	A	A	A	A	A	A	A	A	A	B	B	B	A	A	A	A	A	A	A	B	A	A	B	A	B	A	A	A	A	A	A	A	A
1	TH1-bin75	161600000	A	B	A	A	A	A	A	A	B	A	A	A	A	A	A	A	A	A	A	A	A	A	A	B	B	B	A	A	A	A	A	A	A	B	A	A	B	A	B	A	A	A	A	A	A	A	A
1	TH1-bin76	162000000	A	B	A	A	A	A	A	A	B	A	A	A	A	A	A	A	A	A	A	A	A	A	A	B	B	A	A	A	A	A	A	A	A	B	A	A	B	A	B	A	A	A	A	A	A	A	A
1	TH1-bin77	162200000	A	B	A	A	A	A	A	A	B	A	A	A	A	A	A	A	A	A	A	A	A	A	A	B	B	A	A	A	A	A	A	A	A	B	A	A	B	A	B	A	A	A	A	A	A	A	A
1	TH1-bin78	165600000	A	B	A	A	A	A	A	A	B	A	A	A	A	A	A	A	A	A	A	A	A	A	A	B	B	A	A	A	A	A	A	B	A	B	A	H	B	A	B	A	A	A	A	A	A	A	A
1	TH1-bin79	166300000	A	B	A	A	A	A	A	A	B	A	A	A	A	A	A	A	A	A	A	A	A	A	A	B	B	A	A	A	A	A	A	B	A	B	A	H	B	A	B	A	A	A	A	A	A	A	A
1	TH1-bin80	167200000	A	B	A	A	A	A	A	A	B	A	H	A	A	A	A	A	A	A	A	A	A	A	A	B	B	A	A	A	A	A	A	A	A	B	A	H	B	A	B	A	A	A	A	A	A	A	A
1	TH1-bin81	167300000	A	B	A	A	A	A	A	A	B	A	H	A	A	A	A	A	A	A	A	A	A	A	A	A	B	A	A	A	A	A	A	A	A	B	A	H	B	A	B	A	A	A	A	A	A	A	A
1	TH1-bin82	167700000	A	B	A	H	A	A	A	A	B	A	H	A	A	A	A	A	A	A	A	A	A	A	A	A	B	A	A	A	A	A	A	A	A	B	A	H	B	A	B	A	A	A	A	A	A	A	A
1	TH1-bin83	171000000	A	B	A	H	H	A	A	A	B	A	H	A	A	A	A	A	A	A	A	A	A	A	A	A	B	A	A	A	A	A	A	A	A	B	A	H	B	A	B	A	A	A	A	A	A	A	A
1	TH1-bin84	171100000	A	B	A	H	H	A	A	A	B	A	H	A	A	A	A	A	A	A	A	A	A	A	A	A	B	A	A	A	A	A	A	A	A	B	A	H	B	B	B	A	A	A	A	A	A	A	A
1	TH1-bin85	172400000	A	B	A	H	H	A	A	A	B	A	H	A	A	A	A	A	A	A	A	A	A	A	A	A	B	A	A	A	A	A	A	A	A	B	H	H	B	B	B	A	A	A	A	A	A	A	A
1	TH1-bin86	176000000	A	B	A	A	H	A	A	A	B	A	H	A	A	A	A	A	A	A	A	A	A	A	B	A	B	A	A	A	A	A	A	A	A	B	H	H	B	B	B	A	A	A	A	A	A	A	A
1	TH1-bin87	176300000	A	B	A	A	H	A	A	A	B	A	H	A	A	A	A	A	A	A	A	A	A	A	B	A	B	A	A	A	A	A	A	A	A	B	H	H	B	B	B	A	A	A	A	A	A	A	A
1	TH1-bin88	177100000	A	B	A	A	H	A	A	A	B	A	A	A	A	A	A	A	A	A	A	A	A	A	B	A	B	A	A	A	A	A	A	A	A	B	H	H	B	B	B	A	A	A	A	A	A	A	A
1	TH1-bin89	182700000	A	B	A	A	A	A	A	A	B	A	A	A	A	A	A	A	A	A	A	A	A	A	B	A	B	A	A	A	A	A	A	A	A	B	B	H	B	B	B	A	A	A	A	A	A	A	A
1	TH1-bin90	189500000	A	B	A	A	A	A	A	A	H	A	A	A	A	A	A	A	A	A	A	A	A	A	B	A	B	A	A	A	A	A	A	A	A	B	B	H	B	B	B	A	A	A	A	A	A	A	A
1	TH1-bin91	219300000	A	B	A	A	A	A	A	A	B	A	A	A	A	A	A	A	A	A	A	A	A	A	B	A	B	A	A	A	A	A	A	A	A	B	B	H	B	B	B	A	A	A	A	A	A	A	A
1	TH1-bin92	222000000	A	B	A	A	A	A	A	A	B	A	A	A	A	A	A	A	A	A	A	A	A	A	B	A	A	A	A	A	A	A	A	A	A	B	B	H	B	B	B	A	A	A	A	A	A	A	A
1	TH1-bin93	227700000	A	B	A	A	A	A	A	A	B	A	A	A	A	A	A	A	A	A	A	A	A	A	B	A	A	A	A	A	A	A	A	A	A	B	B	H	B	B	B	A	A	A	A	A	A	A	A
1	TH1-bin94	228600000	A	B	A	A	A	A	A	A	B	A	A	A	A	A	A	A	A	A	A	A	A	A	B	A	A	A	A	A	A	A	A	A	A	B	B	H	B	B	B	A	A	A	A	A	A	A	A
1	TH1-bin95	230200000	A	B	A	A	A	A	A	A	B	A	A	A	A	A	A	A	A	A	A	A	A	A	B	A	A	A	A	A	A	A	A	A	A	B	B	H	B	B	B	A	A	A	A	A	A	A	A
1	TH1-bin96	241800000	A	B	A	A	A	A	A	A	A	A	A	A	A	A	A	A	A	A	A	A	A	A	B	A	A	A	A	A	A	A	A	A	A	B	B	H	B	B	B	A	A	A	A	A	A	A	A
1	TH1-bin97	252100000	A	B	A	A	A	A	A	A	A	A	A	A	A	A	A	A	A	A	A	A	A	A	B	A	A	A	A	A	A	A	A	A	A	B	B	H	B	B	B	A	A	A	A	A	A	A	A
1	TH1-bin98	252800000	A	B	A	A	A	A	A	A	A	A	A	A	A	A	A	A	A	A	A	A	A	A	B	A	A	A	A	A	A	A	A	A	A	B	B	H	B	B	B	A	A	A	A	A	A	A	A
1	TH1-bin99	252900000	A	B	A	A	A	A	A	A	A	A	A	A	A	A	A	A	A	A	A	A	A	A	B	A	A	A	A	A	A	A	A	A	A	B	B	H	B	B	A	A	A	A	A	A	A	A	A
1	TH1-bin100	253800000	A	B	B	B	B	A	A	A	A	A	B	A	A	A	A	A	A	A	A	A	A	A	B	A	A	A	A	A	A	A	A	A	A	B	B	B	B	B	A	A	A	A	A	A	A	A	A
1	TH1-bin101	255000000	A	B	B	B	B	A	A	A	A	A	B	A	A	A	A	A	A	A	A	A	A	A	B	A	A	A	A	A	A	A	A	B	A	B	B	B	B	B	A	A	A	A	A	A	A	A	A
1	TH1-bin102	255200000	A	B	B	B	B	A	A	A	A	A	B	A	A	A	A	A	A	A	A	A	A	A	B	A	A	A	B	A	A	A	A	B	A	B	B	B	B	B	A	A	A	A	A	A	A	A	A
1	TH1-bin103	257300000	A	B	B	B	B	A	A	A	A	A	B	B	A	A	A	A	A	A	A	A	A	A	B	A	A	A	B	A	A	A	A	B	A	B	B	B	B	B	A	A	A	A	A	A	A	A	A
1	TH1-bin104	257700000	B	B	B	A	A	B	B	B	A	A	A	B	B	B	A	A	B	A	A	A	A	A	A	A	A	A	B	A	A	B	B	B	A	A	A	A	B	A	A	A	A	A	A	A	A	A	A
1	TH1-bin105	258000000	B	B	B	A	A	B	B	B	A	A	A	B	B	B	B	A	B	A	A	A	A	A	A	A	A	A	B	A	A	B	B	B	A	A	A	A	B	A	A	A	A	A	A	A	A	A	A
1	TH1-bin106	259300000	B	B	B	A	A	B	B	B	H	A	A	B	B	B	B	A	B	A	A	A	A	A	A	A	A	A	B	A	A	B	B	B	A	A	A	A	B	A	A	A	A	A	A	A	A	A	A
1	TH1-bin107	260400000	B	B	B	A	A	B	B	B	H	A	A	B	B	B	B	A	B	A	A	A	A	A	A	A	A	A	B	A	A	B	B	B	A	A	A	A	B	A	A	A	A	A	A	A	A	A	A
1	TH1-bin108	261600000	B	B	B	A	A	B	B	A	H	A	A	B	B	B	B	A	B	A	A	A	A	A	A	A	A	A	B	A	A	A	B	B	A	A	A	A	B	A	A	A	A	A	A	A	A	A	A
1	TH1-bin109	262700000	B	B	A	A	A	B	A	A	H	A	A	A	A	B	B	A	B	A	A	A	A	A	A	A	A	A	B	A	A	A	A	A	A	A	A	A	B	B	A	A	A	A	A	A	A	A	A
1	TH1-bin110	262900000	A	B	A	A	A	A	A	A	H	A	A	A	A	A	A	A	A	A	A	A	A	A	B	A	A	A	H	A	A	A	A	A	A	A	B	A	B	B	B	A	A	A	A	A	A	A	A
1	TH1-bin111	265800000	A	B	A	A	A	A	A	A	H	A	A	A	A	A	A	A	A	A	A	A	A	A	B	A	A	A	H	A	A	A	A	A	A	B	B	H	B	B	B	A	A	A	A	A	A	A	A
1	TH1-bin112	267200000	A	B	A	A	A	A	A	A	A	A	A	A	A	A	A	A	A	A	A	A	A	A	B	A	A	A	H	A	A	A	A	A	A	B	B	H	B	B	B	A	A	A	A	A	A	A	A
1	TH1-bin113	267700000	A	B	A	A	B	A	A	A	A	A	A	A	A	A	A	A	A	A	A	A	A	A	B	A	A	A	H	A	A	A	A	A	A	B	B	H	B	B	B	A	A	A	A	A	A	A	A
1	TH1-bin114	268100000	A	B	B	A	B	A	A	A	A	A	B	A	A	A	A	A	A	A	A	A	A	A	B	A	A	A	H	A	A	A	A	A	A	B	B	H	B	B	A	A	A	A	A	A	A	A	A
1	TH1-bin115	269500000	A	B	B	B	B	A	A	A	A	A	B	A	A	A	A	A	A	A	A	A	A	A	B	A	A	A	H	A	A	A	A	A	A	B	B	B	B	B	A	A	A	A	A	A	A	A	A
1	TH1-bin116	271600000	A	B	B	B	B	A	A	A	B	A	B	A	A	A	A	A	A	A	A	A	A	A	A	A	A	A	H	A	A	A	A	A	A	B	B	B	B	B	A	A	A	A	A	A	A	A	A
1	TH1-bin117	271800000	A	B	B	B	B	A	A	A	B	A	B	A	A	A	A	A	A	A	A	A	A	A	A	B	B	A	H	A	A	A	A	A	A	B	B	B	B	B	A	A	A	A	A	A	A	A	A
1	TH1-bin118	272704604	A	B	B	B	B	A	A	A	B	A	B	A	A	A	A	A	A	A	B	A	A	A	A	B	B	H	B	A	A	A	A	A	A	B	B	B	B	B	A	A	A	A	A	A	A	A	A
2	TH2-bin1	4400000	B	B	H	H	H	A	A	A	H	H	H	A	A	A	A	A	H	A	H	A	A	A	A	A	A	H	B	A	A	B	B	B	A	B	B	B	B	B	H	H	A	A	A	A	A	A	A
2	TH2-bin2	4600000	B	B	H	H	H	A	A	A	H	H	H	A	A	A	A	A	H	A	H	A	A	A	A	A	A	H	B	A	A	B	B	B	A	B	B	B	B	B	B	H	A	A	A	A	A	A	A
2	TH2-bin3	6100000	B	B	H	H	H	A	A	A	H	H	H	A	A	A	A	A	H	A	H	A	A	A	A	A	A	H	B	A	A	B	B	B	A	B	B	B	B	B	B	H	A	A	A	A	A	A	A
2	TH2-bin4	8100000	B	B	H	H	H	A	A	A	H	H	H	A	A	A	A	A	H	A	H	A	A	A	A	A	A	H	B	A	A	B	B	B	A	B	B	B	B	B	B	H	A	A	A	A	A	A	A
2	TH2-bin5	8300000	B	B	H	H	H	A	A	A	H	H	H	A	A	A	A	A	H	A	H	A	A	A	B	A	A	H	H	A	A	B	B	B	A	B	B	B	B	B	B	H	A	A	A	A	A	A	A
2	TH2-bin6	8900000	B	B	H	H	H	A	A	A	H	H	H	A	A	A	A	A	H	A	H	A	A	A	B	A	A	A	H	A	A	B	B	B	A	B	B	B	B	B	B	H	A	A	A	A	A	A	A
2	TH2-bin7	10300000	B	B	H	A	H	A	A	A	B	H	A	A	A	A	A	A	H	A	H	A	A	A	B	A	A	A	H	A	A	B	B	B	A	B	B	B	B	B	B	B	A	A	A	A	A	A	A
2	TH2-bin8	12200000	B	B	H	A	H	A	A	A	B	H	A	A	A	A	A	A	H	A	H	A	A	A	B	A	A	A	H	A	A	B	B	B	A	B	B	B	B	B	B	B	A	A	A	A	A	A	A
2	TH2-bin9	13700000	B	B	H	A	H	A	A	A	B	H	A	A	A	A	A	A	H	A	H	A	A	A	B	A	A	A	H	A	A	B	B	B	A	B	B	B	B	B	B	B	A	A	A	A	A	A	A
2	TH2-bin10	14400000	B	B	A	A	H	A	A	A	B	H	A	A	A	A	A	A	H	A	H	A	A	A	B	A	A	A	A	A	A	B	B	B	A	B	B	B	B	B	B	B	A	A	A	A	A	A	A
2	TH2-bin11	16200000	B	B	A	A	H	A	A	A	B	H	A	A	A	A	A	A	H	A	A	A	A	A	B	H	A	A	A	A	A	B	B	B	A	B	B	B	B	B	B	B	A	A	A	A	A	A	A
2	TH2-bin12	18900000	B	B	A	A	H	A	A	A	B	H	A	A	A	A	A	A	A	A	A	A	A	A	B	H	A	A	A	A	A	B	B	B	A	B	B	B	B	B	B	B	A	A	A	A	A	A	A
2	TH2-bin13	19600000	B	B	A	A	A	A	A	A	B	H	A	A	A	A	A	A	A	A	A	A	A	A	B	H	A	A	A	A	A	B	B	B	A	B	B	B	B	B	B	B	A	A	A	A	A	A	A
2	TH2-bin14	22100000	B	B	A	A	A	A	A	A	B	H	A	A	A	A	A	A	A	A	A	A	A	A	B	H	A	A	A	A	A	B	B	B	A	B	B	B	B	B	B	B	A	A	A	A	A	A	A
2	TH2-bin15	22300000	B	B	A	A	A	A	A	A	B	H	A	A	A	A	A	A	A	A	A	A	A	A	B	H	A	A	A	A	A	B	B	B	A	B	B	B	B	B	B	B	A	A	A	A	A	A	A
2	TH2-bin16	23000000	B	B	A	A	A	A	A	A	B	A	A	A	A	A	A	A	A	A	A	A	A	A	B	H	A	A	A	A	A	A	B	B	A	B	B	B	B	B	B	B	A	A	A	A	A	A	A
2	TH2-bin17	30100000	B	B	A	A	A	A	A	A	B	A	A	A	A	A	A	A	A	A	A	A	A	A	B	B	A	A	A	A	A	A	B	B	A	B	B	B	B	B	B	B	A	A	A	A	A	A	A
2	TH2-bin18	60100000	B	B	A	A	A	A	A	A	B	A	A	A	A	A	A	A	A	A	A	A	A	A	B	B	A	A	A	A	A	A	B	B	A	B	B	B	B	B	B	B	A	A	A	A	A	A	A
2	TH2-bin19	60200000	B	B	A	A	B	A	A	A	B	A	A	A	A	A	A	A	A	A	A	A	A	A	B	B	A	A	A	A	A	A	B	B	A	B	B	B	B	B	B	B	A	A	A	A	A	A	A
2	TH2-bin20	60700000	B	B	A	A	B	A	A	A	B	A	A	A	A	A	A	A	B	A	A	A	A	A	B	B	A	A	H	A	A	A	B	B	A	B	B	B	B	B	B	B	A	A	A	A	A	A	A
2	TH2-bin21	63400000	B	B	A	A	B	A	A	A	B	A	A	A	A	A	A	A	B	A	A	A	A	A	B	B	A	A	H	A	A	B	B	B	A	B	B	B	B	B	B	B	A	A	A	A	A	A	A
2	TH2-bin22	63600000	B	B	B	A	B	A	A	A	H	A	H	A	A	A	A	A	B	A	A	A	A	A	A	A	A	A	H	A	A	B	B	B	A	B	B	B	B	B	B	B	A	A	A	A	A	A	A
2	TH2-bin23	63700000	B	B	B	H	B	A	A	A	H	H	H	A	A	A	A	A	B	A	A	A	A	A	A	A	A	H	H	A	A	B	B	B	A	B	B	B	B	B	B	H	A	A	A	A	A	A	A
2	TH2-bin24	65700000	B	B	B	H	B	A	A	A	H	H	H	A	A	A	A	A	B	A	A	A	A	A	A	A	A	H	H	A	A	B	B	B	A	B	B	B	B	B	B	H	A	A	A	A	A	A	A
2	TH2-bin25	66000000	B	B	B	H	H	A	H	A	H	H	H	A	A	A	A	A	B	A	A	A	A	A	H	H	A	H	H	A	A	H	B	B	A	B	B	B	B	B	B	H	A	A	A	A	A	A	A
2	TH2-bin26	70100000	B	B	B	H	H	A	H	A	H	H	H	A	A	A	A	A	B	A	A	A	A	A	H	H	A	H	H	A	A	H	B	B	A	B	B	B	B	B	B	H	A	A	A	A	A	A	A
2	TH2-bin27	73400000	B	B	H	H	H	A	H	A	H	A	H	A	A	A	A	A	H	A	A	A	A	A	H	H	A	A	H	A	A	H	B	B	A	B	B	B	B	B	B	B	A	A	A	A	A	A	A
2	TH2-bin28	79600000	B	B	H	A	A	A	A	A	B	A	A	A	A	A	A	A	H	A	A	A	A	A	B	B	A	A	H	A	A	A	B	B	A	B	B	B	B	B	B	B	A	A	A	A	A	A	A
2	TH2-bin29	80200000	B	B	H	A	A	A	A	A	B	A	A	A	A	A	A	A	H	A	A	A	A	A	B	B	A	A	A	A	A	A	B	B	A	B	B	B	B	B	B	B	A	A	A	A	A	A	A
2	TH2-bin30	81300000	B	B	H	A	A	A	A	A	B	A	A	A	A	A	A	A	H	A	A	A	A	A	B	B	A	A	A	A	A	A	B	B	A	B	B	B	B	B	B	B	A	A	A	A	A	A	A
2	TH2-bin31	81600000	B	B	H	A	A	A	A	A	B	A	A	A	A	A	A	A	H	A	A	A	A	A	B	B	A	A	A	A	A	A	B	B	A	B	B	B	B	B	B	B	A	A	A	A	A	A	A
2	TH2-bin32	82200000	B	B	A	A	A	A	A	A	B	A	A	A	A	A	A	A	H	A	A	A	A	A	B	B	A	A	A	A	A	A	B	B	A	B	B	B	B	B	B	B	A	A	A	A	A	A	A
2	TH2-bin33	112100000	B	B	A	A	A	A	A	A	B	A	A	A	A	A	A	A	A	A	A	A	A	A	B	B	A	A	A	A	A	A	B	B	A	B	B	B	B	B	B	B	A	A	A	A	A	A	A
2	TH2-bin34	118500000	B	B	A	A	A	A	A	A	B	A	A	A	A	A	A	A	A	A	A	A	A	A	B	B	A	A	A	A	A	B	B	B	A	B	B	B	B	B	B	B	A	A	A	A	A	A	A
2	TH2-bin35	120100000	B	B	A	A	A	A	A	A	B	A	A	A	A	A	A	A	A	A	A	A	A	A	B	A	A	A	A	A	A	B	B	B	A	B	B	B	B	B	B	B	A	A	A	A	A	A	A
2	TH2-bin36	120500000	B	B	A	A	A	A	A	A	B	A	A	A	A	A	A	A	A	A	A	A	A	A	B	A	A	A	A	A	A	B	B	B	A	B	B	B	B	B	B	B	A	A	A	A	A	A	A
2	TH2-bin37	120600000	B	B	A	A	A	A	A	A	B	A	A	A	A	A	A	A	A	A	A	A	A	A	A	A	A	A	B	A	A	B	B	B	A	B	B	B	B	B	A	B	A	A	A	A	A	A	A
2	TH2-bin38	121100000	B	B	A	A	A	A	A	A	B	A	A	A	A	A	A	A	A	A	B	A	A	A	A	A	A	A	B	A	A	B	B	B	A	B	B	B	B	B	A	B	A	A	A	A	A	A	A
2	TH2-bin39	122100000	B	B	A	A	A	A	A	A	B	B	A	A	A	A	A	A	A	A	B	A	A	A	A	A	A	A	B	A	A	B	B	B	A	B	B	B	B	B	A	B	A	A	A	A	A	A	A
2	TH2-bin40	123300000	B	B	A	A	A	A	A	A	B	B	A	A	A	A	A	A	A	A	B	A	A	A	A	A	A	A	B	A	A	B	B	B	A	B	B	B	B	B	A	A	A	A	A	A	A	A	A
2	TH2-bin41	123900000	B	B	A	A	A	A	A	A	A	B	A	A	A	A	A	A	A	A	B	A	A	A	A	A	A	A	B	A	A	B	B	B	A	B	B	B	B	B	A	A	A	A	A	A	A	A	A
2	TH2-bin42	124200000	B	B	A	A	A	A	A	A	A	B	A	A	A	A	A	A	A	A	B	A	A	A	A	A	A	A	B	A	A	B	B	B	A	B	B	B	B	B	A	A	A	A	A	A	A	A	A
2	TH2-bin43	124800000	B	B	A	A	A	A	A	A	A	B	A	A	A	A	A	A	B	A	B	A	A	A	A	A	A	A	B	A	A	B	B	B	A	B	B	B	B	B	A	A	A	A	A	A	A	A	A
2	TH2-bin44	124900000	B	B	A	A	A	A	A	A	A	B	A	A	A	A	A	A	B	A	B	A	A	A	A	A	A	B	B	A	A	B	B	B	A	B	B	B	B	B	A	A	A	A	A	A	A	A	A
2	TH2-bin45	126900000	B	B	A	A	A	A	A	A	A	B	A	A	A	A	A	A	B	A	B	A	A	A	A	A	A	B	B	A	A	B	B	B	A	B	B	B	B	B	A	A	A	A	A	A	A	A	A
2	TH2-bin46	129700000	B	B	A	A	A	A	A	A	A	B	A	A	A	A	A	A	B	A	B	A	A	A	A	A	A	B	B	A	A	B	B	B	A	B	B	B	B	B	B	A	A	A	A	A	A	A	A
2	TH2-bin47	130000000	B	B	A	A	A	A	A	A	A	B	A	A	A	A	A	A	B	A	B	A	A	A	A	A	A	B	B	A	A	B	B	B	A	B	B	B	B	B	B	A	A	A	A	A	A	A	A
2	TH2-bin48	131200000	B	B	A	A	A	A	A	A	A	B	A	A	A	A	A	A	B	A	B	A	A	A	A	A	A	B	B	A	A	B	B	B	A	B	B	B	B	B	B	A	A	A	A	A	A	A	A
2	TH2-bin49	131300000	B	B	A	A	A	A	A	A	A	B	A	A	A	A	A	A	B	A	B	A	A	A	A	A	A	B	B	A	A	B	B	B	A	B	B	B	B	B	B	A	A	A	A	A	A	A	A
2	TH2-bin50	132100000	B	B	A	A	A	A	A	A	A	B	A	A	A	A	A	A	B	A	B	A	A	A	A	A	A	H	B	A	A	B	B	B	A	B	B	B	B	B	B	A	A	A	A	A	A	A	A
2	TH2-bin51	132300000	B	B	B	A	A	A	A	A	A	B	B	A	A	A	A	A	B	A	B	A	A	A	A	A	A	H	B	A	A	B	B	B	A	B	B	B	B	B	B	A	A	A	A	A	A	A	A
2	TH2-bin52	133600000	B	B	B	A	B	A	A	A	A	B	B	A	A	A	A	A	B	A	B	A	A	A	A	A	A	H	B	A	A	B	B	B	A	B	B	B	B	B	B	A	A	A	A	A	A	A	A
2	TH2-bin53	135100000	B	B	B	A	B	A	A	A	A	B	B	A	A	A	A	A	B	A	A	A	A	A	A	A	A	H	B	A	A	B	B	B	A	B	B	B	B	B	B	A	A	A	A	A	A	A	A
2	TH2-bin54	136000000	B	B	B	A	B	A	A	A	A	H	B	A	A	A	A	A	B	A	A	A	A	A	A	A	A	H	B	A	A	B	B	B	A	B	B	B	B	B	B	A	A	A	A	A	A	A	A
2	TH2-bin55	138500000	B	B	B	H	B	A	A	A	A	H	B	A	A	A	A	A	B	A	A	A	A	A	A	A	A	H	B	A	A	B	B	B	A	B	B	B	B	B	B	A	A	A	A	A	A	A	A
2	TH2-bin56	139600000	B	B	B	H	B	A	A	A	A	H	B	A	A	A	A	A	B	A	A	A	A	A	A	A	A	H	B	A	A	B	B	B	A	B	B	B	B	B	B	A	A	A	A	A	A	A	A
2	TH2-bin57	141800000	B	B	B	H	B	A	A	A	A	H	B	A	A	A	A	A	B	A	A	A	A	A	A	A	A	H	B	A	A	B	B	B	A	B	B	B	B	B	B	A	A	A	A	A	A	A	A
2	TH2-bin58	143600000	B	B	B	H	B	A	A	A	A	H	B	A	A	A	A	A	B	A	A	A	A	A	A	A	A	H	B	A	A	B	B	B	A	B	B	B	B	B	B	A	A	A	A	A	A	A	A
2	TH2-bin59	143700000	B	B	B	A	B	A	A	A	A	H	B	A	A	A	A	A	B	A	A	A	A	A	A	A	A	H	B	A	A	B	B	H	A	B	B	B	B	B	B	A	A	A	A	A	A	A	A
2	TH2-bin60	144000000	B	B	B	A	B	A	A	A	A	H	B	A	A	A	A	A	B	A	A	A	A	A	A	A	A	B	B	A	A	B	B	H	A	B	B	B	B	B	B	A	A	A	A	A	A	A	A
2	TH2-bin61	144300000	B	B	B	A	B	A	A	A	A	H	B	A	A	A	A	A	B	A	A	A	A	A	A	A	A	B	B	A	A	B	B	H	A	B	B	B	B	B	B	A	A	A	A	A	A	A	A
2	TH2-bin62	145600000	B	B	B	H	B	A	A	A	A	H	B	A	A	A	A	A	B	A	A	A	A	A	A	A	A	A	B	A	A	B	B	H	A	B	B	B	B	B	B	A	A	B	A	A	A	A	A
2	TH2-bin63	149000000	B	B	B	H	B	A	A	A	A	H	B	A	A	A	A	A	B	A	A	A	A	A	A	A	A	A	B	A	A	B	B	H	A	B	B	B	B	B	B	A	A	A	A	A	A	A	A
2	TH2-bin64	150000000	B	B	B	H	B	A	A	A	A	H	B	A	A	A	A	A	B	A	A	A	A	A	A	A	A	A	B	A	A	B	B	H	A	B	B	B	B	B	B	A	A	A	A	A	A	A	A
2	TH2-bin65	151700000	B	B	B	H	B	A	A	A	A	H	B	A	A	A	A	A	B	A	A	A	A	A	A	A	A	A	B	A	A	B	B	H	A	B	B	B	B	B	B	A	A	A	A	A	A	A	A
2	TH2-bin66	151900000	B	B	B	H	B	A	A	A	A	H	B	A	A	A	A	A	B	A	A	A	A	A	A	A	A	A	B	A	A	B	B	H	A	B	B	B	B	B	B	A	A	A	A	A	A	A	A
2	TH2-bin67	152900000	B	B	B	H	B	A	A	A	A	H	B	A	A	A	A	A	B	A	A	A	A	A	A	A	A	A	B	A	A	B	B	H	A	B	B	B	B	B	B	A	A	A	A	A	A	A	A
2	TH2-bin68	153700000	B	B	B	H	B	A	A	A	A	H	B	A	A	A	A	A	B	A	A	A	A	A	A	A	A	A	B	A	A	B	B	H	A	B	B	B	B	B	B	A	A	A	A	A	A	A	A
2	TH2-bin69	154700000	B	B	A	H	B	A	A	A	A	A	B	A	A	A	A	A	B	A	A	A	A	A	A	A	A	A	B	A	A	B	B	H	A	B	B	B	B	B	B	A	A	A	A	A	A	A	A
2	TH2-bin70	155800000	B	B	A	A	B	A	A	A	A	A	B	A	A	A	A	A	B	A	A	A	A	A	A	A	A	A	B	A	A	B	B	H	A	B	B	B	B	B	B	A	A	A	A	A	A	A	A
2	TH2-bin71	156500000	B	B	A	A	B	A	A	A	A	A	B	A	A	A	A	A	B	A	A	A	A	A	A	A	A	A	B	A	A	B	B	B	A	B	B	B	B	B	B	A	A	A	A	A	A	A	A
2	TH2-bin72	157800000	B	B	A	A	B	A	A	A	A	A	B	A	A	A	A	A	B	A	A	A	A	A	A	A	A	A	B	A	A	B	B	B	A	B	B	B	B	B	B	A	A	A	A	A	A	A	A
2	TH2-bin73	158900000	B	B	A	A	B	A	A	A	A	A	B	A	A	A	A	A	B	A	A	A	A	A	A	A	A	A	A	A	A	B	B	B	A	B	B	B	B	B	B	A	A	A	A	A	A	A	A
2	TH2-bin74	159000000	B	B	A	A	B	A	A	A	A	A	B	A	A	A	A	A	B	A	A	A	A	A	A	A	A	A	A	A	A	B	B	B	A	B	B	B	B	B	B	A	A	A	A	A	A	A	A
2	TH2-bin75	160000000	B	B	A	A	B	A	A	A	A	A	B	B	A	A	B	A	B	A	A	A	A	A	A	A	A	A	A	A	A	B	B	B	A	B	B	B	B	B	B	A	A	A	A	A	A	A	A
2	TH2-bin76	161000000	B	B	A	A	B	A	A	A	A	A	B	B	A	A	B	A	B	A	A	A	A	A	A	A	A	A	B	A	A	B	B	B	A	B	B	B	B	B	B	A	A	A	A	A	A	A	A
2	TH2-bin77	161100000	B	B	A	A	B	A	A	A	A	A	A	B	A	A	B	A	B	A	A	A	A	A	A	A	A	A	B	A	A	B	B	B	A	B	B	B	B	B	B	A	A	A	A	A	A	A	A
2	TH2-bin78	161200000	B	B	A	A	A	A	A	A	A	A	A	B	A	A	B	A	B	A	B	A	A	A	A	A	A	B	B	A	A	B	B	B	A	B	B	B	B	B	B	A	A	A	A	A	A	A	A
2	TH2-bin79	161700000	B	B	B	A	A	A	A	A	A	A	A	B	A	A	B	A	B	A	B	A	A	A	A	A	A	B	B	A	A	B	B	B	A	B	B	B	B	B	B	A	A	A	A	A	A	A	A
2	TH2-bin80	163000000	B	B	B	A	A	A	A	A	A	A	A	B	A	A	B	A	B	A	B	A	A	A	A	A	A	B	B	A	A	B	B	A	A	B	B	B	B	B	B	A	A	A	A	A	A	A	A
2	TH2-bin81	163800000	B	B	B	A	B	A	A	A	A	A	B	B	A	A	B	A	B	A	B	A	A	A	A	A	A	B	B	A	A	B	B	A	A	B	B	A	B	B	B	A	A	A	A	A	A	A	A
2	TH2-bin82	164100000	B	B	B	A	B	A	A	A	A	A	B	B	A	A	B	A	B	A	B	A	A	A	B	A	A	B	B	A	A	B	B	A	A	B	B	A	B	B	B	A	A	A	A	A	A	A	A
2	TH2-bin83	164800000	B	B	B	A	B	A	A	A	A	A	B	B	A	A	B	A	B	A	B	A	A	A	B	A	A	B	B	A	A	B	B	A	A	B	B	A	B	B	B	A	A	A	A	A	A	A	A
2	TH2-bin84	166600000	B	B	B	A	B	A	A	A	A	A	B	B	A	A	B	A	B	A	B	A	A	A	B	A	A	B	B	A	A	B	B	A	A	B	B	A	B	B	B	A	A	A	A	A	A	A	A
2	TH2-bin85	166700000	B	B	B	A	B	A	A	A	A	A	B	B	B	A	B	B	B	A	B	A	B	A	B	A	A	B	B	A	A	B	B	A	A	B	B	A	B	B	B	A	A	A	A	A	A	A	A
2	TH2-bin86	166900000	B	B	B	A	B	A	A	A	A	A	B	B	B	A	B	B	B	A	B	B	B	A	B	A	A	B	B	A	A	B	B	A	A	B	B	A	B	B	B	A	A	A	A	A	A	A	A
2	TH2-bin87	168100000	B	B	B	A	B	A	A	A	A	A	B	B	B	A	B	B	B	A	B	B	B	A	B	A	A	B	B	A	A	B	B	A	A	A	B	A	B	B	B	A	A	A	A	A	A	A	A
2	TH2-bin88	168600000	B	B	B	A	B	A	A	A	A	A	B	A	A	A	B	B	B	A	B	B	B	A	B	A	A	B	B	A	A	B	B	A	A	A	B	A	B	B	B	A	A	A	A	A	A	A	A
2	TH2-bin89	168700000	B	B	B	A	B	A	A	A	A	A	B	A	A	A	B	B	B	A	B	B	B	A	B	A	A	B	B	A	A	B	B	A	A	A	B	A	B	B	B	A	A	A	A	A	A	A	A
2	TH2-bin90	169100000	B	B	B	A	B	A	A	A	A	A	B	A	A	A	B	B	B	A	B	B	B	A	B	A	A	B	B	A	A	B	B	A	A	A	B	A	B	B	B	A	A	A	A	A	A	A	A
2	TH2-bin91	169800000	B	B	A	A	B	A	A	A	A	A	B	A	A	A	B	B	B	A	B	B	B	A	B	A	A	B	B	A	A	B	B	A	A	A	B	A	B	B	B	A	A	A	A	A	A	A	A
2	TH2-bin92	169900000	B	B	A	A	B	A	A	A	A	A	B	A	A	A	B	B	B	H	B	B	B	A	B	A	A	B	B	A	A	B	B	A	A	A	B	A	B	B	B	A	A	A	A	A	A	A	A
2	TH2-bin93	171128871	B	B	A	A	B	A	A	A	A	A	B	A	A	A	B	B	B	H	B	B	B	A	B	A	A	B	A	A	A	B	B	A	A	A	B	A	B	B	B	A	A	A	A	A	A	A	A
3	TH3-bin1	2900000	B	B	B	H	B	A	A	A	A	B	B	A	A	A	A	A	B	A	A	A	A	A	B	B	A	A	B	A	A	A	A	B	A	A	A	A	B	A	B	A	A	A	A	H	B	B	B
3	TH3-bin2	3200000	B	B	B	H	B	A	A	A	A	B	B	A	A	A	A	A	B	A	A	A	A	A	B	A	A	A	B	A	A	A	A	B	A	A	A	A	B	A	B	A	A	A	A	H	B	B	B
3	TH3-bin3	3600000	B	B	B	H	B	A	A	A	A	B	B	A	A	A	A	A	B	A	A	A	A	A	B	A	A	A	B	A	A	A	A	B	A	A	A	A	B	A	B	A	A	A	A	B	B	B	B
3	TH3-bin4	4500000	B	B	B	H	B	A	A	A	A	B	B	A	A	A	A	A	B	A	A	A	A	A	B	A	A	A	B	A	A	A	A	B	A	A	A	A	B	A	B	A	A	A	A	B	B	B	B
3	TH3-bin5	4800000	B	B	B	H	B	A	A	A	A	B	B	A	A	A	A	A	B	A	A	A	A	A	B	A	A	A	B	A	A	A	A	B	A	A	A	A	B	A	A	A	A	A	A	B	B	B	B
3	TH3-bin6	5600000	B	B	B	H	B	A	A	A	A	B	B	A	A	A	A	A	B	A	A	A	A	A	B	A	A	A	B	A	A	A	A	B	A	A	A	A	B	A	A	A	A	A	A	B	B	B	B
3	TH3-bin7	6400000	B	B	B	H	B	A	A	A	A	B	B	A	A	A	A	A	B	A	A	A	A	A	B	A	A	A	B	A	A	A	A	B	A	A	A	A	B	A	A	A	A	A	A	B	B	B	B
3	TH3-bin8	6700000	B	B	B	H	B	A	A	A	A	A	B	A	A	A	A	A	B	A	A	A	A	A	B	B	A	A	B	A	A	A	A	A	A	A	A	A	B	A	B	A	A	A	A	A	A	A	A
3	TH3-bin9	7400000	B	B	B	H	B	A	A	A	A	A	B	A	A	A	A	A	B	A	A	A	A	A	B	B	A	A	B	A	A	A	A	A	A	A	A	A	B	A	B	A	A	A	A	A	A	A	A
3	TH3-bin10	7500000	B	B	B	B	B	A	A	A	A	A	B	A	A	A	A	A	B	A	A	B	A	A	B	B	A	A	B	A	A	A	A	B	A	A	A	A	B	A	B	A	A	A	A	A	A	A	A
3	TH3-bin11	10000000	B	B	B	B	B	A	A	A	A	A	B	A	A	A	A	A	B	A	A	B	A	A	B	A	A	A	B	A	A	A	A	B	A	A	A	A	B	A	A	A	A	A	A	A	A	A	A
3	TH3-bin12	11000000	B	B	B	H	B	A	A	A	A	A	B	A	A	A	A	A	B	A	A	B	A	A	B	A	A	A	B	A	A	A	A	B	A	A	A	A	B	A	A	A	A	A	A	B	B	B	B
3	TH3-bin13	12100000	B	B	B	H	B	A	A	A	A	A	B	A	A	A	A	A	B	A	A	B	A	A	B	A	A	A	B	A	A	A	A	B	A	A	A	A	B	A	A	A	A	A	A	B	B	B	B
3	TH3-bin14	12600000	B	B	B	H	B	A	A	A	A	A	B	A	A	A	A	A	B	A	A	B	A	A	B	A	A	A	B	A	A	A	A	B	A	A	A	A	B	A	A	A	A	B	A	B	B	B	B
3	TH3-bin15	14500000	B	B	B	H	B	A	A	A	A	A	B	A	A	A	A	A	B	A	A	B	A	A	B	A	A	A	B	A	A	A	A	B	A	A	A	A	B	A	A	A	A	B	A	B	B	B	B
3	TH3-bin16	15100000	B	B	B	H	B	A	A	A	A	A	B	A	A	A	A	A	B	B	A	B	A	A	B	A	A	A	B	A	A	A	A	B	A	A	A	B	B	A	A	A	A	B	A	B	B	B	B
3	TH3-bin17	17100000	B	B	B	H	B	A	A	A	B	A	B	A	A	A	A	A	B	B	A	B	A	A	B	A	B	A	B	A	A	A	A	B	A	A	A	B	B	A	A	A	A	B	A	B	B	A	A
3	TH3-bin18	19700000	B	B	B	H	B	A	A	A	B	A	B	A	A	A	A	A	B	B	A	B	A	A	B	B	B	A	B	A	A	A	A	B	A	A	A	B	B	A	A	A	A	B	A	B	B	A	A
3	TH3-bin19	20200000	B	B	B	H	B	A	A	A	B	A	B	A	A	A	A	A	B	B	B	B	A	A	B	B	B	A	B	A	A	A	A	B	A	A	A	B	B	A	A	A	A	B	A	B	B	A	A
3	TH3-bin20	20900000	B	B	B	H	B	A	A	A	B	A	B	A	A	A	A	A	B	B	B	B	A	A	B	B	B	A	B	A	A	A	A	B	A	A	A	B	B	A	A	A	A	B	A	B	B	A	A
3	TH3-bin21	21200000	B	B	B	H	B	A	A	A	B	A	B	A	A	A	A	A	B	B	B	B	A	A	B	B	B	A	B	A	A	A	A	B	A	A	A	B	B	A	A	A	A	B	A	B	B	A	A
3	TH3-bin22	21600000	B	B	B	H	B	A	A	A	B	A	B	A	A	A	A	A	B	B	B	B	A	A	B	B	B	A	B	A	A	A	A	B	A	A	A	B	B	A	A	A	A	B	A	B	A	A	A
3	TH3-bin23	21800000	B	B	B	H	B	A	A	A	B	A	B	A	A	A	A	A	A	B	B	B	A	A	B	B	B	A	B	A	A	A	A	B	A	A	A	B	B	A	A	A	A	B	A	B	A	A	A
3	TH3-bin24	23100000	B	B	B	H	B	A	A	A	B	A	B	A	A	A	A	A	A	B	B	B	A	A	B	B	B	A	B	A	A	A	A	A	A	A	A	B	B	A	A	A	A	B	A	B	A	A	A
3	TH3-bin25	23200000	B	B	B	H	B	A	A	A	B	A	B	A	A	A	A	A	A	B	B	B	A	A	B	B	B	A	B	A	A	A	A	A	A	A	A	B	B	A	A	A	A	B	A	A	A	A	A
3	TH3-bin26	23800000	B	B	B	H	B	A	A	A	B	A	B	A	A	A	A	A	A	B	B	B	A	A	B	B	B	A	B	A	A	A	A	A	A	A	A	B	B	A	A	A	A	B	A	A	A	A	A
3	TH3-bin27	24100000	B	B	B	H	B	A	A	A	B	A	B	A	A	A	A	A	A	B	B	B	A	A	B	B	B	A	B	A	A	A	A	A	A	A	A	B	B	A	A	A	A	B	A	A	A	A	A
3	TH3-bin28	24400000	B	B	B	H	B	A	A	A	B	A	B	A	A	A	A	A	A	B	B	B	A	A	B	B	B	A	B	A	A	A	A	A	A	A	A	B	B	A	A	B	A	B	A	A	A	A	A
3	TH3-bin29	25000000	B	B	B	A	B	A	A	A	B	A	B	A	A	A	A	A	A	B	B	B	A	A	B	B	B	A	B	A	A	A	A	A	A	A	A	B	B	A	A	B	A	B	A	A	A	A	A
3	TH3-bin30	25400000	B	B	B	A	B	A	A	A	B	A	B	A	A	A	A	A	A	B	B	A	A	A	B	B	B	A	B	A	A	A	A	A	A	A	A	B	B	A	A	B	A	B	A	A	A	A	A
3	TH3-bin31	25500000	B	B	B	A	B	A	A	A	B	A	B	A	A	A	A	A	A	B	B	A	A	A	B	B	B	A	B	A	A	A	A	A	A	A	A	A	B	A	A	B	A	B	A	A	A	A	A
3	TH3-bin32	25900000	B	B	B	A	B	A	A	A	B	A	B	A	A	A	A	A	A	B	B	A	A	A	B	B	B	A	B	A	A	A	A	A	A	A	A	A	B	A	A	B	A	B	A	A	A	A	A
3	TH3-bin33	26100000	H	B	B	A	B	A	A	A	B	A	B	A	A	A	A	A	A	B	B	A	A	A	B	B	B	A	B	A	A	A	A	A	A	A	A	A	B	A	A	B	A	B	A	A	A	A	A
3	TH3-bin34	29400000	H	B	B	A	B	A	A	A	B	A	B	A	A	A	A	A	A	B	B	A	A	A	B	B	B	A	B	A	A	A	A	A	A	A	A	A	B	A	A	B	A	B	A	A	A	A	A
3	TH3-bin35	30900000	H	B	B	A	B	A	A	A	B	A	B	A	A	A	A	A	A	B	B	A	A	A	B	B	B	A	B	A	A	A	A	A	A	A	A	A	B	A	A	B	A	B	A	A	A	A	A
3	TH3-bin36	31200000	H	B	B	A	B	A	A	A	B	A	B	A	A	A	A	A	A	B	B	A	A	A	B	B	B	A	B	A	A	A	A	A	A	A	A	A	B	A	A	B	A	B	A	A	A	A	A
3	TH3-bin37	31400000	A	B	B	A	B	A	A	A	B	A	B	A	A	A	A	A	A	B	B	A	A	A	B	B	B	A	B	A	A	A	A	A	A	A	A	A	B	A	A	B	A	B	A	A	A	A	A
3	TH3-bin38	32700000	A	B	B	A	B	A	A	A	B	A	B	A	A	A	A	A	A	B	H	A	A	A	B	B	B	A	B	A	A	A	A	A	A	A	A	A	B	A	A	B	A	B	A	A	A	A	A
3	TH3-bin39	38000000	A	B	B	A	B	A	A	A	B	A	B	A	A	A	A	A	H	B	H	A	A	A	B	B	B	A	B	A	A	A	A	A	A	A	A	A	B	A	A	B	A	B	A	A	A	A	A
3	TH3-bin40	40100000	A	B	B	A	B	A	A	A	B	A	B	A	A	A	A	A	H	B	H	A	A	A	B	B	B	A	B	A	A	A	A	A	A	A	A	A	B	A	A	B	A	B	A	A	A	A	A
3	TH3-bin41	40200000	A	B	B	A	B	A	A	A	B	A	B	A	A	A	A	A	H	B	A	A	A	A	B	B	B	A	B	A	A	A	A	A	A	A	A	A	B	A	A	B	A	B	A	A	A	A	A
3	TH3-bin42	40500000	A	B	B	A	B	A	A	A	B	A	B	A	A	A	A	A	H	B	A	A	A	A	B	B	B	A	B	A	A	A	A	A	A	A	A	A	B	A	A	B	A	B	A	A	A	A	A
3	TH3-bin43	42000000	A	B	B	A	B	A	A	A	B	A	B	A	A	A	A	A	H	B	A	A	A	A	B	B	B	A	B	A	A	A	A	A	A	A	A	A	B	A	A	B	A	B	A	A	A	A	A
3	TH3-bin44	46500000	A	B	B	A	B	A	A	A	B	A	B	A	A	A	A	A	H	B	A	A	A	A	B	B	B	A	B	A	A	A	A	A	A	A	A	A	B	A	A	B	A	B	A	A	A	A	A
3	TH3-bin45	46900000	A	B	B	A	B	A	A	A	B	A	B	A	A	A	A	A	H	B	A	A	A	A	B	B	B	A	B	A	A	A	A	A	A	A	A	A	B	A	A	B	A	B	A	A	A	A	A
3	TH3-bin46	51700000	A	B	B	A	B	A	A	A	B	A	B	A	A	A	A	A	H	B	A	A	A	A	B	B	B	A	B	A	A	A	A	A	A	A	A	A	B	A	A	B	A	B	A	A	A	A	A
3	TH3-bin47	52000000	A	B	B	A	B	A	A	A	B	A	B	A	A	A	A	A	H	B	A	A	A	A	B	B	B	A	B	A	A	A	A	A	A	A	A	A	B	A	A	B	A	B	A	A	A	A	A
3	TH3-bin48	78000000	A	B	B	A	B	A	A	A	B	A	B	A	A	A	A	A	H	B	A	A	A	A	B	B	B	A	B	A	A	A	A	A	A	A	A	A	B	A	A	B	A	B	A	A	A	A	A
3	TH3-bin49	96600000	A	B	B	A	B	A	A	A	B	A	B	A	A	A	A	A	H	B	A	A	A	A	B	B	B	A	B	A	A	A	A	A	A	A	A	A	B	A	A	B	A	B	A	A	A	A	A
3	TH3-bin50	105800000	A	B	B	A	B	A	A	A	B	A	B	A	A	A	A	A	H	B	A	A	A	A	B	B	B	A	B	A	A	A	A	A	A	A	A	A	B	A	A	B	A	B	A	A	A	A	A
3	TH3-bin51	116300000	A	B	B	A	B	A	A	A	B	A	B	A	A	A	A	A	H	B	A	A	A	A	B	B	B	A	B	A	A	A	A	A	A	A	A	A	B	A	A	B	A	B	A	A	A	A	A
3	TH3-bin52	123300000	A	B	B	A	B	A	A	A	B	A	B	A	A	A	A	A	H	B	A	A	A	A	B	B	B	A	B	A	A	A	A	A	A	A	A	A	B	A	A	B	A	B	A	A	A	A	A
3	TH3-bin53	164300000	A	B	B	A	B	A	A	A	B	A	B	A	A	A	A	A	H	B	A	A	A	A	B	B	B	A	B	A	A	A	A	A	A	A	A	A	B	A	A	B	A	B	A	A	A	A	A
3	TH3-bin54	177800000	A	B	B	A	B	A	A	A	B	A	B	A	A	A	A	A	H	B	A	A	A	A	B	B	B	A	B	A	A	A	A	A	A	A	A	A	B	A	A	B	A	B	A	A	A	A	A
3	TH3-bin55	181600000	A	B	B	A	B	A	A	A	B	A	B	A	A	A	A	A	H	B	A	A	A	A	B	B	B	A	B	A	A	A	A	A	A	A	A	A	B	A	A	B	A	B	A	A	A	A	A
3	TH3-bin56	185700000	A	B	B	A	B	A	A	A	B	A	B	A	A	A	A	A	H	B	A	A	A	B	B	B	B	A	B	B	A	A	A	A	A	A	A	A	B	A	A	B	A	B	A	A	A	A	A
3	TH3-bin57	186400000	A	B	B	A	B	A	A	A	B	A	B	A	A	A	A	A	H	B	A	A	A	B	B	B	B	A	B	B	A	A	A	A	A	A	A	A	B	A	A	B	A	B	A	A	A	A	A
3	TH3-bin58	186600000	A	B	B	A	B	A	A	A	B	A	B	A	A	A	A	A	H	B	A	A	A	B	B	B	B	A	B	B	A	A	A	A	A	A	A	A	B	A	A	B	A	H	A	A	A	A	A
3	TH3-bin59	186800000	A	B	B	A	B	A	A	A	B	A	B	A	A	A	A	A	H	B	A	A	A	B	B	B	B	A	B	B	A	A	A	A	A	A	A	A	B	A	A	B	A	H	A	A	A	A	A
3	TH3-bin60	187500000	A	B	B	A	B	A	A	A	B	A	B	A	A	A	A	A	H	B	A	A	A	B	B	B	B	A	B	B	A	A	A	A	A	A	A	A	B	A	A	B	A	H	A	A	A	A	A
3	TH3-bin61	193500000	A	B	B	A	B	A	A	A	B	A	B	A	A	A	A	A	H	B	A	A	A	B	B	B	B	A	B	B	A	A	A	A	A	A	A	A	B	A	A	B	A	H	H	A	A	H	H
3	TH3-bin62	193700000	A	B	B	A	B	A	A	A	B	A	B	A	A	A	A	A	H	B	A	A	A	B	B	B	B	A	B	B	A	A	A	A	A	A	A	A	B	A	A	B	A	B	H	A	A	H	H
3	TH3-bin63	195800000	A	B	B	A	B	A	A	A	B	A	B	A	A	A	A	A	H	B	A	A	A	B	B	B	B	A	B	B	A	A	A	A	A	A	A	A	B	A	A	B	A	B	H	A	A	H	A
3	TH3-bin64	196100000	A	B	B	A	B	A	A	A	B	A	B	A	A	A	A	A	H	B	A	A	A	B	B	B	B	A	B	B	A	A	A	A	A	A	A	A	B	A	A	B	A	B	H	A	A	A	A
3	TH3-bin65	196600000	A	B	B	A	B	A	A	A	B	A	B	A	A	A	A	A	H	B	A	A	A	B	B	B	B	A	B	B	A	A	A	A	A	A	A	A	B	A	A	B	A	B	A	A	A	A	A
3	TH3-bin66	197400000	A	B	B	A	B	A	A	A	B	A	B	A	A	A	A	A	H	B	A	A	A	B	B	B	B	A	B	B	A	A	A	A	A	A	A	A	B	A	A	B	A	B	A	A	A	A	A
3	TH3-bin67	197700000	A	B	B	A	B	A	A	A	B	A	B	A	A	A	A	A	H	B	A	A	A	B	B	B	B	A	B	B	A	A	A	A	A	A	A	A	B	A	A	B	A	H	A	A	A	A	A
3	TH3-bin68	198200000	A	B	B	A	B	A	A	A	B	A	B	A	A	A	A	A	A	B	A	A	A	B	B	B	B	A	B	B	A	A	A	A	A	A	A	A	B	A	A	B	A	H	A	A	A	A	A
3	TH3-bin69	199400000	A	B	B	A	B	A	A	A	B	A	B	A	A	A	A	A	A	B	A	A	A	B	B	B	B	A	B	B	A	A	A	A	A	A	A	A	B	A	A	B	A	H	A	A	A	A	H
3	TH3-bin70	200200000	A	B	B	A	B	A	A	A	B	A	B	A	A	A	A	A	A	B	A	A	A	B	B	B	B	A	B	B	A	A	A	A	A	A	A	A	B	A	A	B	A	H	A	A	A	H	H
3	TH3-bin71	202400000	A	B	B	A	B	A	A	A	B	A	B	A	A	A	A	A	A	B	A	A	A	B	B	B	B	A	B	B	A	A	A	A	A	A	A	A	B	A	A	B	A	H	A	H	A	H	H
3	TH3-bin72	204700000	A	B	B	A	B	A	A	A	B	A	B	A	A	A	A	A	A	B	A	A	A	B	B	B	B	A	B	B	A	A	A	A	A	A	A	A	B	A	A	B	A	H	B	H	H	H	H
3	TH3-bin73	205500000	A	B	B	A	B	A	A	A	B	A	B	A	A	A	A	A	A	B	A	A	A	B	B	B	B	A	B	B	A	A	A	A	A	A	A	A	B	A	A	B	A	H	B	H	H	H	H
3	TH3-bin74	205600000	A	B	B	A	B	A	A	A	B	A	B	A	A	A	A	A	A	A	A	A	A	B	B	B	B	A	B	B	A	A	A	A	A	A	A	A	B	A	A	B	A	A	B	B	H	B	B
3	TH3-bin75	207500000	A	B	B	A	B	A	A	A	B	A	B	A	A	A	A	A	A	A	A	A	A	B	B	B	B	A	B	B	A	A	A	A	A	A	A	A	B	A	A	B	A	A	B	B	H	B	B
3	TH3-bin76	208500000	A	B	B	A	B	A	A	A	B	A	B	A	A	A	A	A	A	A	A	A	A	B	B	B	B	A	B	B	A	A	A	A	A	A	A	A	B	A	A	B	A	A	B	B	B	B	B
3	TH3-bin77	209900000	A	B	B	A	B	A	A	A	B	A	B	A	A	A	A	A	A	A	A	A	A	B	B	B	B	A	B	B	A	A	A	A	A	A	A	B	B	A	A	B	A	A	B	B	B	B	B
3	TH3-bin78	211500000	A	B	B	A	B	A	A	A	B	A	B	A	A	A	A	A	A	A	A	B	B	B	B	B	B	A	B	B	A	A	A	A	A	A	A	B	B	A	A	B	A	A	B	B	B	B	B
3	TH3-bin79	211600000	A	B	B	A	B	A	A	A	B	A	B	A	A	A	A	A	A	A	A	B	B	B	B	B	B	A	B	B	A	A	A	A	A	A	A	B	B	A	A	B	A	A	B	B	B	B	B
3	TH3-bin80	213100000	A	B	B	A	B	A	A	A	A	A	B	A	A	A	A	A	A	A	A	B	B	B	B	B	B	A	B	B	A	A	A	A	A	A	A	B	B	A	A	B	A	A	B	B	B	B	B
3	TH3-bin81	214000000	A	B	B	A	B	A	A	A	A	A	B	A	A	A	A	A	A	A	A	B	B	B	B	B	B	A	B	B	A	A	A	A	A	A	A	B	B	A	A	B	A	A	B	B	B	B	B
3	TH3-bin82	214400000	A	B	B	A	B	A	A	A	A	A	B	A	A	A	A	A	A	A	A	B	B	B	B	B	B	A	B	A	A	A	A	A	A	A	A	B	B	A	A	B	A	A	B	B	B	B	B
3	TH3-bin83	214700000	A	B	B	A	B	A	A	A	A	A	B	A	A	A	A	A	A	A	A	B	B	B	B	B	B	A	B	A	A	A	A	A	A	A	A	B	B	A	A	A	A	A	A	B	B	A	A
3	TH3-bin84	214800000	A	B	B	A	B	A	A	A	A	A	A	A	A	A	A	A	A	A	A	B	B	B	B	B	B	A	A	A	A	A	A	A	A	A	A	B	B	A	A	A	A	A	A	B	B	A	A
3	TH3-bin85	215100000	A	B	A	A	A	A	A	A	A	A	A	A	A	A	A	A	A	A	A	B	B	A	B	B	B	A	A	A	A	A	A	A	A	A	A	B	B	A	A	A	A	A	A	B	B	A	A
3	TH3-bin86	215600000	A	B	A	A	A	A	A	A	A	A	A	A	A	A	A	A	A	A	A	B	B	A	B	B	B	A	A	A	A	A	A	A	A	A	A	B	B	A	A	A	A	A	A	B	B	A	A
3	TH3-bin87	216000000	A	B	A	A	A	A	A	A	A	A	A	A	A	A	A	A	A	A	A	B	B	A	B	B	B	A	A	A	A	A	A	A	A	A	A	B	B	A	A	A	A	A	A	B	B	A	A
3	TH3-bin88	218200000	A	B	A	A	A	A	A	A	A	A	A	A	A	A	A	A	A	A	A	B	B	A	B	B	B	A	A	A	A	A	A	A	A	A	A	B	B	A	A	A	A	A	A	B	H	A	A
3	TH3-bin89	218500000	A	B	A	A	A	A	A	A	A	B	A	A	A	A	A	A	A	A	A	B	B	A	B	B	B	A	A	A	A	A	A	A	A	A	A	B	B	A	A	A	A	A	A	B	H	A	A
3	TH3-bin90	220100000	A	B	A	A	A	A	A	A	A	B	A	A	A	A	A	A	A	A	A	B	B	A	B	B	B	A	A	A	A	A	A	A	A	A	A	A	B	A	A	A	A	A	A	B	H	A	A
3	TH3-bin91	221500000	A	B	A	A	A	A	A	A	A	B	A	A	A	A	A	A	A	A	A	B	B	A	B	B	B	A	A	A	A	A	A	A	A	A	A	B	B	A	A	A	A	A	A	B	H	A	A
3	TH3-bin92	221600000	A	B	A	A	A	A	A	A	A	B	A	A	A	A	A	A	A	A	A	A	A	A	B	B	B	A	A	A	A	A	A	A	A	A	A	B	B	A	A	A	A	A	A	B	H	A	A
3	TH3-bin93	225000000	A	B	A	A	A	A	A	A	A	B	A	A	A	A	A	A	A	A	A	A	A	A	B	B	B	A	A	A	A	A	A	A	A	A	A	A	B	A	A	A	A	A	A	B	H	A	A
3	TH3-bin94	225100000	A	B	A	A	A	A	A	A	A	B	A	A	A	A	A	A	A	A	A	A	A	A	B	B	B	A	A	A	A	A	A	A	A	A	A	A	B	A	A	A	A	A	A	B	H	A	A
3	TH3-bin95	225600000	A	B	A	A	A	A	A	A	A	B	A	A	A	A	A	A	A	A	A	A	B	A	B	B	B	A	A	A	A	A	A	A	A	A	A	A	B	A	A	A	A	A	A	B	H	A	A
3	TH3-bin96	225800000	A	B	A	A	A	A	A	A	A	B	A	A	A	A	A	A	A	A	A	A	B	A	B	B	B	A	A	A	A	A	A	A	A	A	A	A	B	A	A	A	A	A	A	B	H	A	A
3	TH3-bin97	226600000	A	B	A	A	A	A	A	A	A	B	A	A	A	A	A	A	A	A	A	A	B	A	B	A	A	A	A	A	A	A	A	A	A	A	A	A	B	A	A	A	A	A	A	B	H	A	A
3	TH3-bin98	230300000	A	B	A	A	A	A	A	A	A	B	A	A	A	A	A	A	A	A	A	A	B	A	B	A	A	A	A	A	A	A	A	A	A	B	B	B	B	B	A	A	A	A	A	B	H	A	A
3	TH3-bin99	230600000	A	B	A	A	A	A	A	A	A	B	A	A	A	A	A	A	A	A	A	A	B	A	B	A	A	A	A	A	A	A	A	A	A	B	B	B	B	A	A	A	A	A	A	B	H	A	A
3	TH3-bin100	233500000	A	B	A	A	A	A	A	A	A	B	A	A	A	A	A	A	A	A	A	A	B	A	B	A	H	A	A	A	A	A	A	A	A	B	B	B	B	A	A	A	A	A	A	B	H	A	A
3	TH3-bin101	235100000	A	B	A	A	A	A	A	A	A	B	A	A	A	A	A	A	A	A	A	A	B	A	B	A	H	A	A	A	A	A	A	A	A	B	B	B	B	A	A	A	A	A	A	B	H	A	A
3	TH3-bin102	236900000	A	B	A	A	A	A	A	A	A	A	A	A	A	A	A	A	A	A	A	A	B	A	B	A	H	A	A	A	A	A	A	A	A	B	B	B	B	A	A	A	A	A	A	B	H	A	A
3	TH3-bin103	237000000	A	B	A	A	A	A	A	A	A	A	A	A	A	A	A	A	A	A	A	A	B	A	B	A	B	A	A	A	A	A	A	A	A	B	B	B	B	A	A	A	A	A	A	B	H	A	A
3	TH3-bin104	239400000	A	B	A	A	A	A	A	A	A	A	A	A	A	A	A	A	A	A	A	A	A	A	B	A	B	A	A	A	A	A	A	A	A	B	B	B	B	A	A	A	A	A	A	B	H	A	A
3	TH3-bin105	241200000	A	B	A	A	A	A	A	A	A	A	A	A	A	A	A	A	A	A	A	A	A	A	A	A	B	A	A	A	A	A	A	A	A	B	B	B	B	A	A	A	A	A	A	B	H	A	A
3	TH3-bin106	241300000	A	B	A	A	A	A	A	A	A	A	A	A	A	A	A	A	A	A	A	A	A	A	A	A	A	A	B	A	A	A	A	A	A	B	B	B	B	A	A	A	A	A	A	B	H	A	A
3	TH3-bin107	241400000	A	B	A	A	A	A	A	A	A	A	A	A	A	A	A	A	A	A	A	A	A	A	A	A	A	A	B	A	A	A	A	A	A	B	B	B	B	A	A	A	A	A	A	B	H	A	A
3	TH3-bin108	241700000	A	B	A	A	A	A	A	A	A	A	A	A	A	A	A	A	A	A	A	A	A	A	A	A	A	A	B	A	A	A	A	A	A	B	B	B	B	A	A	A	A	A	A	B	H	A	A
3	TH3-bin109	242600000	A	B	A	A	A	A	A	A	A	A	A	A	A	A	A	A	A	A	A	A	A	A	A	A	A	A	B	A	A	A	A	A	A	B	B	H	B	A	A	A	A	A	A	B	H	A	A
3	TH3-bin110	244500000	B	B	A	A	A	A	A	A	A	A	A	A	A	A	A	A	A	A	A	A	A	A	A	A	A	A	B	A	A	A	A	A	A	B	B	H	B	A	A	A	A	A	A	B	H	A	A
3	TH3-bin111	244600000	B	B	A	A	A	A	A	A	A	A	A	A	A	A	B	A	A	A	A	A	A	A	A	A	A	A	B	A	A	A	A	A	A	B	B	H	B	A	B	A	A	A	A	B	H	A	A
3	TH3-bin112	246700000	B	B	A	A	A	A	A	A	A	A	A	A	A	A	B	A	A	A	A	A	A	A	A	A	A	A	B	A	A	A	A	A	A	B	B	H	B	A	B	A	A	A	A	B	H	A	A
3	TH3-bin113	246800000	B	B	A	A	A	A	A	A	B	A	A	A	B	A	B	A	A	A	A	A	A	A	A	A	A	A	B	A	A	A	A	A	A	B	B	H	B	A	B	A	A	A	A	A	H	A	A
3	TH3-bin114	246900000	B	B	A	A	A	A	A	A	B	A	B	A	B	A	B	A	A	A	A	A	A	A	A	A	A	A	B	A	A	A	A	A	A	B	B	H	B	A	B	A	A	A	A	A	A	A	A
3	TH3-bin115	247200000	B	B	A	A	A	A	A	A	B	A	B	A	B	A	B	A	A	A	A	A	A	A	A	A	A	A	B	A	A	A	A	A	A	B	B	H	B	A	B	A	A	A	A	A	A	A	A
3	TH3-bin116	251400000	B	B	A	A	B	A	A	A	B	A	B	A	B	A	B	A	A	A	A	A	A	A	A	A	A	A	B	A	A	A	A	A	A	B	B	H	B	A	B	A	A	A	A	A	A	A	A
3	TH3-bin117	251500000	B	B	A	A	B	A	A	A	B	A	B	A	B	A	B	A	A	A	A	A	A	A	A	A	A	A	B	A	A	A	A	A	A	B	B	H	B	A	B	A	A	A	A	A	A	A	A
3	TH3-bin118	252400000	B	B	A	A	B	A	A	A	B	A	B	A	B	A	B	A	A	A	A	A	A	A	A	A	A	A	H	A	A	A	A	A	A	B	B	H	B	A	B	A	A	A	A	A	A	A	A
3	TH3-bin119	252500000	B	B	A	A	B	A	A	A	B	A	B	A	B	A	B	A	A	A	A	A	A	A	A	A	A	A	H	A	A	A	A	A	A	B	B	B	B	A	B	A	A	A	A	A	A	A	A
3	TH3-bin120	252900000	B	B	A	A	B	A	A	A	B	A	B	A	B	A	B	A	A	A	A	A	A	A	A	A	A	A	H	A	A	A	A	A	A	B	B	B	B	A	A	A	A	A	A	A	A	A	A
3	TH3-bin121	253800000	B	B	A	A	B	A	A	A	B	A	B	A	B	A	B	A	A	A	A	A	A	A	A	A	A	A	H	A	A	A	A	A	A	B	B	B	B	A	A	A	A	A	A	A	A	A	A
3	TH3-bin122	254700000	A	B	A	A	B	A	A	A	B	A	B	A	B	A	B	A	A	A	A	A	A	A	A	A	A	A	H	A	A	A	A	A	A	B	B	B	B	B	A	A	A	A	A	A	A	A	A
3	TH3-bin123	255000000	A	B	A	A	B	A	A	A	B	A	B	A	B	A	B	A	A	A	A	A	A	A	A	A	A	A	H	A	A	A	A	A	A	B	B	B	B	B	A	A	A	A	A	A	A	A	A
3	TH3-bin124	256900000	A	B	A	A	B	A	A	A	B	A	B	A	B	A	H	A	A	A	A	A	A	A	A	A	A	A	H	A	A	A	A	A	A	B	B	B	B	B	A	A	A	A	A	A	A	A	A
3	TH3-bin125	257100000	A	B	A	A	B	A	A	A	B	A	B	A	B	A	H	A	A	A	A	A	A	A	A	A	A	A	H	A	A	A	A	A	A	B	B	B	B	B	A	A	A	A	A	A	A	A	A
3	TH3-bin126	257300000	A	B	A	A	B	A	A	A	B	A	B	A	B	A	H	A	A	A	A	A	A	A	A	A	A	A	H	A	A	A	A	A	A	B	B	B	B	B	A	A	A	A	A	A	A	A	A
3	TH3-bin127	257900543	A	B	A	A	B	A	A	A	B	A	B	A	B	A	H	A	A	A	A	A	A	A	A	A	A	A	H	A	A	A	A	A	A	B	B	B	B	B	A	A	A	A	A	A	A	A	A
4	TH4-bin1	600000	A	B	A	A	A	A	A	A	B	A	A	A	A	A	A	A	A	A	A	A	A	A	H	A	A	A	A	A	A	A	A	A	A	B	B	B	B	B	B	A	A	A	A	A	A	A	A
4	TH4-bin2	1800000	A	B	A	A	A	A	A	A	B	A	A	A	A	A	A	A	A	A	A	A	A	A	H	A	A	B	A	A	A	A	A	A	A	B	B	B	B	B	B	A	A	A	A	A	A	A	A
4	TH4-bin3	2400000	A	B	A	A	A	A	A	A	B	H	A	A	A	A	A	A	A	A	A	A	A	A	A	A	A	B	A	A	A	A	A	A	A	B	B	B	B	B	B	A	A	A	A	A	A	A	A
4	TH4-bin4	3200000	A	B	A	A	A	A	A	A	B	H	A	A	A	A	A	A	A	A	A	A	A	A	A	A	A	B	A	A	A	A	A	A	A	B	B	B	B	B	B	A	A	A	A	A	A	A	A
4	TH4-bin5	8000000	A	B	A	A	A	A	A	A	B	H	A	A	A	A	A	A	A	A	A	A	A	A	A	A	A	B	A	A	A	A	A	A	A	B	B	B	B	B	B	A	A	A	A	A	A	A	A
4	TH4-bin6	8100000	A	B	A	A	A	A	A	A	B	H	A	A	A	A	A	A	A	A	A	A	A	A	A	A	A	B	A	A	A	A	A	A	A	B	B	B	B	B	B	A	A	A	A	A	A	A	A
4	TH4-bin7	8500000	A	B	A	A	A	A	A	A	B	H	A	A	A	A	A	H	A	A	A	A	A	A	A	A	A	B	A	A	A	A	A	A	A	B	B	B	B	B	B	A	A	A	A	A	A	A	A
4	TH4-bin8	11600000	A	B	A	A	A	A	A	A	B	B	A	A	A	A	A	H	A	A	A	A	A	A	A	A	A	B	A	A	A	A	A	A	A	B	B	B	B	B	B	A	A	A	A	A	A	A	A
4	TH4-bin9	11900000	A	B	A	A	B	A	A	A	B	B	A	A	A	A	A	H	A	A	A	A	A	A	A	A	A	B	A	A	A	A	A	A	A	B	B	B	B	B	B	A	A	A	A	A	A	A	A
4	TH4-bin10	12100000	A	B	A	A	B	A	A	A	B	B	A	A	A	A	A	H	A	A	A	A	A	A	A	A	A	B	A	A	A	A	A	A	A	B	B	B	B	B	B	A	A	A	A	A	A	A	A
4	TH4-bin11	12300000	A	B	A	A	B	A	A	A	B	B	B	A	A	A	A	H	A	A	A	A	A	A	A	A	A	B	A	A	A	A	A	A	A	B	B	B	B	B	B	A	A	A	A	A	A	A	A
4	TH4-bin12	13000000	A	B	A	A	B	A	A	A	B	B	B	A	A	A	A	H	A	A	A	A	A	A	A	A	A	B	A	A	A	A	A	A	A	B	B	B	B	B	B	A	A	A	A	A	A	A	A
4	TH4-bin13	13200000	A	B	A	A	B	A	A	A	B	B	B	A	A	A	A	H	A	B	A	A	A	A	A	A	A	B	A	A	A	A	A	A	A	B	B	B	B	B	B	A	A	A	A	A	A	A	A
4	TH4-bin14	13800000	A	B	A	A	B	A	A	A	B	B	B	A	A	A	A	H	A	B	A	A	A	A	A	A	A	B	A	A	A	B	B	A	A	B	B	B	B	B	B	A	A	A	A	B	A	A	A
4	TH4-bin15	14900000	A	B	B	A	B	A	A	A	B	B	B	A	A	A	A	B	A	B	A	A	A	A	A	A	A	B	A	A	A	B	B	A	A	B	B	B	B	B	B	A	A	A	A	B	A	A	A
4	TH4-bin16	15300000	A	B	B	A	B	A	A	A	B	B	B	A	A	A	A	B	A	B	A	A	A	A	A	A	A	B	A	A	A	B	B	A	A	B	B	B	B	B	B	A	A	A	A	B	H	A	A
4	TH4-bin17	15700000	A	B	B	A	B	A	A	A	B	B	B	A	A	A	A	B	A	B	A	A	A	A	A	A	A	B	A	A	A	B	B	A	A	B	B	B	B	B	B	A	A	A	A	B	H	A	A
4	TH4-bin18	17100000	A	B	B	A	B	A	A	A	B	B	B	A	A	A	A	B	A	B	A	A	A	A	A	A	A	B	A	A	A	B	B	A	A	B	B	B	B	B	B	A	A	A	A	B	H	A	A
4	TH4-bin19	18500000	A	B	B	A	B	A	A	A	B	B	B	A	A	A	A	B	A	B	A	A	A	A	A	A	A	B	A	A	A	B	B	A	A	B	B	B	B	B	B	A	A	B	A	B	H	A	A
4	TH4-bin20	28500000	A	B	B	A	B	A	A	A	B	B	B	A	A	A	A	B	A	B	A	A	A	A	A	A	A	B	A	A	A	B	B	A	A	B	B	B	B	B	B	A	A	B	A	B	H	A	A
4	TH4-bin21	28600000	A	B	B	A	B	A	A	A	B	B	B	A	A	A	A	B	A	B	A	A	A	A	A	A	A	B	A	A	A	B	B	A	A	B	B	B	B	B	B	H	A	B	A	B	H	A	A
4	TH4-bin22	30000000	A	B	B	A	B	A	A	A	B	B	B	A	A	A	A	B	A	H	A	A	A	A	A	A	A	B	A	A	A	B	B	A	A	B	B	B	B	B	B	H	A	B	A	B	H	A	A
4	TH4-bin23	35200000	A	B	B	A	B	A	A	A	B	B	B	A	A	A	A	B	A	H	A	A	A	A	A	A	A	B	A	A	A	B	B	A	A	B	B	B	B	B	B	H	A	B	A	B	H	A	A
4	TH4-bin24	37700000	A	B	B	A	B	A	A	A	B	B	B	A	A	A	A	B	A	H	A	A	A	A	A	A	A	B	A	A	A	B	B	B	A	B	B	B	B	B	B	H	A	B	A	B	H	A	A
4	TH4-bin25	38200000	A	B	B	A	B	A	A	A	B	B	B	A	A	A	A	B	A	H	A	A	A	A	A	A	A	B	A	A	A	B	B	B	A	B	B	B	B	B	B	B	A	B	A	B	H	A	A
4	TH4-bin26	38400000	A	B	B	A	B	A	A	A	B	B	B	A	A	A	A	B	A	H	A	A	A	A	A	A	A	B	A	A	A	B	B	B	A	B	B	B	B	B	B	B	A	B	A	B	H	A	A
4	TH4-bin27	48900000	A	B	B	H	B	A	A	A	B	B	B	A	A	A	A	B	A	H	A	A	A	A	A	A	A	B	A	A	A	B	B	B	A	B	B	B	B	B	B	B	A	B	A	B	H	A	A
4	TH4-bin28	56100000	A	B	B	H	B	A	A	A	B	B	B	A	A	A	A	B	H	H	A	A	A	A	A	A	A	B	A	A	A	B	B	B	A	B	B	B	B	B	B	B	A	B	A	B	H	A	A
4	TH4-bin29	57700000	A	B	B	H	B	A	A	A	B	B	B	A	A	A	A	B	H	H	A	A	A	A	A	A	A	B	H	A	A	B	B	B	A	B	B	B	B	B	B	B	A	B	A	B	H	A	A
4	TH4-bin30	65000000	A	B	B	H	B	A	A	A	B	B	B	A	A	A	A	B	H	H	A	A	A	A	A	A	A	B	H	A	A	B	B	B	A	B	B	B	B	B	B	H	A	B	A	B	H	A	A
4	TH4-bin31	69400000	A	B	B	H	B	A	A	A	B	B	B	A	A	A	A	B	H	H	A	A	A	A	A	A	A	B	H	A	A	B	B	B	A	B	B	B	B	B	B	H	A	B	A	B	H	A	A
4	TH4-bin32	72500000	A	B	B	H	B	A	A	A	B	B	B	A	A	A	A	B	H	H	A	A	A	A	A	A	A	B	A	A	A	B	B	B	A	B	B	B	B	B	B	H	A	B	A	B	H	A	A
4	TH4-bin33	73200000	A	B	B	H	B	A	A	A	B	B	B	A	A	A	A	B	H	H	A	A	A	A	A	A	A	B	A	A	A	B	B	B	A	B	B	B	B	B	B	H	A	B	A	B	H	A	A
4	TH4-bin34	89700000	A	B	B	H	B	A	A	A	B	B	B	A	A	A	A	B	H	H	A	A	A	A	A	A	A	B	A	A	A	B	B	B	A	B	B	B	B	B	B	B	A	B	A	B	H	A	A
4	TH4-bin35	90600000	A	B	B	H	B	A	A	A	B	B	B	A	A	A	A	B	H	H	A	A	A	A	A	A	A	B	A	A	A	B	B	B	A	B	B	B	B	B	B	B	A	B	A	B	H	A	A
4	TH4-bin36	91000000	A	B	B	H	B	A	A	A	B	B	B	A	A	A	A	B	H	A	A	A	A	A	A	A	A	B	A	A	A	B	B	B	A	B	B	B	B	B	B	B	A	B	A	B	H	A	A
4	TH4-bin37	99500000	A	B	B	H	B	A	A	A	B	B	B	A	A	A	A	B	H	A	A	A	A	A	A	A	A	B	A	A	A	B	B	B	A	B	B	B	B	B	B	B	A	B	A	B	H	A	A
4	TH4-bin38	104300000	A	B	B	A	B	A	A	A	B	B	B	A	A	A	A	B	H	A	A	A	A	A	A	A	A	B	A	A	A	B	B	B	A	B	B	B	B	B	B	B	A	B	A	B	H	A	A
4	TH4-bin39	110400000	A	B	B	H	B	A	A	A	B	B	B	A	A	A	A	B	H	H	A	A	A	A	A	A	A	B	A	A	A	B	B	B	A	B	B	B	B	B	B	B	A	B	A	B	H	A	A
4	TH4-bin40	116800000	A	B	B	A	B	A	A	A	B	B	B	A	A	A	A	B	H	A	A	A	A	A	A	A	A	B	A	A	A	B	B	B	A	B	B	B	B	B	B	B	A	B	A	B	H	A	A
4	TH4-bin41	122900000	A	B	B	A	H	A	A	A	B	B	B	A	A	A	A	B	H	H	A	A	A	A	A	A	A	B	A	A	A	B	B	B	A	B	B	B	B	H	B	B	A	B	A	H	H	A	A
4	TH4-bin42	130000000	A	B	B	H	H	A	A	A	B	B	B	A	A	A	A	B	A	H	A	A	A	A	A	A	A	B	A	A	A	B	B	B	A	B	B	B	B	H	B	B	A	B	A	H	H	A	A
4	TH4-bin43	132400000	A	B	B	H	H	A	A	A	B	B	B	A	A	A	A	B	A	H	A	A	A	A	A	A	A	B	A	A	A	B	B	B	A	B	B	B	B	H	B	B	A	H	A	H	H	A	A
4	TH4-bin44	133300000	A	B	B	H	H	A	A	A	B	B	B	A	A	A	A	H	A	H	A	A	A	A	A	A	A	H	A	A	A	B	B	B	A	B	B	B	B	H	B	B	A	H	A	H	H	A	A
4	TH4-bin45	135100000	A	B	B	H	H	A	A	A	B	B	B	A	A	A	A	H	A	H	A	A	A	A	A	A	A	H	A	A	A	B	B	B	A	B	B	B	B	H	B	B	A	H	A	H	H	A	A
4	TH4-bin46	135900000	A	B	B	H	H	A	A	A	B	B	B	A	A	A	A	H	A	H	A	A	A	A	A	A	A	H	A	A	A	B	B	B	A	B	B	B	B	H	B	B	A	H	A	H	H	A	A
4	TH4-bin47	136600000	A	B	B	H	H	A	A	A	B	B	B	A	A	A	A	H	A	H	A	A	A	A	A	A	A	H	A	A	A	B	B	B	A	B	B	B	B	H	B	B	A	B	A	H	H	A	A
4	TH4-bin48	136800000	A	B	B	A	H	A	A	A	B	B	B	A	A	A	A	H	A	H	A	A	A	A	A	A	A	H	A	A	A	B	B	B	A	B	B	B	B	H	B	B	A	B	A	H	H	A	A
4	TH4-bin49	140800000	A	B	B	A	H	A	A	A	B	B	B	A	A	A	A	H	A	H	A	A	A	A	A	A	A	H	A	A	A	B	B	B	A	B	B	B	B	B	B	B	A	B	A	H	H	A	A
4	TH4-bin50	142800000	A	B	B	A	H	A	A	A	B	B	B	A	A	A	A	B	A	H	A	A	A	A	A	A	A	B	A	A	A	B	B	B	A	B	B	B	B	B	B	B	A	B	A	H	H	A	A
4	TH4-bin51	145800000	A	B	B	H	B	A	A	A	B	B	B	A	A	A	A	B	H	H	A	A	A	A	A	A	A	B	A	A	A	B	B	B	A	B	B	B	B	B	B	B	A	B	A	B	H	A	A
4	TH4-bin52	149200000	A	B	B	H	B	A	A	A	B	B	B	A	A	A	A	B	H	H	A	A	B	A	A	A	A	B	A	A	A	B	B	B	A	B	B	B	B	B	B	B	A	B	A	B	H	A	A
4	TH4-bin53	149700000	A	B	B	H	B	A	A	A	B	B	B	A	A	A	A	B	H	H	A	A	A	A	A	A	A	B	A	A	A	B	B	B	A	B	B	B	B	B	B	B	A	B	A	B	H	A	A
4	TH4-bin54	157200000	A	B	B	H	B	A	A	A	B	B	B	A	A	A	A	B	H	B	A	A	A	A	A	A	A	B	A	A	A	B	B	B	A	B	B	B	B	B	B	B	A	B	A	B	H	A	A
4	TH4-bin55	165300000	A	B	B	H	B	A	A	A	B	B	B	A	A	A	A	B	H	H	A	A	A	A	A	A	A	B	A	A	A	B	B	B	A	B	B	B	B	B	B	B	A	B	A	B	H	A	A
4	TH4-bin56	170400000	A	B	B	H	B	A	A	A	B	B	B	A	A	A	A	B	H	H	A	A	H	A	A	A	A	B	A	A	A	B	B	B	A	B	B	B	B	B	B	B	A	B	A	B	H	A	A
4	TH4-bin57	172100000	A	B	B	H	B	A	A	A	B	B	B	A	A	A	A	B	H	H	A	A	H	A	A	A	A	B	A	A	A	B	B	B	A	B	B	B	B	B	B	B	A	B	A	B	H	A	A
4	TH4-bin58	176300000	A	B	B	H	B	A	A	A	B	B	B	A	A	A	A	B	H	H	A	B	B	A	A	A	A	B	A	A	A	B	B	B	A	B	B	B	B	B	B	B	A	B	A	B	H	A	A
4	TH4-bin59	176900000	A	B	B	H	B	A	A	A	B	B	B	A	A	A	A	H	H	H	A	B	B	A	A	A	A	B	A	A	A	B	B	B	A	B	B	B	B	B	B	B	A	A	A	B	H	A	A
4	TH4-bin60	177300000	A	B	B	H	B	A	A	A	B	B	B	A	A	A	A	H	A	H	A	B	B	A	A	A	A	B	A	A	A	B	B	B	A	B	B	B	B	B	B	B	A	A	A	B	H	A	A
4	TH4-bin61	177700000	A	B	B	H	B	A	A	A	B	B	B	A	A	A	A	H	A	H	A	B	B	A	A	A	A	B	A	A	A	B	B	B	A	B	B	B	B	B	B	B	A	A	A	B	H	A	A
4	TH4-bin62	179400000	A	B	B	H	B	A	A	A	B	B	B	A	A	A	A	H	A	H	H	B	B	A	A	A	A	B	A	A	A	B	B	B	A	B	B	B	B	B	B	B	A	A	A	B	H	A	A
4	TH4-bin63	184900000	A	B	B	H	B	A	A	A	B	B	B	A	A	A	A	H	A	H	H	B	B	A	A	A	A	B	A	A	A	B	B	B	A	B	B	B	B	B	B	B	A	A	A	B	H	A	A
4	TH4-bin64	185200000	A	B	B	H	B	A	A	A	B	B	B	A	A	A	A	H	A	H	H	B	B	A	A	A	A	B	A	A	A	B	B	B	A	B	B	B	B	B	B	B	A	A	A	B	H	A	A
4	TH4-bin65	189300000	A	B	B	H	B	A	A	A	B	B	B	A	A	A	A	A	A	H	B	B	B	A	A	A	A	B	A	A	A	B	B	B	A	B	B	B	B	B	B	B	A	A	A	B	H	A	A
4	TH4-bin66	190800000	A	B	B	H	B	A	A	A	B	B	B	A	A	A	A	A	A	H	B	B	B	A	A	A	A	B	A	A	A	B	B	B	A	B	B	B	B	B	B	B	A	A	A	B	H	A	A
4	TH4-bin67	192100000	A	B	B	H	B	A	A	A	B	B	B	A	A	A	A	A	A	H	B	B	B	A	A	A	A	B	A	A	A	A	B	B	A	B	B	B	B	B	B	B	A	A	A	B	B	A	A
4	TH4-bin68	192600000	A	B	B	H	B	A	A	A	B	B	B	A	A	A	A	A	A	H	B	B	B	A	A	A	A	B	A	A	A	A	A	B	A	B	B	B	B	B	B	B	A	A	A	B	B	A	A
4	TH4-bin69	192900000	A	B	B	H	B	A	A	A	B	B	B	A	A	A	A	A	A	H	B	B	B	A	A	A	A	H	B	A	A	A	A	B	A	B	B	B	B	B	B	B	A	A	A	B	B	A	A
4	TH4-bin70	194600000	A	B	B	H	B	A	A	A	B	B	B	A	A	A	A	A	A	H	B	B	B	A	B	A	A	H	B	A	A	A	A	B	A	B	B	B	B	B	B	B	A	A	A	B	B	A	A
4	TH4-bin71	194700000	A	B	B	H	B	A	A	A	B	B	B	A	A	A	A	A	B	H	B	B	B	A	B	A	A	H	B	A	A	A	A	B	A	B	B	B	B	B	B	B	A	A	A	B	B	A	A
4	TH4-bin72	196400000	B	B	B	H	B	A	A	A	A	B	B	A	A	A	A	A	B	A	B	B	B	A	B	A	A	H	B	A	A	A	A	B	A	B	B	B	B	B	B	B	A	A	A	B	B	A	A
4	TH4-bin73	196900000	B	B	B	H	B	A	A	A	A	B	B	A	A	A	A	A	B	A	B	B	B	A	B	A	A	H	B	A	A	A	A	B	A	B	B	B	B	B	B	B	A	A	A	B	B	A	A
4	TH4-bin74	197400000	B	B	B	H	B	A	A	A	A	B	B	A	A	A	A	A	B	A	B	A	B	A	B	A	A	H	B	A	A	A	A	B	A	B	B	B	B	B	B	B	A	A	A	B	B	A	A
4	TH4-bin75	198400000	B	B	B	H	B	A	A	A	A	B	B	A	A	A	A	A	B	A	B	A	A	A	B	A	A	H	A	A	A	A	A	B	A	B	B	B	B	B	B	B	A	A	B	B	B	A	A
4	TH4-bin76	198500000	B	B	B	H	B	A	A	A	A	B	B	A	A	A	A	A	B	A	B	A	A	A	B	A	A	H	A	A	A	A	A	B	A	A	B	B	B	B	B	B	A	A	B	B	B	A	A
4	TH4-bin77	198600000	B	B	B	H	B	A	A	A	A	B	B	A	A	A	A	A	B	A	B	A	A	A	B	A	A	H	A	A	A	A	A	B	A	A	B	B	B	B	B	B	A	A	B	B	B	A	A
4	TH4-bin78	199800000	B	B	B	H	B	A	A	A	A	B	B	A	A	A	A	H	B	A	B	A	A	A	B	A	A	H	A	A	A	A	A	B	A	A	B	H	B	B	B	B	A	A	B	B	B	A	A
4	TH4-bin79	203500000	B	B	B	H	B	A	A	A	A	B	B	A	A	A	A	H	B	A	B	A	A	A	B	A	A	H	A	A	A	A	A	B	A	A	B	H	B	B	B	B	A	A	B	B	B	A	A
4	TH4-bin80	204200000	B	B	B	H	B	A	A	A	A	B	B	A	A	A	A	H	B	A	B	A	A	A	A	A	A	H	A	A	A	A	A	B	A	A	B	H	B	B	B	B	A	A	B	B	B	A	A
4	TH4-bin81	205300000	B	B	B	H	B	A	A	A	A	B	B	A	A	A	A	A	B	A	B	A	A	A	A	A	A	H	A	A	A	A	A	B	A	A	B	H	B	B	B	B	A	A	B	B	B	A	A
4	TH4-bin82	205500000	B	B	B	H	B	A	A	A	A	B	B	A	A	A	A	B	B	A	B	A	A	A	A	A	A	A	A	A	A	A	A	B	A	A	B	A	B	B	B	B	A	A	B	B	B	A	A
4	TH4-bin83	206700000	B	B	B	H	B	A	A	A	A	B	B	A	A	A	A	B	B	A	B	A	A	A	A	A	A	A	A	A	A	A	A	B	A	A	B	A	B	B	B	B	A	A	B	B	B	A	A
4	TH4-bin84	209500000	B	B	B	H	B	A	A	A	A	B	B	A	A	A	A	B	B	A	B	A	A	A	B	A	A	A	A	A	A	A	A	B	A	A	B	A	B	B	B	B	A	A	B	B	B	A	A
4	TH4-bin85	210300000	B	B	B	H	B	A	A	A	A	B	B	A	A	A	A	B	B	A	B	A	A	A	B	A	A	A	A	A	A	A	A	B	A	A	B	A	B	B	B	B	A	A	B	A	B	A	A
4	TH4-bin86	210800000	B	B	B	H	B	A	A	A	A	B	B	A	A	A	A	B	B	A	B	A	A	A	B	A	A	A	A	A	A	A	A	B	A	A	B	A	B	B	B	B	A	A	B	A	B	A	A
4	TH4-bin87	210900000	B	B	B	H	B	A	A	A	A	B	B	A	A	A	A	B	B	A	B	B	A	A	B	A	A	A	A	A	A	A	A	B	A	A	B	A	B	A	A	B	A	A	B	A	B	A	A
4	TH4-bin88	211000000	B	B	B	H	B	A	A	A	A	B	B	A	A	A	A	B	B	A	B	B	A	A	B	A	A	A	A	A	A	A	A	B	A	A	B	A	B	A	A	B	A	A	B	A	A	A	A
4	TH4-bin89	211300000	B	B	B	H	B	A	A	A	A	B	B	A	A	A	A	B	B	A	B	B	A	A	B	A	A	A	A	A	A	A	A	B	A	A	B	A	B	A	A	B	A	A	B	A	A	A	A
4	TH4-bin90	212100000	B	B	B	H	B	A	A	A	A	B	B	A	A	A	A	B	B	A	B	B	A	A	B	A	A	A	A	A	A	A	A	B	A	B	B	B	B	A	A	B	A	A	A	A	A	A	A
4	TH4-bin91	213200000	B	B	B	H	B	A	A	A	A	B	B	A	A	A	A	B	B	A	B	B	A	A	B	A	A	A	A	A	A	A	A	B	A	B	B	B	B	A	A	B	A	A	A	A	A	A	A
4	TH4-bin92	213500000	B	B	B	H	B	A	A	A	A	B	B	A	A	A	A	B	B	A	B	B	A	A	B	A	A	A	A	A	A	A	A	B	A	B	B	B	B	A	A	B	A	A	A	A	A	A	A
4	TH4-bin93	214200000	B	B	B	H	B	A	A	A	A	B	B	A	A	A	A	B	B	A	B	B	A	A	B	A	A	A	A	A	A	A	A	B	A	B	B	B	B	A	A	B	A	A	A	A	A	A	A
4	TH4-bin94	214700000	B	B	B	H	B	A	A	A	A	B	B	A	A	A	A	B	B	A	B	B	A	A	B	A	A	A	A	A	A	B	B	B	A	B	B	B	B	A	A	B	A	A	A	A	A	A	A
4	TH4-bin95	214800000	B	B	B	H	B	A	A	A	A	B	B	A	A	A	A	B	B	A	B	A	A	A	B	A	A	A	A	A	A	B	B	B	A	B	B	B	B	A	A	B	A	A	A	A	A	A	A
4	TH4-bin96	216500000	B	B	B	H	B	A	A	A	B	A	B	A	A	A	A	B	B	A	B	A	A	A	B	A	A	A	A	A	A	B	B	B	A	B	B	B	B	A	A	B	A	A	A	A	A	A	A
4	TH4-bin97	216700000	B	B	B	H	B	A	A	A	B	A	B	A	A	A	A	B	B	A	B	A	A	A	B	A	A	B	A	A	A	B	B	B	A	B	B	B	B	A	A	B	A	A	A	A	A	A	A
4	TH4-bin98	216800000	B	B	B	H	B	A	A	A	B	A	B	A	A	A	A	B	B	A	B	A	A	A	B	A	A	B	A	A	A	B	B	B	A	B	B	B	B	A	A	B	A	A	A	A	A	A	A
4	TH4-bin99	217600000	B	B	B	H	B	A	A	A	B	A	B	A	A	A	A	B	B	A	B	A	A	A	B	A	A	B	A	A	A	B	B	B	A	B	B	B	B	A	A	B	A	A	A	A	A	A	A
4	TH4-bin100	217800000	B	B	B	H	B	A	A	A	B	A	B	A	A	A	A	B	B	A	A	A	A	A	B	A	A	B	A	A	A	B	B	A	A	A	B	A	B	A	A	B	A	A	A	A	A	A	A
4	TH4-bin101	218500000	B	B	B	H	B	A	A	A	B	A	B	A	A	A	A	B	B	A	A	A	A	A	B	A	A	B	A	A	A	B	B	A	A	A	B	A	B	A	A	B	A	A	A	A	A	A	A
4	TH4-bin102	222584275	B	B	B	H	B	A	A	A	B	A	B	A	A	A	A	B	B	A	A	A	A	A	B	A	A	B	A	A	A	B	B	A	A	A	B	A	B	A	A	A	A	A	A	A	A	A	A
5	TH5-bin1	600000	B	B	B	H	B	B	B	B	A	A	B	B	B	B	A	A	B	A	A	A	A	A	B	A	A	A	A	A	A	A	A	A	A	A	A	A	B	H	H	A	A	A	A	A	A	A	A
5	TH5-bin2	900000	B	B	B	H	B	B	B	B	A	A	B	B	B	B	A	A	B	A	A	A	A	A	B	A	A	A	A	A	A	A	A	A	A	A	A	A	B	A	A	A	A	A	A	A	A	A	A
5	TH5-bin3	1000000	B	B	B	H	B	B	B	B	A	A	B	B	B	B	A	A	B	A	A	A	A	A	B	A	A	A	A	A	A	A	A	A	A	A	A	A	B	A	A	A	A	A	A	A	A	A	A
5	TH5-bin4	2100000	B	B	B	H	B	B	B	B	A	A	B	B	B	B	A	A	B	A	A	A	A	A	B	A	A	A	A	A	A	A	A	A	A	A	A	A	B	A	A	A	A	A	A	A	A	A	A
5	TH5-bin5	2700000	B	B	B	H	B	B	B	B	A	A	B	B	B	B	A	A	B	A	A	A	A	A	A	A	A	A	A	A	A	A	A	A	A	A	A	A	B	A	A	A	A	A	A	A	A	A	A
5	TH5-bin6	5900000	B	B	B	H	B	B	B	B	A	A	B	B	B	B	A	A	B	A	A	A	A	A	A	A	A	A	A	A	A	A	A	A	A	A	A	A	B	A	A	A	A	A	A	A	A	A	A
5	TH5-bin7	6200000	B	B	B	B	B	B	B	B	A	A	B	B	B	B	A	A	B	A	A	A	A	A	A	A	A	A	A	A	A	A	A	A	A	A	A	A	B	A	A	A	A	A	A	B	A	A	A
5	TH5-bin8	8300000	B	B	B	B	B	B	B	B	B	A	B	B	B	B	A	A	B	A	A	A	A	A	A	A	A	A	A	A	A	A	A	A	A	A	B	A	B	B	B	A	A	A	A	B	A	A	A
5	TH5-bin9	8400000	B	B	B	B	B	B	B	B	B	A	B	B	B	B	A	A	B	A	A	A	A	A	A	A	A	A	A	A	A	A	A	A	A	A	B	A	B	B	B	A	A	A	A	B	A	A	A
5	TH5-bin10	8600000	B	B	B	B	B	B	B	B	B	B	B	B	B	B	A	A	B	A	A	A	A	A	A	A	A	A	B	A	A	A	A	A	A	A	B	A	B	B	B	A	A	A	A	B	A	A	A
5	TH5-bin11	9900000	B	B	B	B	B	B	B	B	B	B	B	B	B	B	A	A	B	A	A	A	A	A	A	A	A	A	B	A	A	A	A	A	A	A	B	A	B	B	B	A	A	A	A	A	A	A	A
5	TH5-bin12	11300000	B	B	B	B	B	B	B	B	B	B	B	B	B	B	H	A	B	A	A	A	A	A	A	A	A	B	B	A	A	A	A	A	A	A	B	A	B	B	B	A	A	A	A	A	A	A	A
5	TH5-bin13	11800000	B	B	B	B	B	B	B	B	B	B	B	B	B	B	H	A	B	A	A	A	A	A	A	A	A	B	B	A	A	A	A	A	A	A	B	A	B	B	B	A	A	A	A	A	A	A	A
5	TH5-bin14	12600000	B	B	B	B	B	B	B	B	B	B	B	B	B	B	H	A	B	A	A	A	A	A	A	A	A	A	B	A	A	A	A	A	A	A	B	A	B	B	B	A	A	A	A	A	A	A	A
5	TH5-bin15	14800000	B	B	B	B	B	B	B	B	B	B	B	B	B	B	H	A	B	A	A	A	B	A	A	A	A	A	B	A	A	A	A	A	A	A	B	A	B	B	B	A	A	A	A	A	A	A	A
5	TH5-bin16	16000000	B	B	B	B	B	B	B	B	B	B	B	B	B	B	H	A	B	A	A	B	B	A	A	A	A	A	B	A	A	A	A	A	A	A	B	A	B	B	B	A	A	A	A	A	A	A	A
5	TH5-bin17	17400000	B	B	B	B	B	B	B	B	B	B	B	B	B	B	A	A	B	A	A	B	B	A	A	A	A	A	B	A	A	A	A	A	A	A	B	A	B	B	B	A	A	A	A	A	A	A	A
5	TH5-bin18	17700000	B	B	B	B	B	B	B	B	B	B	B	B	B	B	A	A	B	A	A	B	B	A	A	A	A	A	B	A	A	A	A	A	A	A	B	A	B	B	B	A	A	B	A	A	A	A	A
5	TH5-bin19	18100000	B	B	B	B	B	B	A	A	B	B	B	B	A	B	A	A	B	A	A	B	B	A	A	A	A	A	B	A	A	A	A	A	A	A	B	A	B	B	B	A	A	B	A	A	A	A	A
5	TH5-bin20	18500000	B	B	B	H	B	B	A	A	B	B	B	A	A	B	A	A	B	A	A	B	B	A	A	H	A	A	B	A	A	A	A	A	A	A	B	A	B	A	A	A	A	B	A	A	A	A	A
5	TH5-bin21	19300000	B	B	B	H	B	B	A	A	B	B	H	A	A	B	A	A	H	A	A	B	B	A	A	H	H	A	B	A	A	A	A	A	A	A	B	A	B	A	A	A	A	B	A	A	A	A	A
5	TH5-bin22	22500000	H	B	H	H	H	B	A	A	H	B	H	A	A	B	A	A	H	A	A	B	B	A	A	H	H	A	B	A	A	A	A	A	A	A	B	A	B	A	A	A	A	B	A	A	A	A	A
5	TH5-bin23	24300000	H	B	H	H	H	B	A	A	H	B	H	A	A	B	A	A	H	A	A	B	B	A	H	H	H	A	B	A	A	A	A	A	A	A	B	A	B	A	A	A	A	B	A	A	A	A	A
5	TH5-bin24	26400000	H	B	H	H	H	B	A	A	H	B	H	A	A	B	A	A	H	A	A	B	B	A	H	H	H	A	B	A	A	A	A	A	A	A	B	A	B	A	A	A	A	B	A	A	A	A	A
5	TH5-bin25	26500000	B	B	H	H	B	B	A	A	B	B	H	A	A	B	A	A	B	A	A	B	B	A	H	H	H	A	B	A	A	A	A	A	A	A	B	A	B	A	A	A	A	B	A	A	A	A	A
5	TH5-bin26	27200000	B	B	H	H	B	B	A	A	B	B	H	A	A	B	A	A	B	A	A	B	B	A	H	H	H	A	B	A	A	A	A	A	A	A	B	A	B	A	A	A	A	B	A	A	A	A	A
5	TH5-bin27	27800000	B	B	H	B	B	B	A	A	B	B	H	A	A	B	A	A	B	A	A	B	B	A	H	A	A	A	B	A	A	A	A	A	A	A	B	A	B	A	A	A	A	B	A	A	A	A	A
5	TH5-bin28	28100000	B	B	H	B	B	B	A	A	B	B	B	A	A	B	A	A	B	A	A	B	B	A	H	A	A	A	B	A	A	A	A	A	A	A	B	A	B	A	A	A	A	B	A	A	A	A	A
5	TH5-bin29	29200000	B	B	B	B	B	B	A	A	B	B	B	A	A	B	A	A	B	A	A	B	B	A	H	A	A	A	B	A	A	A	A	A	A	A	B	A	B	A	A	A	A	B	A	A	A	A	A
5	TH5-bin30	33400000	B	B	B	B	B	B	A	A	B	B	B	A	A	B	A	A	B	A	H	B	B	A	H	A	A	A	B	A	A	A	A	A	A	A	B	A	B	A	A	A	A	B	A	A	A	A	A
5	TH5-bin31	34300000	B	B	B	B	B	B	A	A	B	B	B	A	A	B	A	A	B	A	H	B	B	A	A	A	A	A	B	A	A	A	A	A	A	A	B	A	B	A	A	A	A	B	A	A	A	A	A
5	TH5-bin32	36600000	B	B	B	B	B	B	A	A	B	B	B	A	A	B	A	A	B	A	A	B	B	A	A	A	A	A	B	A	A	A	A	A	A	A	B	A	B	A	A	A	A	B	A	A	A	A	A
5	TH5-bin33	37000000	B	B	B	B	B	B	A	A	B	B	B	A	A	B	A	A	B	A	A	B	B	A	A	A	A	A	H	A	A	A	A	A	A	A	B	A	B	A	A	A	A	B	A	A	A	A	A
5	TH5-bin34	38700000	B	B	B	B	B	B	A	A	B	B	B	A	A	B	A	A	B	A	A	H	B	A	A	A	A	A	H	A	A	A	A	A	A	A	B	A	B	A	A	A	A	B	A	A	A	A	A
5	TH5-bin35	48800000	B	B	B	B	B	B	A	A	H	B	B	A	A	B	A	A	B	A	A	H	B	A	A	A	A	A	H	A	A	A	A	A	A	A	B	A	B	A	A	A	A	B	A	A	A	A	A
5	TH5-bin36	50700000	B	B	B	B	B	B	A	A	H	B	B	A	A	B	A	A	B	A	A	H	B	A	A	H	A	A	A	A	A	A	A	A	A	A	B	A	B	A	A	A	A	B	A	A	A	A	A
5	TH5-bin37	53000000	B	B	B	B	B	B	A	A	H	B	B	A	A	B	A	A	B	A	A	B	B	A	A	H	H	A	A	A	A	A	A	A	A	A	B	A	B	A	A	A	A	B	A	A	A	A	A
5	TH5-bin38	58100000	B	B	B	H	H	B	A	A	H	B	H	A	A	B	A	A	B	A	A	B	B	A	A	H	H	A	A	A	A	A	A	A	A	A	B	A	B	A	A	A	A	B	A	A	A	A	A
5	TH5-bin39	60000000	B	B	B	H	H	B	A	A	A	B	H	A	A	B	A	A	H	A	A	B	B	A	A	B	H	A	A	A	A	A	A	A	A	A	B	A	B	A	A	A	A	B	A	A	A	A	A
5	TH5-bin40	63800000	H	B	B	H	H	B	A	A	A	B	H	A	A	B	A	A	H	A	A	B	B	A	A	B	H	A	A	A	A	A	A	A	A	A	B	A	B	A	A	A	A	B	A	A	A	A	A
5	TH5-bin41	65600000	H	B	B	H	H	B	A	A	A	B	A	A	A	B	A	A	H	A	A	B	B	A	A	B	H	A	A	A	A	A	A	A	A	A	B	A	B	A	A	A	A	B	A	A	A	A	A
5	TH5-bin42	67600000	H	B	H	A	H	B	A	A	A	B	A	A	A	B	A	A	H	A	A	B	B	A	A	B	B	A	A	A	A	A	A	A	A	A	B	A	B	A	A	A	A	B	A	A	A	A	A
5	TH5-bin43	67900000	H	B	H	A	A	B	A	A	A	B	A	A	A	B	A	A	A	A	A	B	B	A	A	B	B	A	A	A	A	A	A	A	A	A	B	A	B	A	A	A	A	B	A	A	A	A	A
5	TH5-bin44	73600000	H	B	H	A	A	B	A	A	A	B	A	A	A	B	A	A	H	A	A	B	B	A	A	B	B	A	A	A	A	A	A	A	A	A	B	A	B	A	A	A	A	B	A	A	A	A	A
5	TH5-bin45	80200000	A	B	H	A	A	B	A	A	A	B	A	A	A	B	A	A	H	A	A	B	B	A	A	B	B	A	A	A	A	A	A	A	A	A	B	A	B	A	A	A	A	B	A	A	A	A	A
5	TH5-bin46	84300000	A	B	A	A	A	B	A	A	A	B	A	A	A	B	A	A	H	A	A	B	B	A	A	B	B	A	A	A	A	A	A	A	A	A	B	A	B	A	A	A	A	B	A	A	A	A	A
5	TH5-bin47	111600000	A	B	A	A	A	B	A	A	A	B	A	A	A	B	A	A	A	A	A	B	B	A	A	B	B	A	A	A	A	A	A	A	A	A	B	A	B	A	A	A	A	B	A	A	A	A	A
5	TH5-bin48	114600000	A	B	A	A	A	B	A	A	A	B	A	A	A	B	A	A	A	A	A	H	B	A	A	B	B	A	A	A	A	A	A	A	A	A	B	A	B	A	A	A	A	B	A	A	A	A	A
5	TH5-bin49	115400000	A	B	A	A	A	B	A	A	A	B	A	A	A	B	A	A	A	A	A	H	B	A	A	B	B	A	A	A	A	A	A	A	A	A	B	A	B	A	A	A	A	B	A	A	A	A	A
5	TH5-bin50	125400000	A	B	A	A	A	B	A	A	A	B	A	A	A	B	A	A	A	A	A	H	B	A	A	B	B	A	A	A	A	A	A	A	A	A	B	A	B	A	A	A	A	H	A	A	A	A	A
5	TH5-bin51	126000000	A	B	A	A	A	B	A	A	A	B	A	A	A	B	A	A	A	A	A	H	B	A	A	B	B	A	A	A	A	A	A	A	A	A	B	A	B	A	A	A	A	B	A	A	A	A	A
5	TH5-bin52	134000000	A	B	A	A	A	B	A	A	A	B	A	A	A	B	A	A	A	A	A	H	B	A	A	B	B	A	A	A	A	A	A	A	A	A	B	A	B	A	A	A	A	B	A	A	A	A	A
5	TH5-bin53	134800000	A	B	A	A	A	B	A	A	A	B	A	A	A	B	A	A	A	A	A	H	B	A	A	B	H	A	A	A	A	A	A	A	A	A	B	A	B	A	A	A	A	B	A	A	A	A	A
5	TH5-bin54	134900000	A	B	A	A	A	B	A	A	A	B	A	A	A	B	A	A	A	A	A	H	B	A	A	B	H	A	A	A	A	A	A	A	A	A	H	A	B	A	A	A	A	B	A	A	A	A	A
5	TH5-bin55	135200000	A	B	A	A	A	B	A	A	A	B	A	A	A	B	A	A	A	A	A	H	B	A	A	H	H	A	A	A	A	A	A	A	A	A	H	A	B	A	A	A	A	B	A	A	A	A	A
5	TH5-bin56	135500000	A	B	A	A	A	B	A	A	A	B	A	A	A	B	A	A	A	A	A	B	B	A	A	H	H	A	A	A	A	A	A	A	A	A	H	A	B	A	A	A	A	B	A	A	A	A	A
5	TH5-bin57	139300000	A	B	A	A	A	H	A	A	A	B	A	A	A	B	A	A	A	A	A	B	B	A	A	H	H	A	A	A	A	A	A	A	A	A	H	A	B	A	A	A	A	B	A	A	A	A	A
5	TH5-bin58	140700000	A	B	A	A	A	H	A	A	A	B	A	A	A	B	H	A	A	A	A	B	B	A	A	H	H	A	A	A	A	A	A	A	A	A	H	A	B	A	A	A	A	B	A	A	A	A	A
5	TH5-bin59	144800000	A	B	A	A	A	H	A	A	A	B	A	A	A	B	H	A	A	A	A	B	B	A	A	H	A	A	A	A	A	A	A	A	A	A	A	A	B	A	A	A	A	B	A	A	A	A	A
5	TH5-bin60	145700000	A	B	A	A	A	H	A	A	A	B	A	A	A	B	H	A	A	A	A	B	B	A	A	H	A	A	A	A	A	A	A	A	A	A	B	A	B	A	A	A	A	B	A	A	A	A	A
5	TH5-bin61	148900000	A	B	A	A	A	H	A	A	A	B	A	A	A	B	H	A	A	A	A	B	B	A	A	H	H	A	A	A	A	A	A	A	A	A	B	A	B	A	A	A	A	B	A	A	A	A	A
5	TH5-bin62	152600000	A	B	A	A	A	B	A	A	A	B	A	A	A	B	H	A	A	A	A	B	B	A	A	B	H	A	A	A	A	A	A	A	A	A	B	A	B	A	A	A	A	B	A	A	A	A	A
5	TH5-bin63	167800000	A	B	A	A	A	B	A	A	A	B	A	A	A	B	A	A	A	A	A	B	B	A	A	B	B	A	A	A	A	A	A	A	A	A	B	A	B	A	A	A	A	B	A	A	A	A	A
5	TH5-bin64	168800000	A	B	A	A	A	H	A	A	A	B	A	A	A	B	A	A	A	A	A	B	B	A	A	H	H	A	A	A	A	A	A	A	A	A	B	A	B	A	A	A	A	B	A	A	A	A	A
5	TH5-bin65	183300000	A	B	A	A	A	H	A	A	A	B	A	A	A	B	A	A	A	A	A	B	B	A	A	H	H	A	A	A	A	A	A	A	A	A	H	A	B	A	A	A	A	B	A	A	A	A	A
5	TH5-bin66	191600000	A	B	A	A	A	H	A	A	A	B	A	A	A	B	H	A	A	A	A	B	B	A	A	H	H	A	A	A	A	A	A	A	A	A	H	A	B	A	A	A	A	B	A	A	A	A	A
5	TH5-bin67	192100000	A	B	A	A	A	H	A	A	A	B	A	A	A	B	H	A	A	A	A	B	B	A	A	A	H	A	A	A	A	A	A	A	A	A	H	A	B	A	A	A	A	B	A	A	A	A	A
5	TH5-bin68	192600000	A	B	A	A	A	H	A	A	A	B	A	A	A	B	H	A	A	A	A	B	B	A	A	A	A	A	A	A	A	A	A	A	A	A	H	A	B	A	A	A	A	B	A	A	A	A	A
5	TH5-bin69	193300000	A	B	A	A	A	H	A	A	A	H	A	A	A	B	H	A	A	A	A	B	H	A	A	A	A	A	A	A	A	A	A	A	A	A	A	A	B	A	A	A	A	B	A	A	A	A	A
5	TH5-bin70	193500000	A	B	A	A	A	H	A	A	A	H	A	A	A	B	H	A	A	A	A	H	H	A	A	A	A	A	A	A	A	A	A	A	A	A	A	A	B	A	A	A	A	B	A	A	A	A	A
5	TH5-bin71	195600000	A	B	A	A	A	H	A	A	A	H	A	A	A	B	H	A	A	A	A	H	H	A	A	A	A	A	A	A	A	A	A	A	A	A	A	A	B	A	A	A	A	B	A	A	A	A	A
5	TH5-bin72	203100000	A	B	A	A	A	H	A	A	A	H	A	A	A	B	B	A	A	A	A	H	H	A	A	A	A	A	A	A	A	A	A	A	A	A	A	A	B	A	A	A	A	B	A	A	A	A	A
5	TH5-bin73	203200000	A	B	A	A	A	H	A	A	A	H	A	A	A	B	B	A	A	A	A	H	H	A	A	A	A	A	A	A	A	A	A	A	A	A	A	A	B	A	A	A	A	B	A	A	A	A	A
5	TH5-bin74	205900000	A	B	A	A	A	H	A	A	A	A	A	A	A	H	B	A	A	A	A	H	H	A	A	A	A	A	A	A	A	A	A	A	A	A	A	A	B	A	A	A	A	B	A	A	A	A	A
5	TH5-bin75	207200000	A	B	A	A	A	H	A	A	A	A	A	A	A	H	B	A	A	A	A	A	H	A	A	A	A	A	A	A	A	A	A	A	A	A	A	A	B	A	A	A	A	B	A	A	A	A	A
5	TH5-bin76	211900000	A	B	A	A	A	H	A	A	A	A	A	A	A	H	B	A	A	A	A	A	H	A	A	A	A	A	A	A	A	A	A	H	A	A	A	A	B	A	A	H	A	B	A	A	A	A	A
5	TH5-bin77	212000000	A	B	A	A	A	H	A	A	A	A	A	A	A	H	B	A	A	A	A	A	A	A	A	A	A	A	A	A	A	A	A	H	A	A	A	A	B	A	A	H	A	B	A	A	A	A	A
5	TH5-bin78	213900000	A	B	A	A	A	H	A	A	A	A	A	A	A	H	B	A	A	A	A	A	A	A	A	A	A	A	A	A	A	A	A	H	A	A	A	A	B	A	A	H	A	B	A	A	A	A	A
5	TH5-bin79	214000000	A	B	A	A	A	A	A	A	A	A	A	A	A	H	B	A	A	A	A	A	A	A	A	A	A	A	A	A	A	A	A	H	A	B	A	A	B	B	A	H	A	B	A	A	A	A	A
5	TH5-bin80	214300000	A	B	A	A	A	H	A	A	A	A	A	A	A	H	B	A	A	A	A	A	A	A	A	A	A	A	A	A	A	A	A	A	A	B	A	A	B	B	A	B	A	B	A	A	A	A	A
5	TH5-bin81	214600000	A	B	A	A	A	H	A	A	A	A	A	A	A	H	B	A	A	A	A	A	A	A	A	A	A	A	A	A	A	A	A	A	A	A	A	A	B	B	A	B	A	B	A	A	A	A	A
5	TH5-bin82	215000000	A	B	A	A	A	H	A	A	A	A	A	A	A	B	B	A	A	A	A	A	A	A	A	A	A	A	A	A	A	A	A	A	A	A	A	A	B	B	A	B	A	B	A	A	A	A	A
5	TH5-bin83	217700000	A	B	A	A	A	H	A	A	A	A	A	A	A	B	B	A	A	A	A	A	A	A	A	A	A	A	A	A	A	A	A	A	A	A	A	A	B	A	A	B	A	B	A	A	A	A	A
5	TH5-bin84	218100000	A	B	A	A	A	H	A	A	A	A	A	A	A	B	B	A	A	A	A	A	A	A	A	A	A	A	A	A	A	A	A	A	A	A	A	A	B	A	A	B	A	B	A	A	A	A	A
5	TH5-bin85	218400000	A	B	A	A	A	H	A	A	A	A	A	A	A	B	B	A	A	A	A	A	A	A	A	A	A	A	A	A	A	A	A	A	A	A	A	A	B	A	A	B	A	B	A	A	A	A	A
5	TH5-bin86	218600000	A	B	A	A	A	H	A	A	A	A	A	A	A	B	B	A	A	A	A	A	A	A	A	A	A	A	A	A	A	A	A	A	A	A	A	A	B	A	A	B	A	B	A	A	A	A	A
5	TH5-bin87	221600000	A	B	A	A	A	H	A	A	A	A	A	A	A	B	B	A	A	A	A	A	A	A	A	A	A	A	A	A	A	A	A	A	A	A	A	A	B	A	A	B	A	B	A	A	A	A	A
5	TH5-bin88	223100000	A	B	A	A	A	H	A	A	A	A	A	A	A	B	B	A	A	A	A	A	A	A	A	A	A	A	A	A	A	A	A	A	A	A	A	A	B	A	A	B	B	B	A	A	A	A	A
5	TH5-bin89	223200000	A	B	A	A	A	H	A	A	A	A	A	A	A	B	B	A	A	A	A	A	A	A	A	A	A	A	A	A	A	A	A	A	A	A	A	A	B	A	A	B	B	B	A	A	A	A	A
5	TH5-bin90	223500000	A	B	A	A	A	H	A	A	A	A	A	A	A	B	B	A	A	A	A	A	A	A	A	A	A	A	A	A	A	A	A	A	A	A	A	A	B	A	A	B	B	B	A	A	A	A	A
5	TH5-bin91	223600000	A	B	A	A	A	H	A	A	A	A	A	A	A	B	B	A	A	A	A	A	A	A	A	A	A	A	A	A	A	A	A	A	A	A	A	A	B	A	A	B	B	B	A	A	A	A	A
5	TH5-bin92	224000000	A	B	A	A	B	H	A	A	A	A	A	B	A	B	B	A	A	A	A	A	A	A	A	A	A	A	A	A	A	A	A	A	A	A	A	A	B	A	A	B	B	B	A	A	A	A	A
5	TH5-bin93	224100000	A	B	B	A	B	H	A	A	A	A	A	B	A	B	B	A	A	A	A	A	A	A	A	A	A	A	A	A	A	A	A	A	A	A	A	A	B	A	A	B	B	B	A	A	A	A	A
5	TH5-bin94	225000000	A	B	B	A	B	H	A	A	A	A	B	B	A	B	B	A	A	A	A	A	A	A	A	A	A	A	B	A	A	A	A	A	A	A	A	A	B	A	A	B	B	B	A	A	A	A	A
5	TH5-bin95	226300000	A	B	B	A	B	B	B	B	A	A	B	B	B	B	B	A	A	A	A	A	A	A	A	A	A	A	B	A	A	B	A	A	A	A	B	A	B	A	A	B	B	B	A	A	A	A	A
5	TH5-bin96	227300000	A	B	B	A	B	B	B	B	A	A	B	B	B	B	B	A	A	A	A	A	A	A	A	A	A	A	B	A	A	B	A	A	A	A	B	A	B	A	A	B	B	B	A	A	A	A	A
5	TH5-bin97	227900000	A	B	B	A	B	B	B	B	A	A	B	B	B	B	B	A	A	A	A	A	A	A	A	A	A	A	B	A	A	B	A	A	A	A	B	A	B	A	A	B	B	B	A	A	A	A	A
5	TH5-bin98	228700000	A	B	A	A	A	B	B	B	A	A	A	B	B	B	B	A	A	A	A	A	A	A	A	A	A	A	B	A	A	B	B	A	A	A	B	A	B	A	A	B	B	B	A	A	A	A	A
5	TH5-bin99	229000000	A	B	A	A	A	B	B	B	A	A	A	B	B	B	B	A	A	A	A	A	A	A	A	A	A	A	B	A	A	B	B	A	A	A	B	A	B	A	A	B	B	B	A	A	A	A	A
5	TH5-bin100	229600000	A	B	A	A	A	B	B	B	A	A	A	B	B	B	B	A	A	A	A	A	A	A	A	A	A	A	B	A	A	B	B	A	A	A	B	A	B	A	A	B	B	B	A	A	A	A	A
5	TH5-bin101	231100000	A	B	A	A	A	B	B	B	A	A	A	B	B	B	B	A	A	A	A	A	A	A	A	A	A	A	B	A	A	B	B	A	A	A	B	A	B	A	A	A	B	B	A	A	A	A	A
5	TH5-bin102	232400000	A	B	A	A	A	B	B	B	A	A	A	B	B	B	B	A	A	A	A	A	A	A	A	B	B	A	B	A	A	B	B	A	A	A	B	A	B	A	A	A	B	B	A	A	A	A	A
5	TH5-bin103	232500000	A	B	A	A	A	B	B	B	A	A	A	B	B	B	B	A	A	A	A	A	A	A	A	B	B	A	B	A	A	B	B	A	A	A	B	A	B	A	A	A	B	A	A	A	A	A	A
5	TH5-bin104	232800000	A	B	A	A	A	B	B	B	B	A	A	B	B	B	B	A	A	A	A	A	A	A	A	B	B	A	B	A	A	B	B	A	A	B	B	A	B	A	A	A	B	A	A	A	A	A	A
5	TH5-bin105	233468049	A	B	A	A	A	B	B	B	B	A	A	B	B	B	B	A	A	A	A	A	A	A	A	B	B	A	B	A	A	B	B	A	A	B	B	H	B	A	A	A	B	A	A	A	A	A	A
6	TH6-bin1	2700000	A	B	A	A	A	A	A	A	B	B	A	A	A	A	B	A	A	A	A	B	B	B	A	A	A	A	A	B	A	A	A	A	A	B	B	A	B	B	B	B	A	A	B	A	H	B	B
6	TH6-bin2	3500000	A	B	A	A	A	A	A	A	B	B	A	A	A	A	B	A	A	A	A	B	B	B	A	A	A	A	A	B	A	A	A	A	A	B	B	A	B	B	B	B	A	A	B	A	H	B	B
6	TH6-bin3	5900000	A	B	A	A	A	A	A	A	B	B	A	A	A	A	B	A	A	A	A	B	B	B	A	A	A	A	A	B	A	A	A	A	A	B	B	A	B	B	B	B	A	A	B	A	H	B	B
6	TH6-bin4	6400000	A	B	A	A	A	A	A	A	B	B	A	A	A	A	B	A	A	A	A	A	B	B	A	A	A	A	A	B	A	A	A	A	A	B	B	A	B	B	B	B	A	A	B	A	H	B	B
6	TH6-bin5	7100000	A	B	A	A	A	A	A	A	B	B	A	A	A	A	B	A	A	A	A	A	B	B	A	A	A	A	A	B	A	A	A	A	A	B	B	A	B	B	A	B	A	A	B	A	H	B	B
6	TH6-bin6	8500000	A	B	A	A	A	A	A	A	B	A	A	A	A	A	B	A	A	A	A	A	B	B	A	A	A	A	A	B	A	A	A	A	A	B	A	A	B	A	A	B	A	A	B	A	H	B	B
6	TH6-bin7	10700000	A	B	A	A	A	A	A	A	B	A	A	A	A	A	A	A	A	A	A	A	B	B	A	A	A	A	A	B	A	A	A	A	A	B	A	A	B	A	A	B	A	A	B	A	H	B	B
6	TH6-bin8	11700000	B	B	A	A	A	A	A	A	A	A	A	A	A	A	A	B	B	A	A	A	B	A	A	A	A	A	A	A	A	A	A	A	A	B	A	A	B	A	A	B	A	A	B	A	H	B	B
6	TH6-bin9	14000000	B	B	B	A	A	A	A	A	A	A	A	A	A	A	A	B	B	A	A	A	B	A	A	A	A	A	A	A	A	A	A	A	A	B	A	A	B	A	A	B	A	A	B	A	H	B	B
6	TH6-bin10	15000000	B	B	B	A	A	A	A	A	A	A	A	A	A	A	A	B	B	A	A	A	B	A	A	A	A	H	A	A	A	A	A	A	A	B	A	A	B	A	A	B	A	A	B	A	H	B	B
6	TH6-bin11	17600000	B	B	B	A	A	A	A	A	A	A	A	A	A	A	A	B	B	A	A	A	B	A	A	A	A	H	A	A	A	A	A	A	A	B	A	A	B	A	A	B	A	A	B	A	H	B	B
6	TH6-bin12	17900000	B	B	B	A	A	A	A	A	A	A	A	A	A	A	A	B	B	A	A	A	B	A	A	A	A	H	A	A	A	B	A	A	A	B	A	A	B	A	A	B	A	A	B	A	H	B	B
6	TH6-bin13	18200000	B	B	B	A	A	A	A	A	B	A	A	A	A	A	A	B	B	A	A	A	B	A	A	A	A	H	A	A	A	B	B	A	A	B	A	A	B	A	A	B	A	A	B	A	H	B	B
6	TH6-bin14	21200000	B	B	B	A	A	A	A	A	B	A	A	A	A	A	A	B	B	A	A	A	B	A	A	A	A	H	A	A	A	B	B	A	A	B	B	A	B	B	A	B	A	B	B	A	H	B	B
6	TH6-bin15	30400000	B	B	B	A	H	A	A	A	B	A	H	A	A	A	A	B	B	A	A	A	B	A	A	A	A	B	A	A	A	B	B	A	A	B	B	A	B	B	A	B	A	B	B	A	H	B	B
6	TH6-bin16	40600000	B	B	B	A	B	A	A	A	B	A	B	A	A	A	A	B	B	A	A	A	B	A	H	A	A	B	A	A	A	B	B	H	A	B	B	A	B	B	A	B	A	B	B	A	H	B	B
6	TH6-bin17	42100000	B	B	B	A	B	A	A	A	B	A	B	A	A	A	A	B	B	A	A	H	B	A	H	A	A	B	A	A	A	B	B	B	A	B	B	A	B	B	B	B	A	B	B	A	H	B	B
6	TH6-bin18	45300000	B	B	B	A	B	A	A	A	B	A	B	A	A	A	A	B	B	A	A	H	B	A	H	A	A	B	A	A	A	B	B	B	A	B	B	A	B	B	B	B	A	B	B	A	H	B	B
6	TH6-bin19	48600000	B	B	B	A	B	A	A	A	B	A	B	A	A	A	A	B	B	A	A	H	B	A	B	A	A	B	A	A	A	B	B	B	A	B	B	A	B	B	B	B	A	B	B	A	H	B	B
6	TH6-bin20	49200000	B	B	B	A	B	A	A	A	B	A	B	A	A	A	A	B	B	A	A	H	B	A	B	A	A	B	A	A	A	B	B	B	A	B	B	A	B	B	B	B	A	B	B	A	H	B	B
6	TH6-bin21	50500000	B	B	B	A	B	A	A	A	B	A	B	A	A	A	A	B	B	A	A	B	B	A	B	A	A	B	A	A	A	B	B	B	A	B	B	A	B	B	B	B	A	B	B	A	H	B	B
6	TH6-bin22	94500000	B	B	B	A	B	A	A	A	B	A	B	A	A	A	A	B	B	A	A	B	B	A	B	A	A	H	A	A	A	B	B	B	A	B	B	A	B	B	B	B	A	B	B	A	H	B	B
6	TH6-bin23	96800000	B	B	B	A	B	A	A	A	B	A	B	A	A	A	A	B	B	A	A	B	B	A	B	A	A	A	A	A	A	B	B	B	A	B	B	A	B	B	B	B	A	B	B	A	H	B	B
6	TH6-bin24	105700000	B	B	B	A	B	A	A	A	B	A	B	A	A	A	A	B	B	A	A	B	B	A	B	A	A	A	A	A	A	B	B	B	A	B	B	A	B	B	B	B	A	B	B	A	H	B	B
6	TH6-bin25	106600000	B	B	B	A	B	A	A	A	B	A	B	A	A	A	A	B	B	A	A	B	B	A	B	A	A	A	A	A	A	B	B	B	A	B	B	A	B	B	B	B	A	B	B	A	H	B	B
6	TH6-bin26	119700000	B	B	B	A	B	A	A	A	B	A	B	A	A	A	A	B	B	A	A	B	B	A	B	A	A	H	A	A	A	B	B	B	A	B	B	A	B	B	B	B	A	B	B	A	H	B	B
6	TH6-bin27	121100000	B	B	B	A	B	A	A	A	B	A	B	A	A	A	A	B	B	A	A	B	B	A	B	A	A	A	A	A	A	B	B	B	A	B	B	A	B	B	B	B	A	B	B	A	H	B	B
6	TH6-bin28	121600000	B	B	B	A	B	A	A	A	B	A	B	A	A	A	A	B	B	A	A	B	B	A	B	A	A	A	A	A	A	B	B	B	A	B	B	A	B	B	B	B	A	B	B	A	H	B	B
6	TH6-bin29	133900000	B	B	B	H	B	A	A	A	B	A	B	A	A	A	A	B	B	A	A	B	B	A	B	A	A	A	A	A	A	B	B	B	A	B	B	A	B	B	B	B	A	B	B	A	H	B	B
6	TH6-bin30	140600000	B	B	B	B	B	A	A	A	B	A	B	A	A	A	A	B	B	A	A	B	B	A	B	A	A	A	H	A	A	B	B	B	A	B	B	A	B	B	B	B	A	B	B	A	H	B	B
6	TH6-bin31	145100000	B	B	B	B	B	A	A	A	B	A	B	A	A	A	A	B	B	A	A	B	B	A	B	A	A	A	B	A	A	B	B	B	A	B	B	A	B	B	B	B	A	B	B	A	H	B	B
6	TH6-bin32	147200000	B	B	B	B	B	A	A	A	B	A	B	A	A	A	A	B	B	A	A	B	B	A	B	A	A	A	B	A	A	B	B	B	A	B	B	A	B	B	B	B	A	B	B	A	H	B	B
6	TH6-bin33	153600000	B	B	B	H	B	A	A	A	B	A	B	A	A	A	A	B	B	A	A	B	B	A	B	A	A	A	H	A	A	B	B	B	A	B	B	A	B	B	B	B	A	B	B	A	H	B	B
6	TH6-bin34	154800000	B	B	B	A	B	A	A	A	B	A	B	A	A	A	A	B	B	A	A	B	B	A	B	A	A	A	A	A	A	B	B	B	A	B	B	A	B	B	B	B	A	B	B	A	H	B	B
6	TH6-bin35	161000000	B	B	B	A	B	A	A	A	B	A	B	A	A	A	A	B	B	A	A	B	B	A	B	A	A	A	A	A	A	B	B	B	A	B	B	A	B	B	B	B	A	B	B	A	H	B	B
6	TH6-bin36	161500000	B	B	B	A	B	A	A	A	B	A	B	A	A	A	A	B	B	A	A	B	B	A	B	A	A	A	A	A	A	B	B	B	A	B	B	A	B	B	B	B	A	B	B	A	H	B	B
6	TH6-bin37	164700000	B	B	B	A	B	A	A	A	B	A	B	A	A	A	A	B	B	A	A	B	B	A	B	A	A	A	A	A	A	B	B	B	A	B	B	A	B	B	B	B	A	B	B	A	H	B	B
6	TH6-bin38	171300000	B	B	B	H	B	A	A	A	B	A	B	A	A	A	A	B	B	A	A	B	B	A	B	A	A	A	A	A	A	B	B	B	A	B	B	A	B	B	B	B	A	B	B	A	H	B	B
6	TH6-bin39	171600000	B	B	B	H	B	A	A	A	B	A	B	A	A	A	A	B	B	A	A	B	B	A	B	A	A	A	B	A	A	B	B	B	A	B	B	A	B	B	B	B	A	B	B	A	H	B	B
6	TH6-bin40	174200000	B	B	B	H	B	A	A	A	B	A	B	A	A	A	A	B	B	A	A	B	B	A	B	A	A	A	B	A	A	H	B	B	A	B	B	A	B	B	B	B	A	B	B	A	H	B	B
6	TH6-bin41	174700000	B	B	B	H	B	A	A	A	B	A	B	A	A	A	A	B	B	A	A	B	B	H	B	A	A	A	B	H	A	H	B	B	A	B	B	A	B	B	B	B	A	B	B	A	H	B	B
6	TH6-bin42	176700000	B	B	B	H	B	A	A	A	B	A	B	A	A	A	A	B	B	A	A	H	B	H	B	A	A	A	B	H	A	H	A	B	A	B	B	A	B	B	B	B	A	B	B	A	H	B	B
6	TH6-bin43	177800000	B	B	B	H	B	A	A	A	B	A	B	A	A	A	A	B	B	A	A	H	B	H	B	A	A	A	B	H	A	A	A	B	A	B	B	A	B	B	B	B	A	B	B	A	H	B	B
6	TH6-bin44	179400000	B	B	B	H	B	A	A	A	B	A	B	A	A	A	A	B	B	A	A	H	B	H	B	A	A	A	B	H	A	A	A	B	A	B	B	A	B	B	B	B	A	B	B	A	H	B	B
6	TH6-bin45	182700000	B	B	B	B	B	A	A	A	B	A	B	A	A	A	A	B	B	A	A	H	B	H	B	A	A	A	B	H	A	A	A	B	A	B	B	A	B	B	B	B	A	B	B	A	H	B	B
6	TH6-bin46	183400000	B	B	B	B	B	A	A	A	B	A	B	A	A	A	A	B	B	A	A	B	B	A	B	A	A	A	B	H	A	A	A	B	A	B	B	A	B	B	B	B	A	B	B	A	H	B	B
6	TH6-bin47	184700000	B	B	B	B	B	A	A	A	B	A	B	A	A	A	A	B	B	A	A	B	B	A	B	A	A	A	B	A	A	A	A	B	A	B	B	A	B	B	B	B	A	B	B	A	H	B	B
6	TH6-bin48	184800000	B	B	B	B	B	A	A	A	B	A	B	A	A	A	A	B	B	A	A	B	B	A	B	A	A	A	B	A	A	A	A	B	A	B	B	A	B	B	B	B	A	B	B	A	H	B	B
6	TH6-bin49	188700000	B	B	B	B	B	A	A	A	B	A	B	A	A	A	A	B	B	A	A	B	B	A	B	A	A	A	B	A	A	A	A	B	A	B	B	A	B	B	B	B	A	B	B	A	H	B	B
6	TH6-bin50	190700000	B	B	B	B	B	A	A	A	B	A	B	A	A	A	A	A	B	A	A	B	B	A	B	A	A	A	B	A	A	A	A	B	A	B	B	A	B	B	B	B	A	B	B	A	H	B	B
6	TH6-bin51	192000000	B	B	A	B	B	A	A	A	B	A	B	A	A	A	A	A	B	A	A	B	B	A	A	A	A	A	B	A	A	A	A	B	A	A	B	A	B	B	B	B	A	B	B	A	H	B	B
6	TH6-bin52	193700000	B	B	A	B	B	A	A	A	B	A	B	A	A	A	A	A	B	A	A	B	B	A	A	A	A	A	B	A	A	A	A	B	A	A	B	A	B	B	B	B	A	B	B	A	H	B	B
6	TH6-bin53	196300000	B	B	A	B	B	A	A	A	B	A	B	A	A	A	A	A	B	A	A	B	B	A	A	B	A	A	B	A	A	A	A	B	A	A	H	A	B	H	H	B	A	B	B	A	H	B	B
6	TH6-bin54	196500000	B	B	A	B	B	A	A	A	B	A	B	A	A	A	A	A	B	A	A	B	B	A	A	B	B	A	B	A	A	A	A	B	A	A	H	A	B	H	H	B	A	B	B	A	H	B	B
6	TH6-bin55	199100000	B	B	A	B	B	A	A	A	B	A	B	A	A	A	A	A	B	A	A	B	B	A	A	B	B	A	B	A	A	A	A	B	A	A	H	A	B	H	H	B	H	B	B	A	H	B	B
6	TH6-bin56	200100000	B	B	A	B	B	A	A	A	B	A	B	A	A	A	A	A	B	A	A	A	B	A	A	B	B	A	B	A	A	A	A	B	A	A	H	A	B	H	H	B	H	B	B	A	H	A	B
6	TH6-bin57	200900000	B	B	A	B	B	A	A	A	B	A	B	A	A	A	A	A	B	A	A	A	B	A	A	B	B	A	B	A	A	A	A	B	A	A	H	A	B	A	A	B	H	B	B	A	H	A	B
6	TH6-bin58	201600000	B	B	A	B	B	A	A	A	B	A	B	A	A	A	A	A	B	A	A	A	B	A	A	B	B	A	B	A	A	A	A	B	A	A	A	A	B	A	A	B	H	B	B	A	H	A	A
6	TH6-bin59	202000000	B	B	A	B	B	A	A	A	B	A	B	A	A	A	A	A	B	A	A	A	B	A	A	B	B	A	B	A	A	A	A	B	A	A	A	A	B	A	A	B	H	B	A	A	H	A	A
6	TH6-bin60	203600000	A	B	A	A	A	A	A	A	B	A	A	A	A	A	A	A	A	A	A	A	B	A	A	B	B	A	A	A	A	A	A	A	A	A	A	A	B	A	A	H	H	B	A	A	A	A	A
6	TH6-bin61	205700000	A	B	A	A	A	A	A	A	B	A	A	A	A	A	A	A	A	A	A	A	B	A	A	B	B	A	A	A	A	A	A	A	A	A	A	A	B	A	A	H	H	B	A	A	A	A	A
6	TH6-bin62	206300000	A	B	A	A	A	A	A	A	B	A	A	A	A	A	A	A	A	A	A	A	B	A	A	B	B	A	A	A	A	A	A	A	A	A	A	A	B	A	A	H	H	B	A	A	A	A	A
6	TH6-bin63	206400000	A	B	A	A	A	B	A	A	B	A	A	A	A	A	A	A	A	A	A	A	B	A	A	B	B	A	A	A	A	A	A	A	A	A	A	A	B	A	A	H	H	B	A	A	A	A	A
6	TH6-bin64	207400000	A	B	A	A	A	B	A	A	B	A	A	A	A	B	A	A	A	A	A	A	B	A	A	B	B	A	A	A	A	A	A	A	A	A	A	A	B	A	A	H	A	B	A	A	A	A	A
6	TH6-bin65	207900000	A	B	A	A	A	B	A	A	B	A	A	A	A	B	A	A	A	A	A	A	B	A	A	B	B	A	A	A	A	A	A	A	A	A	A	A	B	A	A	A	A	B	A	A	A	A	A
6	TH6-bin66	208000000	A	B	A	A	A	B	A	A	B	A	A	A	A	B	A	A	A	A	A	A	B	A	A	B	B	A	A	A	A	A	A	A	A	A	A	A	B	A	A	A	A	B	A	A	A	A	A
6	TH6-bin67	210100000	A	B	A	A	A	B	A	A	B	A	A	A	A	B	A	A	A	A	A	A	B	A	A	A	B	A	A	A	A	A	A	A	A	A	A	A	B	A	A	A	A	B	A	A	A	A	A
6	TH6-bin68	212600000	A	B	A	A	A	B	A	A	B	A	A	A	A	B	A	A	A	A	A	A	A	A	A	A	B	A	A	A	A	A	A	A	A	A	A	A	B	A	A	A	A	B	A	A	A	A	A
6	TH6-bin69	213000000	A	B	A	A	A	B	A	A	B	A	A	A	A	B	A	A	A	A	A	A	A	A	A	A	B	A	A	A	A	A	A	A	A	A	A	A	B	A	A	A	A	B	A	A	A	A	A
6	TH6-bin70	213500000	A	B	A	A	A	B	A	A	B	A	A	A	A	B	A	A	A	A	A	A	A	B	A	A	B	A	A	B	A	A	A	A	A	A	A	A	B	A	A	A	A	B	A	A	A	A	A
6	TH6-bin71	214500000	A	B	A	A	A	B	A	A	B	A	A	A	A	B	A	A	A	A	A	A	A	B	A	A	B	A	A	B	A	A	A	A	A	A	A	A	B	B	A	A	A	B	A	A	A	A	A
6	TH6-bin72	215000000	A	B	A	A	A	B	A	A	B	A	A	A	A	B	A	A	A	A	A	A	A	B	A	B	B	A	A	B	A	A	A	A	A	A	A	A	B	B	H	A	A	B	A	A	A	A	A
6	TH6-bin73	216000000	A	B	A	A	A	B	B	A	B	A	A	A	A	B	A	A	A	A	A	A	A	B	A	B	B	B	A	B	A	A	A	A	A	A	A	A	B	B	H	A	B	B	A	A	A	A	A
6	TH6-bin74	216100000	A	B	A	A	A	B	B	B	B	A	A	A	A	B	A	A	A	A	A	A	A	B	A	B	B	B	A	B	A	A	A	A	A	A	A	A	B	B	H	A	B	B	A	A	A	A	A
6	TH6-bin75	216300000	A	B	A	A	A	B	B	B	B	A	A	A	A	B	A	A	A	A	A	A	A	B	A	B	B	B	A	B	A	A	A	A	A	A	A	A	B	B	H	A	B	B	A	A	A	A	A
6	TH6-bin76	217200000	A	B	A	A	A	B	B	B	B	A	A	A	A	B	A	A	A	A	A	A	A	B	A	B	B	B	A	B	A	A	A	A	A	A	A	A	B	B	H	A	B	B	A	A	A	A	A
6	TH6-bin77	218000000	A	B	A	A	A	B	B	B	B	A	A	A	A	B	A	A	A	A	A	A	A	B	A	B	B	B	A	B	A	A	A	A	A	A	A	A	B	B	H	A	B	B	A	A	A	A	A
6	TH6-bin78	222100000	A	B	A	A	A	B	B	B	B	A	A	A	A	B	A	A	A	A	A	A	A	B	A	B	B	B	A	B	A	A	A	A	A	A	A	A	B	B	H	A	B	B	A	A	A	A	A
6	TH6-bin79	223900000	A	B	A	A	A	B	B	B	B	A	A	A	A	B	A	A	A	A	A	A	A	B	A	B	B	B	A	B	A	A	A	A	A	A	A	A	B	B	B	A	B	B	A	A	A	A	A
6	TH6-bin80	225100000	A	B	A	A	A	B	B	B	A	A	A	A	A	B	A	A	A	A	A	A	A	B	A	B	B	B	A	B	A	A	A	A	A	A	A	A	B	B	B	A	B	B	A	A	A	A	A
6	TH6-bin81	226100000	A	B	A	A	A	B	B	B	A	A	A	A	A	B	A	A	A	A	A	A	A	B	A	B	B	B	A	B	A	A	A	A	A	A	A	A	B	B	B	A	B	B	A	A	A	A	A
6	TH6-bin82	229000000	A	B	A	A	A	B	B	B	A	A	A	A	A	B	A	A	A	A	A	A	A	B	A	B	B	B	A	B	A	A	A	A	A	A	A	B	B	B	B	A	B	B	A	A	A	A	A
6	TH6-bin83	229500000	A	B	A	A	A	B	B	B	A	A	A	A	A	B	A	A	A	A	A	A	A	B	A	B	B	B	A	B	A	A	A	A	A	A	A	B	B	A	B	A	B	B	A	A	A	A	A
6	TH6-bin84	229800000	A	B	A	A	A	B	B	B	A	A	A	A	A	B	A	A	A	A	A	A	A	B	A	A	B	B	A	B	A	A	A	A	A	A	A	B	B	A	A	A	B	B	A	A	A	A	A
6	TH6-bin85	230000000	A	B	A	A	A	B	B	B	A	A	A	A	A	B	A	A	A	A	A	A	A	B	A	A	A	B	A	B	A	A	A	A	A	A	A	B	B	A	A	A	B	B	A	A	A	A	A
6	TH6-bin86	230300000	A	B	A	A	A	B	B	B	A	A	A	A	A	B	A	A	A	A	A	A	A	B	A	A	A	B	A	B	A	A	A	A	A	A	A	B	B	A	A	A	A	B	A	A	A	A	A
6	TH6-bin87	231200000	A	B	A	A	A	B	B	B	A	A	A	A	A	B	A	A	A	A	A	A	A	B	A	A	A	A	A	B	A	A	A	A	A	A	A	B	B	A	A	A	A	B	A	A	A	A	A
6	TH6-bin88	232300000	A	B	A	A	A	B	B	B	A	A	A	A	A	B	A	A	A	A	A	A	A	B	A	A	A	A	A	B	A	A	A	A	A	A	A	B	B	A	A	A	A	B	A	A	A	A	A
6	TH6-bin89	232400000	A	B	A	A	A	B	B	B	A	A	A	A	A	B	A	A	A	A	A	A	A	B	A	A	A	A	A	B	A	A	A	A	A	A	A	B	B	A	A	A	A	B	A	A	A	A	A
6	TH6-bin90	232900000	A	B	A	A	A	B	B	B	A	A	A	A	A	B	A	A	A	A	A	A	A	B	A	A	A	A	A	B	A	A	A	A	A	A	A	B	B	A	A	A	A	A	A	A	A	A	A
6	TH6-bin91	233700000	A	B	A	A	A	B	B	B	A	A	A	A	A	B	A	A	A	A	A	A	A	B	A	A	A	A	A	B	A	A	A	A	A	A	A	B	B	A	A	A	A	A	A	A	A	A	A
6	TH6-bin92	233800000	A	B	A	A	A	A	B	A	A	A	A	A	A	B	A	A	A	A	A	A	A	B	A	A	A	A	A	B	A	A	A	A	A	A	A	B	B	A	A	A	A	A	A	A	A	A	A
6	TH6-bin93	234400000	A	B	A	A	A	A	B	A	A	A	A	A	A	B	A	A	A	A	A	A	A	B	A	A	A	A	A	B	A	A	A	A	A	A	A	B	B	A	A	A	A	A	A	A	A	A	A
6	TH6-bin94	234500000	A	B	A	A	A	A	B	A	A	A	A	A	A	B	A	A	A	A	A	A	A	A	A	A	A	A	A	A	A	A	A	A	A	A	A	B	B	A	A	A	A	A	A	A	A	A	A
6	TH6-bin95	234600000	A	B	A	A	A	B	B	B	A	A	A	B	B	B	A	A	A	A	A	A	A	A	A	A	A	A	A	A	A	A	A	A	A	A	A	B	B	A	A	A	A	A	A	A	A	A	A
6	TH6-bin96	235300000	A	B	A	A	A	B	B	B	A	A	A	B	B	B	A	A	A	A	A	A	A	A	A	A	A	A	A	A	A	A	A	A	A	A	A	B	B	A	A	A	A	A	A	A	A	A	A
6	TH6-bin97	235800000	A	B	A	A	A	B	B	B	A	A	A	B	B	B	A	A	A	A	A	A	A	A	A	A	A	A	A	A	A	A	A	A	A	A	A	B	B	A	A	A	A	A	A	A	A	A	A
6	TH6-bin98	236400000	A	B	A	A	A	B	B	B	A	A	A	B	B	B	A	A	A	A	A	A	A	A	A	A	A	A	A	A	A	A	A	A	A	A	A	B	B	A	A	A	A	A	A	A	A	A	A
6	TH6-bin99	236500000	A	B	A	A	A	B	B	B	A	A	A	B	B	H	A	A	A	A	A	A	A	A	A	A	A	A	A	A	A	A	A	A	A	A	A	B	B	A	A	A	A	A	A	A	A	A	A
6	TH6-bin100	236600000	A	B	A	A	A	H	B	A	A	A	A	A	B	H	A	A	A	A	A	A	A	A	A	A	A	A	A	A	A	A	A	A	A	A	A	B	B	A	A	A	A	A	A	A	A	A	A
6	TH6-bin101	236913278	A	B	A	A	A	H	H	A	A	A	A	A	A	H	A	A	A	A	A	A	A	A	A	A	A	A	A	A	A	A	A	A	A	A	A	B	B	A	A	A	A	A	A	A	A	A	A
7	TH7-bin1	2400000	B	B	B	B	B	H	H	A	A	A	B	H	H	H	H	B	B	B	B	A	A	B	B	B	B	H	B	B	A	H	H	B	A	B	B	B	B	B	B	A	B	A	A	B	H	A	A
7	TH7-bin2	2600000	B	B	B	B	B	H	H	A	A	A	B	H	H	H	H	B	B	B	B	A	A	B	B	B	B	H	B	B	A	A	H	B	A	B	B	B	B	B	B	A	B	A	A	B	H	A	A
7	TH7-bin3	3400000	B	B	B	B	B	H	H	A	A	A	B	H	H	H	H	B	B	B	B	A	A	B	B	B	B	H	B	B	A	A	A	B	A	B	B	B	B	B	B	A	B	A	A	B	H	A	A
7	TH7-bin4	3800000	B	B	B	B	B	H	H	B	B	A	B	H	H	H	H	B	B	B	B	A	A	B	B	B	B	H	B	B	A	B	B	B	A	B	B	B	B	B	B	A	B	A	A	B	H	A	A
7	TH7-bin5	3900000	B	B	B	H	B	H	H	B	B	A	B	H	H	H	H	B	B	B	B	A	A	B	B	B	B	H	B	B	A	B	B	B	A	B	B	B	B	B	B	A	B	A	A	B	H	A	A
7	TH7-bin6	4300000	B	B	B	H	B	H	H	B	B	A	B	B	H	H	H	B	B	B	B	A	A	B	B	B	B	B	B	B	A	B	B	B	A	B	B	B	B	B	B	A	B	A	A	B	H	A	A
7	TH7-bin7	4400000	B	B	B	H	B	B	B	B	B	A	B	B	B	H	B	B	B	B	B	A	A	B	B	B	B	B	B	B	A	B	B	B	A	B	B	B	B	B	B	A	B	A	A	B	H	A	A
7	TH7-bin8	7900000	B	B	B	H	B	B	B	B	B	A	B	B	B	B	B	B	B	B	B	A	A	B	B	B	B	B	B	B	A	B	B	B	A	B	B	B	B	B	B	A	B	A	A	B	H	A	A
7	TH7-bin9	8000000	B	B	B	H	B	B	B	B	B	A	B	B	B	B	B	B	B	B	B	A	A	B	B	B	B	B	B	B	A	B	B	A	A	B	B	B	B	B	B	A	B	A	A	B	H	A	A
7	TH7-bin10	8100000	B	B	B	H	B	B	B	B	B	A	B	B	B	B	B	B	B	B	A	A	A	B	B	B	B	B	B	B	A	B	B	A	A	B	B	B	B	B	B	A	B	A	A	B	H	A	A
7	TH7-bin11	8200000	B	B	B	H	B	B	B	B	B	A	B	B	B	B	B	B	B	B	A	A	A	B	B	B	B	B	B	B	A	B	B	A	A	B	B	B	B	B	B	A	B	A	A	B	H	A	A
7	TH7-bin12	8400000	B	B	B	H	B	B	B	A	B	A	B	B	B	B	B	B	B	B	A	A	A	B	B	B	B	B	B	B	A	B	B	A	A	B	B	B	B	B	B	A	B	A	A	B	H	A	A
7	TH7-bin13	9300000	B	B	B	H	B	A	H	A	B	A	B	A	A	H	B	B	B	B	A	A	A	B	B	B	B	A	B	B	A	B	B	A	A	B	B	B	B	B	A	A	A	A	A	B	H	A	A
7	TH7-bin14	9500000	B	B	A	H	B	A	H	A	B	A	B	A	A	H	B	B	B	B	A	A	A	B	B	B	B	A	B	B	A	B	B	A	A	B	B	B	B	B	A	A	A	A	A	B	H	A	A
7	TH7-bin15	10200000	B	B	A	H	A	A	H	A	B	A	A	A	A	H	B	B	B	B	A	A	A	B	B	B	B	A	B	B	A	B	B	A	A	B	B	H	B	B	A	A	A	A	A	A	H	A	A
7	TH7-bin16	10600000	B	B	A	A	A	A	H	A	B	A	A	A	A	H	B	B	B	B	A	A	A	B	B	B	B	A	B	B	A	B	B	A	A	B	B	H	B	B	A	A	A	A	A	A	A	A	A
7	TH7-bin17	10700000	B	B	A	A	A	A	H	A	B	A	A	A	A	H	B	B	B	B	A	A	A	B	B	B	B	A	B	B	A	B	B	A	A	B	B	H	B	B	A	A	A	A	A	A	A	A	A
7	TH7-bin18	12200000	B	B	A	A	A	A	H	A	B	A	A	A	A	H	B	B	B	B	A	A	A	B	B	B	B	A	B	B	A	B	B	A	A	B	B	H	B	B	A	A	A	A	A	A	A	A	A
7	TH7-bin19	13800000	B	B	A	A	A	A	H	A	B	A	A	A	A	H	B	B	B	B	A	A	A	B	B	B	B	A	B	B	A	B	B	A	A	B	B	H	B	B	B	A	A	A	A	A	A	A	A
7	TH7-bin20	15800000	B	B	A	A	A	A	A	A	B	A	A	A	A	A	B	B	B	B	A	A	A	B	B	A	A	A	B	B	A	B	B	A	A	B	B	H	B	B	B	A	A	A	A	A	A	A	A
7	TH7-bin21	16400000	B	B	A	A	A	A	A	A	B	A	A	A	A	A	B	B	B	B	A	A	A	B	B	A	A	A	B	B	A	B	B	A	A	B	B	H	B	B	B	A	A	A	A	A	A	A	A
7	TH7-bin22	18600000	B	B	A	A	A	A	A	A	B	A	A	A	A	A	B	B	B	B	A	A	A	B	B	A	A	A	B	A	A	B	B	A	A	B	B	H	B	B	B	A	A	A	A	A	A	A	A
7	TH7-bin23	18700000	B	B	A	A	A	A	A	A	B	A	A	A	A	A	B	B	B	B	A	A	A	A	B	A	A	A	B	A	A	B	B	A	A	B	B	H	B	B	B	A	A	A	A	A	A	A	A
7	TH7-bin24	19300000	B	B	A	A	A	A	A	A	B	A	A	A	A	A	B	B	B	B	A	A	A	A	B	A	A	A	B	A	A	B	B	A	A	B	B	H	B	B	B	A	A	A	A	A	A	A	A
7	TH7-bin25	23900000	B	B	A	A	A	A	A	A	B	A	A	A	A	A	B	B	B	B	A	A	A	A	B	A	A	A	B	A	A	B	B	A	A	B	B	H	B	B	B	A	A	A	A	A	A	A	A
7	TH7-bin26	24300000	B	B	A	A	A	A	A	A	B	A	A	A	A	A	B	B	B	B	A	A	A	A	B	A	A	A	B	A	A	B	B	A	A	B	B	H	B	B	B	A	A	A	A	A	A	A	A
7	TH7-bin27	24400000	B	B	A	A	A	A	A	A	B	A	A	A	A	A	B	B	B	B	A	A	A	A	B	A	A	A	B	A	A	B	B	A	A	B	B	B	B	B	B	A	A	A	A	A	A	A	A
7	TH7-bin28	31900000	B	B	A	A	A	A	A	A	B	A	A	A	A	A	B	B	B	B	A	A	A	A	B	A	A	A	B	A	A	B	B	A	A	B	B	B	B	B	B	A	A	A	A	A	A	A	A
7	TH7-bin29	36500000	B	B	A	A	A	A	A	A	B	A	H	A	A	A	B	B	B	B	A	A	A	A	B	A	A	A	B	A	A	B	B	A	A	B	B	B	B	B	B	A	A	A	A	A	A	A	A
7	TH7-bin30	36800000	B	B	A	A	B	A	A	A	B	A	H	A	A	A	B	B	B	B	A	A	A	A	B	A	A	A	B	A	A	B	B	A	A	B	B	B	B	B	B	A	A	A	A	A	A	A	A
7	TH7-bin31	36900000	B	B	B	A	B	A	A	A	B	A	H	A	A	A	B	B	B	B	A	A	A	A	B	A	A	B	B	A	A	B	B	A	A	B	B	B	B	B	B	A	A	A	A	A	A	A	A
7	TH7-bin32	39800000	B	B	B	A	B	A	A	A	B	A	B	A	A	A	B	B	B	B	A	A	A	A	B	A	A	B	B	A	A	B	B	A	A	B	B	B	B	B	B	A	A	A	A	A	A	A	A
7	TH7-bin33	63000000	B	B	B	A	B	A	A	A	B	A	B	A	A	A	A	B	B	B	A	A	A	A	B	A	A	B	B	A	A	B	B	A	A	B	B	B	B	B	B	A	A	A	A	A	A	A	A
7	TH7-bin34	70100000	B	B	B	A	B	A	A	A	B	A	B	A	A	A	A	B	B	B	A	A	A	A	B	A	A	B	B	A	A	B	B	A	A	B	B	B	B	B	B	H	A	A	A	H	A	A	A
7	TH7-bin35	75400000	B	B	B	A	B	A	A	A	B	A	B	A	A	A	A	B	B	B	A	A	A	A	B	A	A	B	B	A	A	B	B	A	A	B	B	B	B	B	B	H	A	A	A	A	A	A	A
7	TH7-bin36	76900000	B	B	B	A	B	A	A	A	B	A	B	A	A	A	A	B	B	B	A	A	A	A	B	A	A	B	B	A	A	B	B	A	A	B	B	B	B	B	B	A	A	A	A	A	A	A	A
7	TH7-bin37	77100000	B	B	B	A	B	A	A	A	B	A	B	A	A	A	A	B	B	B	A	A	A	A	B	A	A	B	B	A	A	B	B	A	A	B	B	B	B	B	B	A	A	A	A	A	A	A	A
7	TH7-bin38	172200000	B	B	B	A	B	A	A	A	B	A	B	A	A	A	A	B	B	B	A	A	A	A	B	A	A	B	B	A	A	B	B	A	A	B	B	B	B	B	B	A	A	A	A	A	A	A	A
7	TH7-bin39	176800000	B	B	B	A	B	A	A	A	B	A	B	A	A	A	H	B	B	B	A	A	A	A	B	A	A	B	B	A	A	B	B	A	A	B	B	B	B	B	B	A	A	A	A	A	A	A	A
7	TH7-bin40	178200000	B	B	B	A	B	A	A	A	B	A	B	A	A	A	H	B	B	B	A	A	A	A	B	A	A	B	B	A	A	B	B	A	A	B	B	B	B	B	B	A	A	A	A	A	A	A	A
7	TH7-bin41	185900000	B	B	B	A	B	A	A	A	B	A	B	A	A	A	A	B	B	B	A	A	A	A	B	A	A	B	B	A	A	B	B	A	A	B	B	B	B	B	B	A	A	A	A	A	A	A	A
7	TH7-bin42	186200000	B	B	H	A	B	A	A	A	B	A	B	A	A	A	A	B	B	B	A	A	A	A	B	A	A	B	B	A	A	B	B	A	A	B	B	B	B	B	B	A	A	A	A	A	A	A	A
7	TH7-bin43	187600000	B	B	H	A	H	A	A	A	B	A	B	A	A	A	A	B	B	B	A	A	A	A	B	A	A	B	B	A	A	B	B	A	A	B	B	B	B	B	B	A	A	A	A	A	A	A	A
7	TH7-bin44	190900000	B	B	H	A	H	A	A	A	B	A	H	A	A	A	A	B	B	B	A	A	A	A	B	A	A	B	B	A	A	B	B	A	A	B	B	B	B	B	B	A	A	A	A	A	A	A	A
7	TH7-bin45	191000000	B	B	H	A	H	A	A	A	B	A	H	A	A	A	A	B	B	B	A	H	A	A	B	A	A	B	B	A	A	B	B	A	A	B	B	B	B	B	B	A	A	A	A	A	A	A	A
7	TH7-bin46	193000000	B	B	H	A	H	A	A	A	B	H	H	A	A	A	A	B	B	B	A	H	A	A	B	A	A	B	B	A	A	B	B	A	A	B	B	B	B	B	B	A	A	A	A	A	A	A	A
7	TH7-bin47	193200000	B	B	A	A	H	A	A	A	B	H	H	A	A	A	A	B	B	B	A	H	A	A	B	A	A	B	B	A	A	B	B	A	A	B	B	B	B	B	B	A	A	A	A	A	A	A	A
7	TH7-bin48	198000000	B	B	A	A	H	A	A	A	B	H	H	A	A	A	A	B	B	B	A	H	A	A	B	A	A	B	B	A	A	B	B	A	A	B	B	B	B	B	B	A	A	A	A	A	A	A	A
7	TH7-bin49	198200000	B	B	A	A	H	A	A	A	B	H	A	A	A	A	A	B	B	B	A	B	A	A	B	A	A	B	B	A	A	B	B	A	A	B	B	B	B	B	B	A	A	A	A	A	A	A	A
7	TH7-bin50	198600000	B	B	A	A	A	A	A	A	B	B	A	A	A	A	A	B	B	B	A	B	A	A	B	A	A	B	B	A	A	B	B	A	A	B	B	B	B	B	B	A	A	A	A	A	A	A	A
7	TH7-bin51	204400000	B	B	A	A	A	A	A	A	B	H	A	A	A	A	A	B	B	B	A	B	A	A	B	A	A	B	B	A	A	B	B	A	A	B	B	B	B	B	B	A	A	A	A	A	A	A	A
7	TH7-bin52	204500000	B	B	A	A	A	A	A	A	B	H	A	A	A	A	A	B	B	B	A	B	B	A	B	A	A	B	B	A	A	B	B	A	A	B	B	B	B	B	B	A	A	A	A	A	A	A	A
7	TH7-bin53	205500000	B	B	A	A	A	A	A	A	B	H	A	A	A	A	A	B	B	B	A	B	B	A	B	B	A	B	B	A	A	B	B	A	A	B	B	B	B	B	B	A	A	A	A	A	A	A	A
7	TH7-bin54	205900000	B	B	A	A	A	A	A	A	B	H	A	A	A	A	A	B	B	B	A	B	B	A	A	B	B	B	B	A	A	B	B	A	A	B	B	B	B	B	B	A	A	A	A	A	A	A	A
7	TH7-bin55	206200000	B	B	A	A	A	A	A	A	B	H	A	A	A	A	A	B	B	B	A	B	B	H	A	B	B	B	B	A	A	B	B	A	A	B	B	B	B	B	B	A	A	A	A	A	A	A	H
7	TH7-bin56	206500000	B	B	A	A	A	A	A	A	B	H	A	A	A	A	A	B	B	B	A	B	B	H	A	B	B	B	B	H	A	B	B	A	A	B	B	B	B	B	B	A	A	A	A	A	A	A	H
7	TH7-bin57	207100000	B	B	A	A	A	A	A	A	B	H	A	A	A	A	A	B	B	B	A	B	B	H	A	B	B	B	B	H	A	B	B	B	A	B	B	B	B	B	B	A	A	A	H	A	A	B	H
7	TH7-bin58	208700000	B	B	A	A	A	A	A	A	B	B	A	A	A	A	A	B	B	B	A	B	B	H	A	B	B	A	B	H	A	B	B	B	A	B	B	B	B	B	B	A	A	A	H	A	A	B	H
7	TH7-bin59	210900000	B	B	A	A	A	A	A	A	B	B	B	A	A	A	A	B	B	B	A	B	B	H	A	B	B	A	B	H	A	B	B	B	A	B	B	B	B	B	B	A	A	A	H	A	A	B	H
7	TH7-bin60	212500000	B	B	B	B	A	A	A	A	B	B	B	A	A	A	A	B	B	B	A	B	B	H	A	B	B	A	B	H	A	B	B	B	A	B	B	B	B	B	B	A	A	A	H	A	A	B	H
7	TH7-bin61	212700000	B	B	B	B	A	A	A	A	B	B	B	A	A	A	A	B	B	B	A	B	B	H	A	B	B	A	B	H	A	B	B	B	A	B	B	B	B	B	B	A	A	A	H	A	A	B	H
7	TH7-bin62	212800000	B	B	B	B	B	A	A	A	B	B	B	A	A	A	A	B	B	B	A	B	B	B	A	B	B	A	B	B	A	B	B	B	A	B	B	B	B	B	B	A	A	A	H	A	H	B	B
7	TH7-bin63	217100000	B	B	B	B	B	A	A	A	B	B	B	A	A	A	A	B	B	B	A	B	B	B	A	B	B	A	B	B	A	B	B	B	A	B	B	B	B	B	B	A	A	A	B	A	H	B	B
7	TH7-bin64	217200000	B	B	B	B	B	A	A	A	B	B	B	A	A	A	A	B	B	B	A	B	B	B	A	B	B	A	B	B	A	B	B	B	A	B	B	B	B	B	B	B	A	A	B	A	H	B	B
7	TH7-bin65	218200000	B	B	B	B	B	A	A	A	B	B	B	A	A	A	A	B	B	B	A	B	B	B	A	B	B	A	B	B	A	B	B	B	A	B	B	B	B	B	B	B	A	A	B	A	H	B	B
7	TH7-bin66	219900000	B	B	B	B	B	A	A	A	B	B	B	A	A	A	A	B	B	B	A	B	B	B	A	B	B	A	B	B	A	B	B	B	A	B	B	B	B	B	B	B	A	A	B	A	H	B	B
7	TH7-bin67	220500000	B	B	B	B	B	A	A	A	B	B	B	A	A	A	A	B	B	B	A	B	B	B	A	B	B	A	B	B	A	B	B	B	A	B	B	B	B	B	B	B	A	A	B	A	H	B	B
7	TH7-bin68	221700000	B	B	B	B	B	A	A	A	B	B	B	A	A	A	A	B	B	B	A	B	B	B	A	B	B	A	B	B	A	B	B	B	A	B	B	B	B	B	B	B	A	A	B	A	A	B	B
7	TH7-bin69	221800000	B	B	B	B	B	A	A	A	B	B	B	A	A	A	A	B	B	B	A	B	B	B	A	B	B	A	B	B	A	B	B	B	A	B	B	B	B	B	B	B	A	A	B	B	A	B	B
7	TH7-bin70	222800000	B	B	B	B	B	A	A	A	B	B	B	A	A	A	A	B	B	B	A	B	B	B	A	B	B	A	B	B	A	B	B	B	A	B	B	B	B	B	B	B	A	A	B	B	B	B	B
7	TH7-bin71	224000000	B	B	B	B	B	A	A	A	B	B	B	A	A	A	A	B	B	B	A	B	B	B	A	B	B	B	B	B	A	B	B	B	A	B	B	B	B	B	B	B	A	A	B	B	B	B	B
7	TH7-bin72	224400000	B	B	B	B	B	A	A	A	B	B	B	A	A	A	A	B	B	B	A	B	B	B	A	B	B	B	B	B	A	B	B	B	A	B	B	B	B	B	B	B	A	A	B	B	B	B	B
7	TH7-bin73	227500000	B	B	B	B	B	A	A	A	B	B	B	A	A	A	A	B	B	B	A	B	B	B	B	B	B	B	B	B	A	B	B	B	A	B	B	B	B	B	B	B	A	A	B	B	B	B	B
7	TH7-bin74	229100000	B	B	B	B	B	A	A	A	B	B	B	A	A	A	A	B	B	B	A	B	B	B	B	B	B	B	B	B	A	B	B	B	A	B	B	B	B	B	B	B	A	A	B	B	B	B	B
7	TH7-bin75	229700000	B	B	B	B	B	A	A	A	B	B	B	A	A	A	A	B	B	B	A	B	B	B	B	B	B	B	B	B	A	B	B	B	A	B	B	B	B	B	B	B	A	A	B	B	B	B	B
7	TH7-bin76	229900000	B	B	B	B	B	A	A	A	B	B	B	A	A	A	A	B	B	B	A	A	A	B	B	B	B	B	B	B	A	B	B	B	A	B	B	B	B	B	B	B	A	A	B	B	B	B	B
7	TH7-bin77	230400000	B	B	B	B	B	A	A	A	B	A	B	A	A	A	A	B	B	B	A	A	A	B	B	B	B	B	B	B	A	B	B	B	A	B	B	B	B	B	B	B	A	A	B	B	B	B	B
7	TH7-bin78	231911496	B	B	B	B	B	A	A	A	B	A	B	A	A	A	A	B	B	B	A	A	A	B	B	B	B	B	B	B	A	B	B	A	A	B	B	B	B	B	B	B	A	A	B	B	B	B	B
8	TH8-bin1	116900000	A	B	A	A	A	A	A	A	A	A	A	A	A	A	A	A	A	A	A	A	A	A	B	A	A	A	A	A	A	A	A	A	A	B	B	H	B	B	B	A	A	A	A	A	A	A	A
8	TH8-bin2	122900000	A	B	A	A	A	A	A	A	A	A	A	A	A	A	A	A	A	A	A	A	A	A	B	A	A	A	A	A	A	A	A	A	A	B	B	H	B	B	B	A	A	A	A	A	A	A	A
8	TH8-bin3	123400000	A	B	A	A	A	A	A	A	A	A	A	A	A	A	A	A	A	A	A	A	A	A	A	A	A	A	A	A	A	A	A	A	A	B	B	H	B	B	B	A	A	A	A	A	A	A	A
8	TH8-bin4	126500000	A	B	A	A	A	A	A	A	A	A	A	A	A	A	A	A	A	A	A	A	A	A	A	A	A	A	B	A	A	A	A	A	A	B	B	H	B	B	B	A	A	A	A	A	A	A	A
8	TH8-bin5	127200000	A	B	A	A	A	A	A	A	A	A	A	A	A	A	A	A	A	A	A	A	A	A	A	A	A	A	B	A	A	A	A	A	A	B	B	H	B	B	A	A	A	A	A	A	A	A	A
8	TH8-bin6	127300000	A	B	A	A	A	B	B	B	A	A	A	B	B	A	B	A	A	A	A	A	A	A	A	A	A	A	B	A	A	A	A	A	A	A	B	H	B	B	A	A	A	A	A	A	A	A	A
8	TH8-bin7	127700000	A	B	A	A	A	B	B	B	A	A	A	B	B	B	B	A	A	A	A	A	A	A	A	A	A	A	B	A	A	A	A	A	A	A	B	A	B	B	A	A	A	A	A	A	A	A	A
8	TH8-bin8	128500000	A	B	A	A	A	B	B	B	A	A	A	B	B	B	B	A	A	A	A	A	A	A	A	A	A	A	B	A	A	A	A	A	A	A	B	A	B	B	A	A	A	A	A	A	A	A	A
8	TH8-bin9	130300000	A	B	A	A	A	B	B	B	A	A	A	B	B	B	B	A	A	A	A	A	A	A	A	A	A	A	B	A	A	A	A	A	A	A	B	B	B	B	A	A	A	A	A	A	A	A	A
8	TH8-bin10	130700000	A	B	A	A	A	B	B	B	A	A	A	B	B	B	B	A	A	A	A	A	A	A	A	A	A	A	A	A	A	A	A	A	A	A	B	B	B	B	A	A	A	A	A	A	A	A	A
8	TH8-bin11	133200000	A	B	A	A	A	B	B	B	A	A	H	B	B	B	B	A	A	A	A	A	A	A	A	A	A	A	A	A	A	A	A	A	A	A	B	B	B	B	A	A	A	A	A	A	A	A	A
8	TH8-bin12	133400000	A	B	A	A	A	B	B	B	A	A	H	B	B	B	B	A	A	A	A	A	A	A	B	A	A	A	A	A	A	A	A	A	A	A	B	B	B	B	A	A	A	A	A	A	A	A	A
8	TH8-bin13	134200000	B	B	A	A	A	B	B	B	A	A	H	B	B	B	B	A	B	A	A	A	A	A	B	A	A	A	A	A	A	A	A	A	A	A	B	B	B	B	A	A	A	A	A	A	A	A	A
8	TH8-bin14	134400000	B	B	A	A	A	B	B	B	A	A	H	B	B	B	B	A	B	B	A	A	A	A	B	A	A	A	B	A	A	A	A	A	A	A	B	B	B	B	A	A	A	A	A	A	A	A	A
8	TH8-bin15	135400000	B	B	A	A	A	B	B	B	A	A	H	B	B	B	B	A	B	B	A	A	A	A	B	A	A	B	B	A	A	A	B	A	A	A	B	B	B	B	A	A	A	A	A	A	A	A	A
8	TH8-bin16	135500000	B	B	A	A	A	B	B	B	A	A	H	B	B	B	B	A	B	B	A	A	A	A	B	A	A	B	B	A	A	B	B	A	A	A	B	B	B	B	A	A	A	A	A	A	A	A	A
8	TH8-bin17	135800000	B	B	A	A	A	B	B	B	A	A	H	B	B	B	B	A	B	B	A	A	A	A	B	A	A	B	B	A	A	B	B	A	A	A	B	B	B	A	A	A	A	A	A	A	A	A	A
8	TH8-bin18	136100000	B	B	A	A	A	B	B	B	A	A	A	B	B	B	B	A	B	B	A	A	A	A	B	A	A	B	B	A	A	B	B	A	A	A	B	B	B	A	A	A	A	A	A	A	A	A	A
8	TH8-bin19	136500000	B	B	A	A	A	B	B	B	A	A	A	B	B	B	B	A	B	B	A	A	A	A	B	A	A	B	B	A	A	B	B	A	A	A	A	B	B	A	A	A	A	A	A	A	A	A	A
8	TH8-bin20	137500000	B	B	A	A	A	B	B	B	A	A	A	B	B	B	B	A	B	B	A	A	A	A	B	A	A	B	B	A	A	B	B	A	A	A	A	B	B	A	A	A	A	A	A	A	A	A	A
8	TH8-bin21	137600000	B	B	A	A	A	B	B	B	A	A	A	B	B	B	B	A	B	B	A	A	A	A	B	A	A	B	B	A	A	B	B	B	A	A	A	B	B	A	A	A	A	A	A	A	A	A	A
8	TH8-bin22	137700000	B	B	A	A	A	B	B	B	A	A	A	B	B	B	B	A	B	B	A	A	A	A	A	A	A	B	B	A	A	B	B	B	A	A	A	B	B	A	A	A	A	A	A	A	A	A	A
8	TH8-bin23	137900000	B	B	B	A	A	B	B	B	A	A	A	B	B	B	B	A	B	B	A	A	A	A	A	A	A	A	B	A	A	B	B	B	A	A	A	B	B	A	A	A	A	A	A	A	A	A	A
8	TH8-bin24	139400000	B	B	B	A	A	B	B	B	A	A	A	B	B	B	B	A	B	B	A	A	A	A	A	A	A	A	B	A	A	B	B	B	A	A	A	B	B	A	A	A	A	A	A	A	A	A	A
8	TH8-bin25	139900000	B	B	B	A	A	B	B	B	A	A	A	B	B	B	B	A	B	B	A	A	A	A	A	A	A	A	B	A	A	B	B	B	A	A	A	A	B	A	A	A	A	A	A	A	A	A	A
8	TH8-bin26	140800000	B	B	A	A	A	B	B	B	A	A	A	B	B	B	B	A	B	A	A	A	A	A	A	A	A	A	B	A	A	B	B	B	A	A	A	A	B	A	A	A	A	A	A	A	A	A	A
8	TH8-bin27	141700000	B	B	A	A	A	B	B	B	A	A	A	B	B	B	B	A	B	A	A	A	A	A	A	A	A	A	B	A	A	B	B	B	A	A	A	A	B	A	A	A	A	A	A	A	A	A	A
8	TH8-bin28	141900000	B	B	A	A	A	B	B	B	A	A	A	B	B	B	B	B	B	A	A	A	A	A	A	A	A	A	B	A	A	B	B	B	A	B	A	A	B	A	A	A	A	A	A	A	A	A	A
8	TH8-bin29	142300000	B	B	A	A	A	B	B	B	A	A	A	B	B	B	B	B	B	A	A	A	A	A	A	A	A	A	B	A	A	B	B	B	A	B	A	A	B	A	A	A	A	A	A	A	A	A	A
8	TH8-bin30	143900000	B	B	A	A	A	B	B	B	A	A	A	B	B	B	B	B	B	A	A	A	A	A	A	A	A	A	B	A	A	B	B	B	A	B	A	A	B	A	A	A	A	A	A	A	A	A	A
8	TH8-bin31	144000000	B	B	A	A	A	B	B	B	A	A	A	B	B	B	B	B	B	A	A	A	A	A	A	A	A	A	B	A	A	B	B	B	A	B	A	A	B	A	A	A	A	A	A	B	A	A	A
8	TH8-bin32	144500000	B	B	A	A	A	B	B	B	A	A	A	B	B	B	B	B	B	B	A	A	A	A	A	A	A	A	B	A	A	B	B	B	A	B	A	A	B	A	A	A	A	A	A	B	A	A	A
8	TH8-bin33	144600000	B	B	A	A	A	B	B	B	A	A	A	B	B	B	B	B	B	B	A	A	A	A	A	A	A	A	B	A	A	B	B	B	A	B	A	A	B	A	A	A	A	A	A	B	A	A	A
8	TH8-bin34	144700000	B	B	A	A	A	B	B	B	A	A	A	B	B	B	B	B	B	B	A	A	A	A	A	A	A	A	B	A	A	B	B	B	A	A	A	A	B	A	A	A	A	A	A	B	H	A	A
8	TH8-bin35	145103255	B	B	A	A	A	B	B	B	A	A	A	B	B	B	B	B	B	B	A	A	A	A	A	A	A	A	B	A	A	B	B	B	A	A	A	A	B	A	A	A	A	A	A	B	H	A	A
9	TH9-bin1	1600000	B	B	B	H	B	A	A	A	A	A	B	A	A	A	A	A	B	A	A	A	A	A	B	B	B	B	A	A	A	B	B	A	A	B	B	B	B	B	A	A	A	A	A	A	A	A	A
9	TH9-bin2	2500000	B	B	B	H	B	A	A	A	A	A	B	A	A	A	A	A	B	A	A	A	A	A	B	B	B	B	A	A	A	B	B	A	A	B	B	B	B	B	B	A	A	A	A	A	A	A	A
9	TH9-bin3	2800000	B	B	B	H	B	A	A	A	A	A	B	A	A	A	A	A	B	A	A	A	A	A	B	B	B	B	A	A	A	B	B	A	A	B	B	B	B	B	B	A	A	A	A	A	A	A	A
9	TH9-bin4	3500000	B	B	B	H	B	A	A	A	A	B	B	A	A	A	A	A	B	A	A	A	A	A	B	B	B	B	A	A	A	B	B	A	A	B	B	B	B	B	B	A	A	A	A	A	A	A	A
9	TH9-bin5	3800000	B	B	B	H	B	A	A	A	B	B	B	A	A	A	A	A	B	A	A	A	A	A	B	B	B	B	A	A	A	B	B	A	A	B	B	B	B	B	B	A	A	A	A	A	A	A	A
9	TH9-bin6	4100000	B	B	B	H	B	A	A	A	B	B	B	A	A	A	A	B	B	A	A	A	A	A	B	B	B	B	A	A	A	B	B	A	A	B	B	B	B	B	B	A	A	A	A	A	A	A	A
9	TH9-bin7	4400000	B	B	B	H	B	A	A	A	B	B	B	A	A	A	A	B	B	A	A	A	A	A	B	B	B	B	A	A	A	B	B	A	A	B	B	B	B	B	B	A	A	A	A	A	A	A	A
9	TH9-bin8	4600000	B	B	B	H	B	A	A	A	B	B	B	A	A	A	A	B	B	A	A	A	A	A	B	B	B	B	A	A	A	B	B	B	A	B	B	B	B	B	B	A	A	A	A	A	A	A	A
9	TH9-bin9	6100000	B	B	B	H	B	A	A	A	B	B	B	A	A	A	A	B	B	A	A	A	A	A	B	B	B	B	A	A	A	B	B	B	A	B	B	B	B	B	B	A	A	A	A	A	A	A	A
9	TH9-bin10	7700000	B	B	B	H	B	A	A	A	B	B	B	A	A	A	A	B	B	A	A	A	A	A	B	B	B	B	A	A	A	B	B	B	A	B	B	B	B	B	B	A	A	A	A	A	A	A	A
9	TH9-bin11	10200000	B	B	B	B	B	A	H	A	B	B	B	A	A	A	H	B	B	A	A	A	A	A	B	B	B	B	A	A	A	B	B	B	A	B	B	B	B	B	B	A	A	A	A	B	B	A	A
9	TH9-bin12	10500000	B	B	B	B	B	A	H	A	B	B	B	A	A	A	H	B	B	A	A	A	A	A	B	B	B	B	A	A	A	B	B	B	A	B	B	B	B	B	B	A	A	A	A	B	B	A	A
9	TH9-bin13	10800000	B	B	B	B	B	A	H	A	B	B	B	A	A	A	H	B	B	A	A	A	A	A	B	B	B	B	A	A	A	B	B	B	A	B	B	B	B	B	B	A	A	A	A	B	B	A	A
9	TH9-bin14	11700000	B	B	B	B	B	A	H	A	B	B	B	A	A	A	H	B	B	A	A	A	B	A	B	B	B	B	B	A	A	B	B	B	A	B	B	B	B	B	B	A	A	A	A	B	B	A	A
9	TH9-bin15	12100000	B	B	B	B	B	A	H	A	B	B	B	A	A	A	H	B	B	A	A	A	B	A	B	B	B	B	B	A	A	B	B	B	A	B	B	B	B	B	B	A	A	A	A	B	B	A	A
9	TH9-bin16	14000000	B	B	B	B	B	A	H	A	B	B	B	A	A	A	H	B	B	A	A	B	B	A	B	B	B	B	B	A	A	B	B	B	A	B	B	B	B	B	B	A	A	A	A	B	H	A	A
9	TH9-bin17	15000000	B	B	B	B	B	A	A	A	B	B	B	A	A	A	H	B	B	A	A	B	B	A	B	B	B	B	B	A	A	B	B	B	A	B	B	B	B	B	B	A	A	A	A	B	H	A	A
9	TH9-bin18	15300000	B	B	B	B	B	A	A	A	B	B	B	A	A	A	H	B	B	A	A	B	B	A	B	B	B	B	B	A	A	B	B	B	A	B	B	B	B	B	B	A	A	A	A	B	H	A	A
9	TH9-bin19	15900000	B	B	B	B	B	A	A	A	A	B	B	A	A	A	A	B	B	A	A	B	B	A	B	B	B	B	B	A	A	B	B	A	A	B	B	B	B	B	B	A	A	A	A	B	H	A	A
9	TH9-bin20	22300000	B	B	B	B	B	A	A	A	A	B	B	A	A	A	A	B	B	A	A	B	B	A	B	B	B	B	B	A	A	B	B	A	A	B	B	B	B	B	B	A	A	A	A	B	H	A	A
9	TH9-bin21	22400000	B	B	B	H	B	A	A	A	A	B	B	A	A	A	A	B	B	A	A	B	B	A	B	B	B	B	B	A	A	B	B	A	A	B	B	B	B	B	B	A	A	A	A	B	H	A	A
9	TH9-bin22	27500000	B	B	B	H	B	A	A	A	A	B	B	A	A	A	A	B	B	A	A	B	B	A	B	B	B	B	B	A	A	B	B	A	A	B	B	B	B	B	B	A	A	A	A	B	H	A	A
9	TH9-bin23	30500000	B	B	B	H	B	A	A	A	A	B	B	A	A	A	A	B	B	A	A	B	B	A	B	B	B	B	B	A	A	B	B	A	A	B	B	B	B	B	B	A	A	A	A	B	A	A	A
9	TH9-bin24	30900000	B	B	B	H	B	A	A	A	A	B	B	A	A	A	A	B	B	A	A	B	A	A	B	B	B	B	B	A	A	B	B	A	A	B	B	B	B	B	B	A	A	A	A	B	H	A	A
9	TH9-bin25	31000000	B	B	B	H	B	A	A	A	A	B	B	A	A	A	A	B	B	A	A	A	A	A	B	B	B	B	B	A	A	B	B	A	A	B	B	B	B	B	B	A	A	A	A	B	H	A	A
9	TH9-bin26	32400000	B	B	B	H	B	A	A	A	A	H	B	A	A	A	A	B	B	A	A	A	A	A	B	B	B	B	B	A	A	B	B	A	A	B	B	B	B	B	B	A	A	A	A	B	H	A	A
9	TH9-bin27	33900000	B	B	B	H	B	A	A	A	A	H	B	A	A	A	A	B	B	A	A	A	A	A	B	B	B	B	B	A	A	B	B	A	A	B	B	B	B	B	B	A	A	A	A	B	H	A	A
9	TH9-bin28	37400000	B	B	B	H	B	A	A	A	A	H	B	A	A	A	A	B	B	A	A	H	H	A	B	B	B	B	B	A	A	B	B	A	A	B	B	B	B	B	B	A	A	A	A	B	H	A	A
9	TH9-bin29	38000000	B	B	B	H	B	A	A	A	A	H	B	A	A	A	A	B	B	A	A	H	H	A	B	B	B	B	B	A	A	B	B	A	A	B	B	B	B	B	B	A	A	A	A	B	B	A	A
9	TH9-bin30	39300000	B	B	B	H	B	A	A	A	A	H	H	A	A	A	A	B	B	A	A	H	H	A	B	B	B	B	B	A	A	B	B	A	A	B	B	B	B	B	B	A	A	A	A	B	B	A	A
9	TH9-bin31	41400000	B	B	B	H	H	A	A	A	A	H	H	A	A	A	A	B	B	A	A	H	H	A	B	B	B	B	B	A	A	B	B	A	A	B	B	B	B	B	B	A	A	A	A	B	B	A	A
9	TH9-bin32	44000000	B	B	B	H	H	A	A	A	A	H	H	A	A	A	A	B	B	A	A	H	H	A	B	B	B	B	B	A	A	B	B	A	A	B	B	B	B	B	B	A	A	A	A	B	H	A	A
9	TH9-bin33	48100000	B	B	B	H	H	A	A	A	A	H	H	A	A	A	A	B	B	A	A	H	H	A	B	B	B	B	B	A	A	B	B	A	A	B	B	B	B	B	B	A	A	A	A	B	H	A	A
9	TH9-bin34	48400000	H	B	H	A	A	A	A	A	A	H	A	A	A	A	A	B	H	A	A	H	A	A	B	B	B	B	B	A	A	B	B	A	A	B	B	B	B	B	B	A	A	A	A	B	H	A	A
9	TH9-bin35	51200000	H	B	H	A	A	A	A	A	A	H	A	A	A	A	A	B	H	A	A	H	A	A	B	B	B	B	B	A	A	B	B	A	A	B	B	B	B	B	B	A	A	A	A	B	B	A	A
9	TH9-bin36	54800000	H	B	H	A	A	A	A	A	A	H	A	A	A	A	A	B	H	A	A	H	A	A	B	B	B	B	B	A	A	B	B	A	A	B	B	B	B	B	B	A	A	A	A	B	B	A	A
9	TH9-bin37	55400000	H	B	H	A	A	A	A	A	A	H	A	A	A	A	A	B	H	A	A	H	A	A	B	B	B	B	B	A	A	B	B	A	A	B	B	B	B	B	B	A	A	A	A	B	B	A	A
9	TH9-bin38	56500000	H	B	H	A	A	A	A	A	A	H	A	A	A	A	A	B	H	A	A	H	A	A	A	B	B	B	B	A	A	B	B	A	A	B	B	B	B	B	B	A	A	A	A	B	B	A	A
9	TH9-bin39	57000000	H	B	H	A	A	A	A	A	A	H	A	A	A	A	A	B	H	A	A	H	A	A	A	B	B	B	B	A	A	B	B	A	A	B	B	B	B	B	B	A	A	A	A	B	H	A	A
9	TH9-bin40	58100000	H	B	H	A	A	A	A	A	A	H	A	A	A	A	A	B	H	A	A	H	A	A	A	A	B	B	B	A	A	B	B	A	A	B	B	B	B	B	B	A	A	A	A	B	H	A	A
9	TH9-bin41	63200000	A	B	A	A	A	A	A	A	A	A	A	A	A	A	A	B	A	A	A	A	A	A	A	A	B	B	B	A	A	B	B	A	A	B	B	B	B	B	B	A	A	A	A	B	H	A	A
9	TH9-bin42	63300000	A	B	A	A	A	B	A	H	A	A	A	B	H	A	A	B	A	A	A	A	A	A	A	A	B	B	B	A	A	B	B	A	A	B	B	B	B	B	B	A	A	A	A	B	H	A	A
9	TH9-bin43	65700000	A	B	A	A	A	B	H	H	A	A	A	B	H	H	A	B	A	A	A	A	A	A	A	A	B	H	B	A	A	B	B	A	A	B	B	B	B	B	B	A	A	A	A	B	H	A	A
9	TH9-bin44	67700000	A	B	A	A	A	B	H	H	A	A	A	B	H	H	A	B	A	A	A	A	A	A	A	A	B	H	B	A	A	B	B	A	A	B	B	B	B	B	B	A	A	A	A	B	H	A	A
9	TH9-bin45	70100000	A	B	A	A	A	B	H	H	A	A	A	B	H	H	A	B	A	A	A	A	A	A	A	A	B	H	B	A	A	B	B	A	A	B	B	B	B	B	B	A	A	A	A	B	H	A	A
9	TH9-bin46	70800000	A	B	A	A	A	A	H	H	A	A	A	B	H	H	A	B	A	A	A	A	A	A	A	A	B	H	B	A	A	B	B	A	A	B	B	B	B	B	B	A	A	A	A	B	H	A	A
9	TH9-bin47	71300000	A	B	A	A	A	A	H	H	A	A	A	A	H	H	A	B	A	A	A	A	A	A	A	A	B	H	B	A	A	B	B	A	A	B	B	B	B	B	B	A	A	A	A	B	H	A	A
9	TH9-bin48	71500000	A	B	A	A	A	A	H	H	A	A	A	A	H	H	A	B	A	A	A	A	A	A	A	A	B	H	B	A	A	B	B	A	A	B	B	B	B	B	B	A	A	A	A	B	H	A	A
9	TH9-bin49	73100000	A	B	A	A	A	A	A	A	A	A	A	A	A	H	A	B	A	A	A	A	A	A	A	A	B	H	B	A	A	B	B	A	A	B	B	B	B	B	B	A	A	A	A	B	H	A	A
9	TH9-bin50	73500000	A	B	A	A	A	A	A	A	A	A	A	A	A	H	A	B	A	A	A	A	A	A	A	A	B	B	B	A	A	B	B	A	A	B	B	B	B	B	B	A	A	A	A	B	H	A	A
9	TH9-bin51	83900000	A	B	A	A	A	A	A	A	A	A	A	A	A	A	A	B	A	A	A	A	A	A	A	A	B	B	B	A	A	B	B	A	A	B	B	B	B	B	B	A	A	A	A	B	H	A	A
9	TH9-bin52	92500000	A	B	A	A	A	A	A	A	A	A	A	A	A	A	A	B	A	A	A	A	A	A	A	A	B	B	B	A	A	B	B	A	A	B	B	B	B	B	B	A	A	A	A	B	H	A	A
9	TH9-bin53	103600000	A	B	A	A	A	A	A	A	A	A	A	A	A	A	A	B	A	A	A	A	A	A	A	A	B	B	B	A	A	B	B	A	A	B	B	B	B	B	B	A	A	A	A	B	H	A	A
9	TH9-bin54	104400000	A	B	A	A	A	A	A	A	A	A	A	A	A	A	A	B	A	A	A	A	A	A	A	A	B	B	B	A	A	B	B	A	A	B	B	B	B	B	B	A	A	A	A	B	H	A	A
9	TH9-bin55	119800000	A	B	A	A	A	A	A	A	A	A	A	A	A	A	A	B	A	A	A	A	A	A	A	A	B	B	B	A	A	B	B	A	A	B	B	B	B	B	B	A	A	A	A	B	A	A	A
9	TH9-bin56	147200000	A	B	A	A	A	A	A	A	A	A	A	A	A	A	A	B	A	A	A	A	A	A	A	A	B	B	B	A	A	B	B	A	A	B	B	B	B	B	B	A	A	A	A	B	H	A	A
9	TH9-bin57	169500000	A	B	A	A	A	A	A	A	A	A	A	A	A	A	A	B	A	A	A	A	A	A	A	A	B	B	B	A	A	B	B	A	A	B	B	B	B	B	B	A	A	A	A	B	H	A	A
9	TH9-bin58	192800000	A	B	A	A	A	A	A	A	A	A	A	A	A	A	A	B	A	A	A	A	A	A	A	A	B	B	B	A	A	B	B	A	A	B	B	B	B	B	B	A	A	A	A	B	H	A	A
9	TH9-bin59	196500000	A	B	A	A	A	A	A	A	A	A	A	A	A	A	A	B	A	A	A	A	A	A	A	A	B	B	B	A	A	B	B	A	A	B	B	B	B	B	B	A	A	A	A	B	H	A	A
9	TH9-bin60	225400000	A	B	A	A	A	A	A	A	A	A	A	A	A	A	A	B	A	A	A	A	A	A	A	A	B	B	B	A	A	B	B	A	A	B	B	B	B	B	B	A	A	A	A	B	H	A	A
9	TH9-bin61	234400000	A	B	A	A	A	A	A	A	A	A	A	A	A	A	A	B	A	A	A	A	A	A	A	A	B	B	B	A	A	B	B	A	A	B	B	B	B	B	B	A	A	A	A	B	H	A	A
9	TH9-bin62	235100000	A	B	A	A	A	A	A	A	A	A	A	B	H	A	A	B	A	A	A	A	A	A	A	A	B	B	B	A	A	B	B	A	A	B	B	B	B	B	B	A	A	A	A	B	H	A	A
9	TH9-bin63	235200000	A	B	A	A	A	B	B	H	A	A	A	B	H	A	A	B	A	A	A	A	A	A	A	A	B	B	B	A	A	B	B	A	A	B	B	B	B	B	B	A	A	A	A	B	H	A	A
9	TH9-bin64	235500000	A	B	A	A	A	B	B	H	A	A	A	B	H	A	A	B	A	A	A	A	A	A	A	A	B	B	B	A	A	B	B	A	A	B	B	B	B	B	B	A	A	A	A	B	H	A	A
9	TH9-bin65	237600000	A	B	A	A	A	B	B	H	A	A	A	B	H	A	A	B	A	A	A	A	A	A	A	A	B	B	B	A	A	B	B	A	A	B	B	B	B	B	B	A	A	A	A	B	H	A	A
9	TH9-bin66	238100000	A	B	A	A	A	B	B	H	A	A	A	B	H	A	A	B	A	A	A	A	A	A	A	A	B	B	B	A	A	B	B	A	A	B	B	B	B	B	B	A	A	A	A	B	H	A	A
9	TH9-bin67	238300000	A	B	A	A	A	B	B	H	A	A	A	B	H	A	A	B	A	A	A	A	A	A	A	A	B	A	B	A	A	B	B	A	A	B	B	B	B	B	B	A	A	A	A	B	H	A	A
9	TH9-bin68	239700000	A	B	A	A	A	B	B	H	A	A	A	B	H	A	A	B	A	A	A	A	A	A	A	A	B	A	B	A	A	B	B	A	A	B	B	B	B	B	B	A	A	A	A	B	H	A	A
9	TH9-bin69	239800000	A	B	A	A	A	B	B	H	A	A	A	B	H	A	A	B	A	A	A	A	A	A	A	A	B	A	B	A	A	B	B	A	A	B	B	B	B	B	B	A	A	A	A	B	H	A	A
9	TH9-bin70	240100000	A	B	A	A	A	B	B	H	A	A	A	B	H	H	A	B	A	A	A	A	A	A	A	A	B	A	B	A	A	B	B	A	A	B	B	B	B	B	B	A	A	A	A	B	H	A	A
9	TH9-bin71	240500000	A	B	A	A	A	B	B	B	A	A	A	B	H	H	A	B	A	A	A	A	A	A	A	A	B	A	B	A	A	B	B	A	A	B	B	B	B	B	B	A	A	A	A	B	H	A	A
9	TH9-bin72	240600000	A	B	A	A	A	B	B	B	A	A	A	B	B	H	A	B	A	A	A	A	A	A	A	A	A	A	B	A	A	B	B	A	A	B	B	B	B	B	B	A	A	A	A	B	H	A	A
9	TH9-bin73	242800000	A	B	A	A	A	B	B	B	A	A	A	B	B	H	A	B	A	A	A	A	A	A	A	A	A	A	B	A	A	B	B	A	A	B	B	B	B	B	B	A	A	A	A	B	H	A	A
9	TH9-bin74	245400000	A	B	A	A	A	B	B	B	A	A	A	B	B	H	A	B	A	A	A	A	A	A	A	A	A	A	B	A	A	B	B	A	A	B	B	B	B	B	B	A	A	A	A	B	H	A	A
9	TH9-bin75	246400000	A	B	A	A	A	B	B	B	A	A	A	B	B	B	A	B	A	A	A	A	A	A	A	A	A	A	B	A	A	B	B	A	A	B	B	B	B	B	B	A	A	A	A	B	H	A	A
9	TH9-bin76	246500000	A	B	A	A	A	B	B	B	A	A	A	B	B	B	A	B	A	A	A	A	A	A	A	A	A	A	B	A	A	B	B	A	A	B	B	B	B	B	B	A	A	A	A	B	H	A	A
9	TH9-bin77	247000000	A	B	A	A	A	B	B	B	A	A	A	B	B	B	A	B	A	A	A	A	A	A	A	A	A	A	B	A	A	B	B	B	A	B	B	B	B	B	B	A	A	A	A	B	H	A	A
9	TH9-bin78	247100000	A	B	A	A	A	B	B	B	A	A	A	B	B	B	A	B	A	A	A	A	A	A	A	A	A	A	B	A	A	B	B	B	A	B	B	B	B	B	B	A	A	A	A	B	H	A	A
9	TH9-bin79	247900000	A	B	A	A	A	B	B	B	A	A	A	B	B	B	A	B	A	A	A	A	A	B	A	A	A	A	B	B	A	B	B	B	A	B	B	B	B	B	B	A	A	A	A	B	H	A	A
9	TH9-bin80	248000000	A	B	A	A	A	B	B	B	A	A	A	B	B	B	A	B	A	A	A	A	A	B	A	A	A	A	B	B	A	B	B	B	A	A	A	A	B	A	B	A	A	A	A	B	H	A	A
9	TH9-bin81	249700000	A	B	A	A	A	B	B	B	A	A	A	B	B	B	A	B	A	A	A	A	A	B	A	A	A	A	B	B	A	B	B	B	A	A	A	A	B	A	B	A	A	A	A	B	H	A	A
9	TH9-bin82	250400000	A	B	A	A	A	B	B	B	A	A	A	B	B	B	A	B	A	A	A	A	A	B	B	A	A	A	B	B	A	A	A	B	A	A	A	A	B	A	B	A	A	A	A	B	H	A	A
9	TH9-bin83	250500000	A	B	A	A	A	B	B	B	A	A	A	B	B	B	A	B	A	A	A	A	A	B	B	A	A	A	B	B	A	A	A	B	A	A	A	A	B	A	B	A	A	A	A	A	A	A	A
9	TH9-bin84	251600000	A	B	A	A	A	B	B	B	A	A	A	B	B	B	A	B	A	A	A	A	A	B	B	A	A	A	B	B	A	A	A	B	A	A	A	A	B	A	B	A	A	A	A	A	A	A	A
9	TH9-bin85	251700000	A	B	A	A	A	B	B	B	A	A	A	B	B	B	A	B	A	B	A	A	A	B	B	A	A	A	B	B	A	A	A	B	A	A	A	A	B	A	B	A	A	A	A	A	A	A	A
9	TH9-bin86	251800000	A	B	B	A	A	B	B	B	A	A	A	B	B	B	A	B	A	B	A	A	A	B	B	A	A	A	A	B	A	A	A	B	A	A	A	B	B	A	B	A	A	A	A	A	A	A	A
9	TH9-bin87	252000000	A	B	B	A	A	B	B	B	A	A	A	B	B	B	A	B	A	B	A	A	A	B	B	A	A	A	A	B	A	A	A	B	A	A	A	B	B	A	B	A	A	A	A	A	A	A	A
9	TH9-bin88	252779264	A	B	B	A	B	B	B	B	A	A	B	B	B	B	A	B	A	B	A	A	A	B	B	A	A	A	A	B	A	A	A	B	A	A	A	B	B	A	B	A	A	A	A	A	A	A	A
10	TH10-bin1	1600000	B	B	B	B	B	A	A	A	A	A	B	A	A	A	A	A	B	H	H	A	A	A	B	B	B	A	A	A	A	A	A	A	A	B	B	H	B	B	B	A	H	A	A	H	A	A	A
10	TH10-bin2	1700000	B	B	B	B	B	A	A	A	A	A	B	A	A	A	A	A	B	H	A	A	A	A	B	B	B	A	A	A	A	A	A	A	A	B	B	H	B	B	B	A	H	A	A	A	A	A	A
10	TH10-bin3	1800000	B	B	B	B	B	A	A	A	A	A	B	A	A	A	A	A	B	H	A	A	A	A	B	B	B	A	A	A	A	A	A	A	A	B	B	H	B	B	B	A	A	A	A	A	A	A	A
10	TH10-bin4	2200000	B	B	B	B	B	A	A	A	A	A	B	A	A	A	A	A	B	A	A	A	A	A	B	B	B	A	A	A	A	A	A	A	A	B	B	A	B	B	B	A	A	A	A	A	A	A	A
10	TH10-bin5	3100000	B	B	B	B	B	A	A	A	A	A	B	A	A	A	A	A	B	A	A	A	A	A	B	B	B	A	A	A	A	A	A	A	A	B	B	A	B	B	B	A	A	A	A	A	A	A	A
10	TH10-bin6	3200000	B	B	B	B	B	A	A	A	A	A	B	A	A	A	A	A	B	A	A	A	A	A	A	A	A	A	A	A	A	A	A	A	A	B	B	B	B	B	B	A	A	A	A	A	A	A	A
10	TH10-bin7	8000000	B	B	B	A	B	A	A	A	A	A	A	A	A	A	A	A	B	A	A	A	A	A	A	A	A	A	A	A	A	A	A	A	A	B	B	B	B	B	B	A	A	A	A	A	A	A	A
10	TH10-bin8	9600000	B	B	A	A	B	A	A	A	A	A	A	A	A	A	A	A	B	A	A	A	A	A	A	A	A	A	A	A	A	A	A	A	A	B	B	B	B	B	B	A	A	A	A	A	A	A	A
10	TH10-bin9	10800000	B	B	A	A	A	A	A	A	A	A	A	A	A	A	A	A	B	A	A	A	A	A	A	A	A	A	A	A	A	A	A	A	A	B	B	B	B	B	B	A	A	A	A	A	A	A	A
10	TH10-bin10	11700000	B	B	A	A	A	A	A	A	A	A	A	A	A	A	A	A	B	A	A	A	A	A	A	A	A	A	H	A	A	A	A	A	A	B	B	B	B	B	B	A	A	A	A	A	A	A	A
10	TH10-bin11	12400000	B	B	A	A	A	A	A	A	H	A	A	A	A	A	A	A	B	A	A	A	A	A	A	A	A	A	H	A	A	A	A	A	A	B	B	B	B	B	B	A	A	A	A	A	A	A	A
10	TH10-bin12	13900000	B	B	A	A	A	H	H	H	H	A	A	A	A	A	A	A	B	A	A	A	A	A	A	A	A	A	H	A	A	A	A	A	A	B	B	B	B	B	B	A	A	A	A	A	A	A	A
10	TH10-bin13	17200000	B	B	A	A	A	H	H	H	H	A	A	A	A	A	A	A	B	A	A	A	A	A	A	A	A	A	H	A	A	A	A	A	A	B	B	B	B	B	B	A	A	A	A	A	A	A	A
10	TH10-bin14	18200000	B	B	A	A	H	H	H	H	B	A	A	A	A	H	A	A	B	A	H	A	A	A	A	A	A	A	B	A	A	A	A	A	A	B	B	H	B	B	B	A	A	A	A	A	A	A	A
10	TH10-bin15	19400000	B	B	A	A	H	H	H	B	B	A	A	A	A	H	A	A	B	A	H	A	A	A	A	B	A	A	B	A	A	A	A	A	A	B	B	H	B	B	B	A	A	A	A	A	A	A	A
10	TH10-bin16	22600000	B	B	A	B	H	H	H	B	B	B	B	A	A	H	A	A	B	A	H	B	B	A	A	B	B	A	B	A	A	A	A	A	A	B	B	H	B	B	B	A	A	A	A	A	A	A	A
10	TH10-bin17	22800000	B	B	A	B	H	H	H	H	B	B	B	A	A	H	A	A	B	A	B	B	B	A	A	B	B	A	B	A	A	A	A	A	A	B	B	A	B	B	B	H	A	A	H	A	A	H	A
10	TH10-bin18	23900000	B	B	A	B	B	H	H	H	B	B	B	A	A	H	A	A	B	A	B	B	B	A	A	B	B	A	B	A	A	A	A	A	A	B	B	A	B	B	B	H	A	A	H	A	A	H	H
10	TH10-bin19	28900000	B	B	A	B	B	H	H	H	B	B	B	A	A	H	A	A	B	A	B	B	B	A	A	B	B	A	B	A	A	A	A	A	A	B	B	A	B	B	B	H	A	A	H	A	A	H	H
10	TH10-bin20	30100000	B	B	A	B	B	A	H	A	B	B	B	A	A	H	A	A	B	A	B	B	B	A	A	B	B	A	B	A	A	A	A	A	A	B	B	A	B	B	B	H	A	A	B	A	H	B	H
10	TH10-bin21	31700000	B	B	A	B	B	A	H	A	B	B	B	A	A	H	A	A	B	A	B	B	B	A	A	B	B	A	B	A	A	A	A	A	A	B	B	A	B	B	B	H	A	A	B	A	H	B	H
10	TH10-bin22	31900000	B	B	A	B	B	A	A	A	B	B	B	A	A	A	A	A	B	A	B	B	B	A	A	B	B	A	B	A	A	A	A	A	A	B	B	A	B	B	B	H	A	A	B	A	H	B	B
10	TH10-bin23	32400000	B	B	A	B	B	A	A	A	B	B	B	A	A	A	A	A	B	A	B	B	B	A	A	B	B	A	B	A	A	A	A	A	A	B	B	A	B	B	B	H	A	A	B	A	H	B	B
10	TH10-bin24	34300000	B	B	A	B	B	A	A	A	B	B	B	A	A	A	A	A	B	A	B	B	B	A	A	B	B	A	B	A	A	A	A	A	A	B	B	A	B	B	B	H	A	A	B	A	H	B	B
10	TH10-bin25	38500000	B	B	A	B	B	A	A	A	B	B	B	A	A	A	A	A	B	A	B	B	B	A	A	B	B	A	B	A	A	A	A	A	A	B	B	A	B	B	B	H	A	A	B	A	H	B	B
10	TH10-bin26	65300000	B	B	A	B	B	A	A	A	B	B	B	A	A	A	A	A	B	A	B	B	B	A	A	B	B	A	B	A	A	A	A	A	A	B	B	A	B	B	B	A	A	A	B	A	H	B	B
10	TH10-bin27	110800000	B	B	A	B	B	A	A	A	B	B	B	A	A	A	A	A	B	A	B	B	B	A	A	B	B	A	H	A	A	A	A	A	A	B	B	A	B	B	B	A	A	A	B	A	H	B	B
10	TH10-bin28	126900000	B	B	A	B	B	A	A	A	B	B	B	A	A	A	A	H	B	H	B	B	B	A	H	B	B	H	B	A	A	A	A	A	A	B	B	A	B	B	B	A	A	A	B	A	H	B	B
10	TH10-bin29	127100000	B	B	A	B	B	A	H	A	B	B	B	A	A	A	A	H	B	H	B	B	B	A	H	B	B	H	H	A	A	A	A	A	A	B	B	A	B	B	B	A	A	A	B	A	H	B	B
10	TH10-bin30	127400000	B	B	A	B	B	A	H	A	B	B	B	A	A	A	A	H	B	H	B	B	B	A	H	B	B	H	H	A	A	A	A	A	A	B	B	H	B	B	B	A	A	A	B	A	H	B	H
10	TH10-bin31	128600000	B	B	A	B	B	A	H	A	B	B	B	A	A	A	A	H	B	H	B	B	B	A	H	B	B	H	H	A	A	A	A	A	A	B	B	H	B	B	B	A	A	A	B	A	H	B	H
10	TH10-bin32	131400000	B	B	A	B	B	A	H	A	B	B	B	A	H	A	A	H	B	H	B	B	B	A	H	B	B	H	H	A	A	A	A	A	A	B	B	H	B	B	B	A	A	A	B	A	H	B	H
10	TH10-bin33	134000000	B	B	A	B	B	A	H	H	B	B	B	A	H	A	A	H	B	H	B	B	B	A	A	B	B	A	H	A	A	A	A	A	A	B	B	H	B	B	B	A	A	A	B	A	H	B	H
10	TH10-bin34	135300000	B	B	A	B	B	A	H	H	B	B	B	H	H	H	A	H	B	H	B	B	B	A	A	B	B	A	H	A	A	A	A	A	A	B	B	A	B	B	B	H	A	A	B	A	H	B	B
10	TH10-bin35	135400000	B	B	A	B	B	A	H	H	B	B	B	H	H	H	A	H	B	H	B	B	B	A	A	B	B	A	H	A	A	A	A	A	A	B	B	A	B	B	B	H	A	A	B	A	B	B	B
10	TH10-bin36	137800000	B	B	A	B	B	A	H	H	B	B	B	H	H	H	A	A	B	A	B	B	B	A	A	B	B	A	H	A	A	A	A	A	A	B	B	A	B	B	B	H	A	A	B	A	B	B	B
10	TH10-bin37	139400000	B	B	A	B	B	A	H	H	B	B	B	H	H	H	A	A	B	A	B	B	B	A	A	B	B	A	H	A	A	A	A	A	A	B	B	A	B	B	B	H	A	A	B	A	H	B	B
10	TH10-bin38	139600000	B	B	A	B	B	A	H	H	B	B	B	H	H	A	A	A	B	A	B	B	B	A	A	B	B	A	H	A	A	A	A	A	A	B	B	A	B	B	B	H	A	A	B	A	H	B	B
10	TH10-bin39	143500000	B	B	A	B	B	A	A	A	B	B	B	A	H	A	A	A	B	A	B	B	B	A	A	B	B	A	H	A	A	A	A	A	A	B	B	A	B	B	B	H	A	A	B	A	H	B	B
10	TH10-bin40	143700000	B	B	A	B	B	A	A	A	B	B	B	A	A	A	A	A	B	A	B	B	B	A	A	B	B	A	H	A	A	A	A	A	A	B	B	A	B	B	B	A	A	A	B	A	H	B	B
10	TH10-bin41	164400000	B	B	A	B	B	A	A	A	B	B	B	A	A	A	A	A	B	A	B	B	B	A	A	B	B	A	H	A	A	A	A	A	A	B	B	A	B	B	B	A	A	A	B	A	H	B	B
10	TH10-bin42	167200000	B	B	A	B	B	A	A	A	B	B	B	A	A	A	A	A	B	A	B	B	B	A	A	B	B	A	H	A	A	A	A	A	A	B	B	A	B	B	B	A	A	A	B	A	B	B	B
10	TH10-bin43	185700000	B	B	A	B	B	A	A	A	B	B	B	A	A	A	A	A	B	A	B	B	B	A	A	B	B	A	H	A	A	A	A	A	A	B	B	A	B	B	B	A	A	A	B	A	H	B	B
10	TH10-bin44	194300000	B	B	A	B	B	A	A	A	B	B	B	H	H	A	A	A	B	A	B	B	B	A	A	B	B	A	H	A	A	A	A	A	A	B	B	A	B	B	B	A	A	A	B	A	H	B	B
10	TH10-bin45	194400000	B	B	A	B	B	A	A	A	B	B	B	H	B	A	A	A	B	A	B	B	B	A	A	B	B	A	H	A	A	A	A	A	A	B	B	A	B	B	B	A	A	A	B	A	H	B	B
10	TH10-bin46	196900000	B	B	A	B	B	A	A	A	B	B	B	B	B	A	A	A	B	A	B	B	B	A	A	B	B	A	H	A	A	A	A	A	A	B	B	A	B	B	B	A	A	A	B	A	H	B	B
10	TH10-bin47	201500000	B	B	A	B	B	A	A	A	B	B	B	B	B	A	A	A	B	A	B	B	B	A	A	B	B	A	H	A	A	H	A	A	A	B	B	A	B	B	B	A	A	A	B	A	H	B	B
10	TH10-bin48	202200000	B	B	A	H	B	A	A	A	B	B	B	B	H	A	A	A	B	A	B	B	H	A	A	H	B	A	H	A	A	H	A	A	A	H	B	A	B	B	B	H	A	A	H	A	H	H	H
10	TH10-bin49	203600000	B	B	A	H	B	A	A	A	B	B	B	B	H	A	A	A	B	A	B	B	H	A	A	H	B	A	A	A	A	H	A	A	A	H	B	A	B	B	B	H	A	A	H	A	H	H	H
10	TH10-bin50	204300000	B	B	A	H	B	A	A	A	B	B	A	B	H	A	A	A	B	A	B	B	H	A	A	H	B	A	A	A	A	H	A	A	A	H	B	A	B	B	B	H	A	A	H	A	H	H	H
10	TH10-bin51	204800000	B	B	A	H	H	A	A	A	B	B	A	B	H	A	A	A	B	A	B	B	H	A	A	H	B	A	A	A	A	H	A	A	A	H	B	A	B	B	B	H	A	A	H	A	A	H	H
10	TH10-bin52	206000000	B	B	A	H	H	A	A	A	B	B	A	B	H	A	A	A	B	A	B	B	H	A	A	H	B	A	A	A	A	H	A	A	A	H	B	A	B	B	B	H	A	A	H	A	A	H	H
10	TH10-bin53	206100000	B	B	A	H	H	A	A	A	B	B	A	B	H	A	A	A	B	A	B	B	H	A	H	H	B	A	A	A	A	H	A	A	A	H	B	A	B	B	B	H	A	A	H	A	A	H	H
10	TH10-bin54	207400000	B	B	A	H	H	A	A	A	B	B	A	B	H	A	A	A	B	A	B	B	H	A	H	H	B	A	A	A	A	H	H	A	A	H	B	A	B	B	B	H	A	A	H	A	A	H	H
10	TH10-bin55	210600000	B	B	A	H	H	A	A	A	B	B	A	B	H	A	A	A	B	A	B	B	H	A	H	H	B	A	A	A	A	B	H	A	A	H	B	A	B	B	B	H	A	A	H	A	A	H	B
10	TH10-bin56	210700000	B	B	A	H	H	A	A	A	B	B	A	B	H	A	A	A	B	A	B	B	H	A	H	H	B	A	A	A	A	B	H	A	A	H	B	A	B	B	B	A	A	A	H	A	A	H	B
10	TH10-bin57	211800000	B	B	A	H	H	A	A	A	B	B	A	B	H	A	A	A	B	A	B	B	H	A	H	H	B	A	A	A	A	B	H	A	A	H	B	A	B	B	B	A	A	A	H	A	A	H	B
10	TH10-bin58	212300000	B	B	A	H	A	A	A	A	B	B	A	B	H	A	A	A	B	A	B	B	H	A	H	H	B	A	A	A	A	B	H	A	A	H	B	A	B	B	B	A	A	A	H	A	A	H	B
10	TH10-bin59	213000000	B	B	A	B	A	A	A	A	B	B	A	B	B	A	A	A	B	B	B	B	B	A	B	B	B	A	H	A	A	B	H	A	A	B	B	A	B	B	B	A	A	A	H	A	H	B	B
10	TH10-bin60	214400000	B	B	A	B	A	A	A	A	B	B	A	B	B	A	A	A	B	B	B	B	B	A	B	B	B	A	H	A	A	B	H	A	A	B	B	A	B	B	B	A	A	A	H	A	H	B	B
10	TH10-bin61	214500000	B	B	A	B	A	A	A	A	B	B	A	B	B	A	A	A	B	B	B	B	B	A	B	B	B	A	H	A	A	B	H	A	A	B	B	A	B	B	B	A	A	A	B	A	H	B	B
10	TH10-bin62	215100000	B	B	A	B	A	A	A	A	B	B	A	B	B	A	A	A	B	B	B	B	B	A	B	B	B	A	H	A	A	B	H	A	A	B	B	A	B	B	B	A	A	A	B	A	H	B	B
10	TH10-bin63	216000000	B	B	A	B	A	A	A	A	B	B	A	B	B	A	A	A	B	B	B	B	B	A	B	B	B	A	H	A	A	B	H	A	A	B	B	A	B	B	B	B	A	A	B	A	H	B	B
10	TH10-bin64	219600000	B	B	A	B	A	A	A	A	B	B	A	A	B	A	A	A	B	B	B	B	B	A	A	B	B	A	H	A	A	B	H	A	A	A	B	A	B	B	B	B	A	A	B	A	H	B	B
10	TH10-bin65	219800000	B	B	A	B	A	A	A	A	B	B	A	A	A	A	A	A	B	B	B	B	B	A	A	B	B	A	H	A	A	B	H	B	A	A	B	A	B	B	B	B	A	B	B	A	H	B	B
10	TH10-bin66	222200000	B	B	A	H	A	A	A	A	B	B	A	A	A	A	A	A	B	B	B	B	B	A	A	B	B	A	H	A	A	B	H	B	A	A	B	A	B	B	B	B	A	B	B	A	H	B	B
10	TH10-bin67	222500000	B	B	A	H	A	A	A	A	B	B	A	A	A	A	A	A	B	B	B	B	B	A	A	B	B	A	H	A	A	B	H	B	A	A	B	A	B	B	B	B	A	B	B	A	H	B	B
10	TH10-bin68	223200000	B	B	A	H	A	A	A	A	B	B	A	A	A	A	A	A	B	B	B	B	B	A	A	B	B	A	H	A	A	A	A	B	A	A	B	A	B	B	B	B	A	B	B	A	H	B	B
10	TH10-bin69	223700000	B	B	A	H	A	A	A	A	B	B	A	A	A	A	A	A	B	B	B	B	B	A	A	B	B	A	H	A	A	A	A	B	A	A	B	A	B	B	B	B	A	B	B	A	H	B	B
10	TH10-bin70	224100000	B	B	B	H	A	A	A	A	B	B	A	A	A	A	A	B	B	B	B	B	B	A	A	B	B	A	H	A	A	A	A	B	A	A	B	A	B	B	B	B	A	B	B	A	H	B	B
10	TH10-bin71	224400000	B	B	B	H	A	A	A	A	B	B	A	B	A	A	A	B	B	B	B	B	B	A	A	B	B	A	H	A	A	A	A	B	A	A	B	A	B	B	B	B	A	B	B	A	H	B	B
10	TH10-bin72	224800000	B	B	B	H	A	A	A	A	B	B	A	B	A	A	A	B	B	B	B	B	B	A	A	B	B	A	H	A	A	A	A	B	A	A	B	A	B	B	B	B	A	B	B	A	H	B	B
10	TH10-bin73	224900000	B	B	B	H	A	A	A	A	B	B	A	B	A	A	A	B	B	B	A	B	B	A	A	B	B	A	H	A	A	A	A	B	A	A	B	A	B	B	B	B	A	B	B	A	H	B	B
10	TH10-bin74	226000000	B	B	B	A	A	A	A	A	B	B	A	B	A	A	A	B	B	B	A	A	B	A	A	B	B	A	H	A	A	A	A	B	A	A	B	A	B	B	B	B	A	B	B	A	H	B	B
10	TH10-bin75	226100000	B	B	B	A	A	A	A	A	B	B	A	B	A	A	A	B	B	B	A	A	B	A	A	B	B	A	A	A	A	A	A	B	A	A	B	A	B	B	B	B	A	B	B	A	H	B	B
10	TH10-bin76	226300000	B	B	B	A	A	A	A	A	B	B	A	B	A	A	A	B	B	B	A	A	B	A	A	B	B	A	A	A	A	A	A	B	A	A	B	A	B	B	B	B	A	B	B	A	A	B	B
10	TH10-bin77	228100000	B	B	B	A	A	A	A	A	B	B	A	B	A	A	A	B	B	B	A	A	B	A	A	B	B	A	A	A	A	A	A	B	A	A	B	A	B	B	B	B	A	B	B	A	H	B	B
10	TH10-bin78	229000000	B	B	B	A	A	A	A	A	A	B	A	A	A	A	A	B	B	B	A	A	B	A	A	B	B	A	A	A	A	A	A	B	A	A	A	A	B	A	B	B	A	B	B	A	H	B	B
10	TH10-bin79	229900000	B	B	B	A	A	A	A	A	A	B	A	A	A	A	A	B	B	B	A	A	B	A	A	B	B	B	A	A	A	A	A	B	A	A	A	A	B	A	B	B	A	B	B	A	H	B	B
10	TH10-bin80	231500000	B	B	A	A	A	A	A	A	A	B	A	A	A	A	A	B	B	B	A	A	B	A	A	B	B	B	A	A	A	A	A	B	A	A	A	A	B	A	B	A	A	B	B	A	H	B	B
10	TH10-bin81	232100000	B	B	A	A	A	A	A	A	A	A	A	A	A	A	A	B	B	B	A	A	B	A	A	B	B	B	A	A	A	A	A	B	A	A	A	A	B	A	B	A	A	B	B	A	H	B	B
10	TH10-bin82	232200000	B	B	A	A	A	A	A	A	A	A	A	A	A	A	A	B	B	B	A	A	B	A	A	B	B	B	A	A	A	A	A	A	A	A	A	A	B	A	B	A	A	B	A	A	H	A	A
10	TH10-bin83	233593809	B	B	A	A	A	A	A	A	A	A	A	A	A	A	A	B	B	B	A	A	B	A	A	B	B	B	A	A	A	A	A	A	A	A	A	A	B	A	B	A	A	B	A	A	A	A	A
11	TH11-bin1	1400000	B	B	A	A	A	A	A	A	B	A	A	H	A	A	A	B	B	A	A	A	A	A	A	A	A	A	A	A	A	B	B	A	A	H	A	H	B	A	A	B	A	B	A	H	A	A	A
11	TH11-bin2	1800000	B	B	A	A	A	A	A	A	B	A	A	H	A	A	A	B	B	A	A	A	A	A	A	A	A	A	A	A	A	B	B	A	A	H	A	H	B	A	A	B	A	B	A	A	A	A	A
11	TH11-bin3	3000000	B	B	A	A	A	A	A	A	B	A	A	H	A	A	A	B	B	A	A	A	A	A	A	A	A	A	A	A	A	B	B	A	A	A	A	A	B	A	A	B	A	B	A	A	A	A	A
11	TH11-bin4	3500000	B	B	A	A	A	A	A	A	B	A	A	B	A	A	A	B	B	A	A	A	A	A	A	A	A	A	A	A	A	B	B	A	A	A	A	A	B	A	A	B	A	B	A	A	A	A	A
11	TH11-bin5	4000000	B	B	A	A	A	A	A	A	B	A	A	B	A	A	A	B	B	A	A	A	A	A	A	A	A	A	A	A	A	B	B	A	A	A	A	A	B	A	A	B	A	B	A	A	A	A	A
11	TH11-bin6	4100000	B	B	A	A	A	A	A	A	B	A	A	B	A	A	A	B	B	A	A	A	A	A	A	A	A	A	A	A	A	B	B	A	A	A	A	A	B	A	A	B	B	B	A	A	A	A	A
11	TH11-bin7	4700000	B	B	A	A	A	A	A	A	B	A	A	B	A	A	A	B	B	A	A	A	A	A	A	A	A	A	A	A	A	B	B	B	A	A	A	A	B	A	A	B	B	A	A	A	A	A	A
11	TH11-bin8	5600000	B	B	A	A	A	A	A	A	B	A	A	B	A	A	A	B	B	A	A	A	A	A	A	A	A	A	A	A	A	B	B	B	A	A	A	A	B	A	A	B	B	A	A	A	A	A	A
11	TH11-bin9	5700000	B	B	A	A	A	A	A	A	B	A	A	B	A	A	A	B	B	A	A	A	A	A	A	A	A	A	A	A	A	B	B	B	A	A	A	A	B	B	A	B	B	A	A	A	A	A	A
11	TH11-bin10	6000000	B	B	A	A	A	A	A	A	B	A	A	B	A	A	A	B	B	A	A	A	A	A	A	A	A	A	A	A	A	A	B	B	A	A	A	A	B	B	A	B	B	A	A	A	A	A	A
11	TH11-bin11	9000000	B	B	A	A	A	A	A	A	B	A	A	B	A	A	A	B	B	A	A	A	A	A	A	A	A	A	A	A	A	A	A	B	A	A	B	A	B	B	A	B	B	A	A	A	A	A	A
11	TH11-bin12	9100000	B	B	A	A	A	A	A	A	B	A	A	B	A	A	A	A	B	A	A	A	A	A	A	A	A	A	A	A	A	A	A	B	A	A	B	A	B	B	A	B	B	A	A	A	A	A	A
11	TH11-bin13	9700000	B	B	A	A	A	A	A	A	B	A	A	B	A	A	A	A	B	A	A	A	A	A	A	A	A	A	A	A	A	A	A	B	A	A	B	A	B	B	A	B	A	A	A	A	A	A	A
11	TH11-bin14	11100000	B	B	A	A	A	A	A	A	B	A	A	B	A	A	A	A	B	A	A	A	A	A	A	A	A	A	A	A	A	A	A	B	A	A	B	A	B	B	A	B	A	A	A	A	A	A	A
11	TH11-bin15	11300000	B	B	A	A	A	A	A	A	B	A	A	B	A	A	A	A	B	A	A	A	A	A	A	A	A	A	A	A	A	A	A	B	A	A	B	A	B	B	A	B	A	A	A	A	A	A	A
11	TH11-bin16	16800000	B	B	A	A	A	A	A	A	B	A	A	B	A	A	A	A	B	A	A	A	A	A	A	A	A	A	A	A	A	A	A	B	A	A	B	A	B	B	B	B	A	A	A	A	A	A	A
11	TH11-bin17	17200000	B	B	A	A	A	A	A	A	B	A	A	B	A	A	A	A	B	A	A	A	A	A	A	A	A	A	A	A	A	A	A	B	A	B	B	B	B	B	B	B	A	A	A	A	A	A	A
11	TH11-bin18	17600000	B	B	A	A	A	B	A	A	B	A	A	B	A	A	A	A	B	A	A	A	A	A	A	A	A	A	A	A	A	A	A	A	A	B	B	B	B	B	B	B	A	A	A	A	A	A	A
11	TH11-bin19	17700000	B	B	A	A	A	B	A	A	B	A	A	B	A	A	A	A	B	A	A	A	A	A	A	A	A	A	A	A	A	A	A	A	A	B	B	B	B	B	B	B	A	A	A	A	A	A	A
11	TH11-bin20	22000000	B	B	A	A	A	B	A	A	B	A	A	B	B	B	A	A	B	A	A	A	A	A	A	A	A	A	A	A	A	A	A	A	A	B	B	B	B	B	B	B	A	A	A	A	A	A	A
11	TH11-bin21	22600000	B	B	A	A	A	B	A	A	B	A	A	B	B	B	A	A	B	A	A	A	A	A	A	A	A	A	A	A	A	A	A	A	A	B	B	B	B	B	B	B	A	A	A	A	A	A	A
11	TH11-bin22	22900000	B	B	A	A	A	B	A	A	B	A	A	B	B	B	A	A	B	A	A	A	A	A	A	A	A	A	A	A	A	A	A	A	A	B	A	B	B	A	A	B	A	A	A	A	A	A	A
11	TH11-bin23	27700000	B	B	A	A	A	B	A	A	B	A	A	B	B	B	A	A	B	A	A	A	A	A	A	A	A	A	A	A	A	A	A	A	A	B	A	B	B	A	A	B	A	A	A	A	A	A	A
11	TH11-bin24	28400000	B	B	A	A	A	A	A	A	B	A	A	A	B	H	A	A	B	A	A	A	A	A	A	A	A	A	A	A	A	A	A	A	A	B	A	B	B	B	B	B	A	A	A	A	A	A	A
11	TH11-bin25	28500000	B	B	A	A	A	A	A	A	B	A	A	A	B	H	A	A	B	A	A	A	A	A	A	A	A	A	A	A	A	A	A	H	A	B	A	B	B	B	B	B	A	A	A	A	A	A	A
11	TH11-bin26	30900000	B	B	A	A	A	A	A	A	B	A	A	A	B	H	A	A	B	A	A	A	A	A	A	A	A	A	A	A	A	A	A	H	A	B	A	B	B	B	B	B	A	A	A	A	A	A	A
11	TH11-bin27	33800000	B	B	A	A	A	A	A	A	B	A	A	A	H	H	A	A	B	A	A	A	A	A	A	A	A	A	A	A	A	A	A	H	A	B	A	B	B	B	B	B	A	A	A	A	A	A	A
11	TH11-bin28	34800000	B	B	A	A	A	A	A	A	B	A	A	A	H	H	A	A	B	A	A	A	A	A	A	A	A	A	A	A	A	A	A	H	A	B	A	B	B	B	B	B	A	A	A	A	A	A	A
11	TH11-bin29	36600000	B	B	A	A	A	A	A	A	B	A	A	A	H	A	A	A	B	A	A	A	A	A	A	A	A	A	A	A	A	A	A	H	A	B	A	B	B	B	B	B	A	A	A	A	A	A	A
11	TH11-bin30	39200000	B	B	A	A	A	A	A	A	B	A	A	A	A	A	A	A	B	A	A	A	A	A	A	A	A	A	A	A	A	A	A	H	A	B	A	B	B	B	B	B	A	A	A	A	A	A	A
11	TH11-bin31	39900000	B	B	A	A	A	A	A	A	B	A	A	A	A	A	A	A	B	A	A	A	A	A	A	A	A	A	A	A	A	A	A	A	A	B	A	B	B	B	B	B	A	A	A	A	A	A	A
11	TH11-bin32	43200000	B	B	A	A	A	A	A	A	B	A	A	A	A	A	A	A	B	A	A	A	A	A	A	A	A	A	A	A	A	A	A	A	A	B	A	B	B	B	B	B	A	A	A	A	A	A	A
11	TH11-bin33	46100000	B	B	A	A	A	A	A	A	B	A	A	A	A	A	A	A	B	A	A	A	A	A	A	A	A	A	A	A	A	A	A	A	A	B	A	B	B	B	B	B	A	A	A	A	A	A	A
11	TH11-bin34	49500000	B	B	A	A	A	A	A	A	B	A	A	A	A	A	A	A	B	A	A	A	A	A	A	A	A	A	A	A	A	A	A	A	A	B	A	B	B	B	B	B	A	A	A	A	A	A	A
11	TH11-bin35	50200000	B	B	A	A	A	A	A	A	B	A	A	A	A	A	A	A	B	A	A	A	A	H	A	A	A	A	A	A	A	A	A	A	A	B	A	B	B	B	B	B	A	A	A	A	A	A	A
11	TH11-bin36	51500000	B	B	H	A	A	A	A	A	B	A	A	A	A	A	A	A	B	A	A	A	A	H	A	A	A	A	A	H	A	A	A	A	A	B	A	B	B	B	B	B	A	A	A	A	A	A	A
11	TH11-bin37	53600000	B	B	H	A	A	A	A	A	B	A	A	A	A	A	A	A	B	A	A	A	A	H	A	A	A	A	A	H	A	A	A	A	A	B	A	B	B	B	B	B	A	A	A	A	A	A	A
11	TH11-bin38	54100000	B	B	H	A	H	A	A	A	B	A	H	A	A	A	A	A	B	A	A	A	A	H	A	A	A	A	A	H	A	A	A	A	A	B	A	B	B	B	B	B	A	A	A	A	A	A	A
11	TH11-bin39	58000000	B	B	H	A	H	A	A	A	B	A	H	A	A	A	A	A	B	A	A	A	A	H	A	A	A	A	A	H	A	A	A	A	A	B	A	B	B	B	B	B	A	A	A	A	A	A	A
11	TH11-bin40	61000000	B	B	H	A	H	A	A	A	B	A	H	A	A	A	A	A	B	A	A	A	A	H	A	A	A	A	A	H	A	A	A	A	A	B	A	B	B	B	B	B	A	A	A	A	A	A	A
11	TH11-bin41	64100000	B	B	H	A	H	A	A	A	B	A	H	A	A	A	A	A	B	A	A	A	A	H	A	A	A	A	A	H	A	A	A	A	A	B	A	B	B	B	B	B	A	A	A	A	A	A	A
11	TH11-bin42	64200000	B	B	H	A	H	A	A	A	B	A	H	A	A	A	A	A	B	A	A	A	A	H	A	A	A	A	A	H	A	A	A	A	A	B	A	B	B	B	B	B	A	A	A	A	A	A	A
11	TH11-bin43	64500000	B	B	H	A	H	A	A	A	B	A	H	A	A	A	A	A	B	A	A	A	A	B	A	A	A	A	A	H	A	A	A	A	A	B	A	B	B	B	B	B	A	A	A	A	A	A	A
11	TH11-bin44	66100000	B	B	H	A	H	A	A	A	B	A	H	A	A	A	A	A	B	A	A	A	A	B	A	A	A	A	A	B	A	A	A	A	A	B	A	B	B	B	B	B	A	A	A	A	A	A	A
11	TH11-bin45	73700000	B	B	B	A	H	A	A	A	B	A	H	A	A	A	A	A	B	A	A	A	A	B	A	A	A	A	A	B	A	A	A	A	A	B	A	B	B	B	B	B	A	A	A	A	A	A	A
11	TH11-bin46	76500000	B	B	B	A	B	A	A	A	B	A	B	A	A	A	A	A	B	A	A	A	A	B	A	A	A	A	A	B	A	A	A	A	A	B	A	B	B	B	B	B	A	A	A	A	A	A	A
11	TH11-bin47	83400000	B	B	B	A	B	A	A	A	B	A	B	A	A	A	A	A	B	A	A	A	A	B	A	A	A	A	A	B	A	A	A	A	A	B	A	B	B	B	B	B	A	A	A	A	A	A	A
11	TH11-bin48	91000000	B	B	B	A	B	A	A	A	B	A	B	A	A	A	A	A	B	A	A	A	A	B	A	A	A	A	A	B	A	A	A	A	A	B	A	B	B	B	B	B	A	A	A	A	A	A	A
11	TH11-bin49	98200000	B	B	B	A	B	A	A	A	B	A	B	A	A	A	A	A	B	A	A	A	A	B	A	A	A	A	A	B	A	A	A	H	A	B	A	B	B	B	B	B	A	A	A	A	A	A	A
11	TH11-bin50	100500000	B	B	B	A	B	A	A	A	B	A	B	A	A	A	A	A	B	A	A	A	A	B	A	A	A	A	A	B	A	A	A	H	A	B	A	B	B	B	B	B	A	A	A	A	A	A	A
11	TH11-bin51	140200000	B	B	B	A	B	A	A	A	B	A	B	A	A	A	A	A	B	A	A	A	A	B	A	A	A	A	A	B	A	A	A	B	A	B	A	B	B	B	B	B	A	A	A	A	A	A	A
11	TH11-bin52	145600000	B	B	B	A	B	A	A	A	B	A	B	A	A	A	A	A	B	A	A	A	A	B	A	A	A	A	A	B	H	A	A	B	A	B	A	B	B	B	B	B	A	A	A	A	A	A	A
11	TH11-bin53	154900000	B	B	B	A	B	A	A	A	B	A	B	A	A	A	A	A	B	A	A	A	A	B	A	A	A	A	A	B	H	A	A	B	A	B	A	B	H	B	B	B	A	A	A	A	A	A	A
11	TH11-bin54	159900000	B	B	B	A	B	A	A	A	B	A	B	A	A	A	A	A	B	A	A	A	A	H	A	A	A	A	A	B	H	A	A	B	A	B	A	B	H	B	B	B	A	A	A	H	A	A	A
11	TH11-bin55	164100000	B	B	B	A	B	A	A	A	B	A	B	A	A	A	A	A	B	A	A	A	A	H	A	A	A	A	A	B	H	A	A	B	A	B	A	B	H	B	B	B	A	A	A	H	A	A	A
11	TH11-bin56	165000000	B	B	B	A	B	A	A	A	B	A	B	A	A	A	A	A	B	A	A	A	A	H	A	A	A	A	A	B	A	A	A	B	A	B	A	B	H	B	B	B	A	A	A	A	A	A	A
11	TH11-bin57	170000000	B	B	B	A	B	A	A	A	B	A	B	A	A	A	A	A	B	A	A	A	A	H	A	A	A	A	A	B	A	A	A	B	A	B	A	B	H	B	B	B	A	A	A	A	A	A	A
11	TH11-bin58	179900000	B	B	B	A	B	A	A	A	B	A	B	A	A	A	A	A	B	A	A	A	A	B	A	A	A	A	A	B	A	A	A	B	A	B	A	B	B	B	B	B	A	A	A	A	A	A	A
11	TH11-bin59	185100000	B	B	B	A	B	A	A	A	B	A	B	A	A	A	A	A	B	A	A	A	A	B	A	A	A	A	A	B	A	A	A	H	A	B	A	B	B	B	B	B	A	A	A	A	A	A	A
11	TH11-bin60	187800000	B	B	B	A	B	A	A	A	B	A	B	A	A	A	A	A	B	A	A	A	A	B	A	A	A	A	A	B	A	A	A	H	A	B	A	B	B	B	B	B	A	A	A	A	A	A	A
11	TH11-bin61	191700000	B	B	B	A	B	A	A	A	B	A	B	A	A	A	A	A	B	A	A	A	A	B	A	A	A	A	A	B	A	A	A	H	A	B	A	B	B	B	B	B	A	A	A	A	A	A	A
11	TH11-bin62	224500000	B	B	B	A	B	A	A	A	B	A	B	A	A	A	A	A	B	A	A	A	A	B	A	A	A	A	A	B	A	A	A	B	A	B	A	B	B	B	B	B	A	A	A	A	A	A	A
11	TH11-bin63	224700000	B	B	B	A	B	A	A	A	B	A	B	A	A	A	A	A	B	A	A	A	A	B	A	A	A	A	A	B	A	A	A	B	A	B	A	B	B	B	B	B	A	A	A	A	A	A	A
11	TH11-bin64	226800000	B	B	B	H	B	A	A	A	B	A	B	A	A	A	A	A	B	A	A	A	A	B	A	A	A	A	A	B	A	A	A	B	A	B	A	B	B	B	B	B	A	A	A	A	A	A	A
11	TH11-bin65	229000000	B	B	B	H	B	A	A	A	B	A	B	A	A	A	A	A	B	A	A	A	A	B	A	A	A	A	A	B	H	A	A	B	A	B	A	B	B	B	B	B	A	A	A	H	A	A	A
11	TH11-bin66	229600000	B	B	B	H	B	A	H	H	B	A	B	A	A	A	A	H	B	A	A	A	A	B	A	A	A	A	A	B	H	A	A	B	A	B	A	B	B	B	B	B	A	A	H	H	H	A	A
11	TH11-bin67	234300000	B	B	B	H	B	H	H	H	B	A	B	H	A	A	A	H	B	A	A	A	A	B	A	A	A	A	A	B	H	A	A	B	A	B	A	B	B	B	B	B	A	A	H	H	H	A	A
11	TH11-bin68	234500000	B	B	B	H	B	H	H	H	B	A	B	H	A	B	B	H	B	A	A	A	A	B	A	A	A	A	B	B	A	A	A	B	A	B	A	B	B	B	B	B	A	A	H	A	H	A	A
11	TH11-bin69	234800000	B	B	B	A	B	H	H	H	B	A	B	H	A	B	B	H	B	A	A	A	A	B	A	A	A	A	B	B	A	A	A	B	A	B	A	B	B	B	B	B	A	A	H	A	H	B	B
11	TH11-bin70	236000000	B	B	B	A	B	H	B	H	A	A	A	H	A	B	B	H	B	A	A	A	A	B	A	A	A	A	B	B	A	A	A	B	A	B	A	B	B	B	B	B	A	A	H	A	H	B	B
11	TH11-bin71	237100000	B	B	A	A	B	B	B	B	A	A	A	B	A	B	B	B	B	A	A	A	A	B	A	A	A	A	B	B	A	A	A	B	A	B	A	B	B	B	B	B	A	H	B	A	H	B	B
11	TH11-bin72	239400000	B	B	A	A	H	B	B	B	A	A	A	B	A	B	B	B	B	A	A	A	A	B	A	A	A	A	B	B	A	A	A	B	A	B	A	B	B	B	B	B	A	H	B	A	H	B	B
11	TH11-bin73	241400000	B	B	A	A	H	B	B	B	A	A	A	B	A	B	B	B	B	A	A	A	A	B	A	A	A	A	H	B	A	A	A	B	A	B	A	B	B	B	B	B	A	H	B	A	H	B	B
11	TH11-bin74	243900000	B	B	A	A	H	B	B	B	A	A	A	B	A	H	B	B	B	A	A	A	A	B	A	A	A	A	H	B	A	A	A	B	A	B	A	B	B	B	B	B	A	H	B	A	H	B	B
11	TH11-bin75	244400000	B	B	A	A	H	B	B	B	A	A	A	B	A	H	B	B	B	A	A	A	A	B	A	A	A	A	H	B	A	A	A	B	A	B	A	B	B	B	B	B	A	B	B	A	H	B	B
11	TH11-bin76	246600000	B	B	A	A	H	B	B	B	A	A	A	B	A	H	B	B	B	A	A	A	A	B	A	A	A	A	B	B	A	A	A	B	A	B	A	B	B	B	B	B	A	B	B	A	H	B	B
11	TH11-bin77	248200000	B	B	A	A	H	B	B	B	A	A	A	B	A	B	B	B	B	A	A	A	A	B	A	A	A	A	B	B	A	A	A	B	A	B	A	B	B	B	B	B	A	B	B	A	H	B	B
11	TH11-bin78	248300000	B	B	A	A	H	B	B	B	A	A	A	B	A	B	B	B	B	A	A	A	A	B	A	A	A	A	B	B	A	A	A	B	A	B	A	B	B	B	B	B	A	B	B	A	H	B	B
11	TH11-bin79	248800000	B	B	A	A	H	B	B	B	A	A	A	B	A	B	A	B	B	A	A	A	A	B	A	A	A	A	B	B	A	A	A	B	A	B	A	B	B	B	B	B	A	B	B	A	H	B	B
11	TH11-bin80	249700000	B	B	A	A	H	B	B	B	A	A	A	B	A	B	A	B	B	A	A	A	A	B	A	A	A	A	B	B	A	A	A	B	A	A	A	A	B	A	B	B	A	B	B	A	H	B	B
11	TH11-bin81	250100000	B	B	A	A	H	B	B	B	A	A	A	B	A	B	A	B	B	A	A	A	A	B	A	A	A	A	B	B	A	A	A	B	A	A	A	A	B	A	A	B	A	B	B	A	H	B	B
11	TH11-bin82	250200000	A	B	A	A	H	B	B	B	A	A	A	B	A	B	A	B	A	A	A	A	A	B	A	A	A	A	B	B	A	A	A	B	A	A	A	A	B	A	A	A	A	B	B	A	H	B	B
11	TH11-bin83	252500000	A	B	A	A	H	B	B	B	A	A	A	B	A	B	A	B	A	A	A	A	A	B	A	A	A	A	B	B	A	A	A	B	A	A	A	A	B	A	A	A	A	B	B	A	H	B	B
11	TH11-bin84	253300000	A	B	A	A	H	B	B	B	A	A	B	B	A	B	A	B	A	A	A	A	A	B	A	A	A	A	B	B	A	A	A	B	A	A	A	A	B	A	A	A	A	B	B	A	H	B	B
11	TH11-bin85	253500000	A	B	A	A	H	B	B	B	B	A	B	B	B	B	A	B	A	A	A	A	A	B	A	A	A	A	A	B	A	A	A	B	A	A	A	A	B	A	A	A	A	B	B	A	H	B	B
11	TH11-bin86	255500000	A	B	A	A	H	B	B	B	B	A	B	B	B	B	B	B	A	A	A	A	A	B	A	A	A	B	A	B	A	A	A	B	A	A	A	A	B	A	A	A	A	B	B	A	H	B	B
11	TH11-bin87	257800000	A	B	A	A	H	B	B	B	B	A	B	B	B	B	B	B	A	B	A	A	A	B	A	A	A	B	A	B	A	A	A	B	A	A	A	A	B	A	A	A	A	B	B	A	H	B	B
11	TH11-bin88	259726002	A	B	A	A	A	B	B	B	B	A	B	B	B	B	B	B	A	B	A	A	A	B	A	A	A	B	A	B	A	A	A	B	A	A	A	H	B	A	A	A	A	B	B	A	H	B	B
12	TH12-bin1	8900000	B	B	B	B	B	A	A	A	B	A	B	A	A	A	A	A	B	A	A	A	A	A	B	A	A	B	B	A	A	B	B	A	A	B	B	B	B	B	B	A	A	A	A	A	A	A	A
12	TH12-bin2	9400000	A	B	B	B	B	A	A	A	A	A	B	A	A	A	A	A	A	A	A	A	A	A	B	A	A	A	B	A	A	A	A	A	A	B	B	B	B	B	B	A	A	A	A	A	A	A	A
12	TH12-bin3	11900000	A	B	B	B	B	A	A	A	A	A	B	A	A	A	A	A	A	A	A	A	A	A	B	A	A	A	B	A	A	A	A	A	A	B	B	B	B	B	B	A	A	B	A	A	A	A	A
12	TH12-bin4	12400000	A	B	B	B	B	A	A	A	A	A	B	A	A	A	A	A	A	A	A	A	A	A	B	A	A	A	B	A	A	A	A	A	A	B	B	B	B	B	B	A	A	B	A	A	A	A	A
12	TH12-bin5	12800000	A	B	A	A	B	A	A	A	A	A	B	A	A	A	A	A	A	A	A	A	A	A	B	A	A	A	B	A	A	A	A	A	A	B	B	B	B	B	B	A	A	B	A	A	A	A	A
12	TH12-bin6	14900000	A	B	A	A	A	A	A	A	A	A	A	A	A	A	A	A	A	A	A	A	A	A	B	A	A	A	B	A	A	A	A	A	A	B	B	B	B	B	B	A	A	B	A	A	A	A	A
12	TH12-bin7	16600000	A	B	A	A	A	A	A	A	A	A	A	A	A	A	A	B	A	A	A	A	A	A	B	A	A	A	B	A	A	A	A	A	A	B	B	B	B	B	B	A	A	B	A	A	A	A	A
12	TH12-bin8	20600000	A	B	A	A	A	A	A	A	A	A	A	A	A	A	A	B	A	A	A	A	A	A	B	A	A	A	B	A	A	A	A	A	A	B	B	B	B	B	B	A	A	B	A	A	A	A	A
12	TH12-bin9	22100000	A	B	A	A	H	A	A	A	A	A	A	A	A	A	A	B	A	A	A	A	A	A	B	A	A	A	B	A	A	A	A	H	A	B	B	B	B	B	B	A	A	B	A	A	A	A	A
12	TH12-bin10	22900000	A	B	A	A	H	A	A	A	A	A	A	A	A	A	A	B	A	A	A	A	A	A	B	A	A	A	B	A	A	A	A	H	A	B	B	B	B	B	B	A	A	B	A	A	A	A	H
12	TH12-bin11	23200000	A	B	H	A	H	A	A	A	A	A	A	A	A	A	A	B	A	A	A	A	A	A	B	A	A	A	B	A	A	A	A	H	A	B	B	B	B	B	B	A	A	B	H	H	A	H	H
12	TH12-bin12	23800000	H	B	H	A	H	A	A	A	A	A	A	A	A	A	A	B	H	A	A	A	A	A	B	A	A	A	B	A	A	A	A	H	A	B	B	B	B	B	B	A	A	B	H	H	A	H	H
12	TH12-bin13	29300000	H	B	H	A	H	A	A	A	A	A	A	A	A	A	A	B	H	A	A	A	A	A	B	A	A	A	B	A	A	A	A	H	A	B	B	B	B	B	B	A	A	B	H	H	H	H	H
12	TH12-bin14	29600000	B	B	H	B	B	A	A	A	A	A	B	A	A	A	A	B	B	H	A	A	A	B	B	A	A	A	B	A	A	A	A	H	A	B	B	B	B	B	B	A	A	B	B	B	H	H	H
12	TH12-bin15	30600000	B	B	H	B	B	A	A	A	A	A	B	A	A	A	A	B	B	H	A	A	A	B	B	A	A	A	B	A	A	A	A	H	A	B	B	B	B	B	B	A	A	B	B	B	H	H	H
12	TH12-bin16	30800000	B	B	B	B	B	A	A	A	A	A	B	A	A	A	A	B	B	H	A	A	A	B	B	A	A	A	B	B	A	A	A	H	A	B	B	B	B	B	B	A	A	B	B	B	H	B	H
12	TH12-bin17	33500000	B	B	B	B	B	A	A	A	A	A	B	A	A	A	A	B	B	H	A	A	A	B	B	A	A	A	B	B	A	A	A	B	A	B	B	B	B	B	B	A	A	B	B	B	H	B	H
12	TH12-bin18	34900000	B	B	B	B	B	A	A	A	A	A	B	A	A	A	A	B	B	H	A	A	A	B	B	A	A	A	B	B	A	A	A	B	A	B	B	B	B	B	B	A	A	B	B	B	H	B	H
12	TH12-bin19	35200000	B	B	B	B	B	A	A	A	A	A	B	A	A	A	A	B	B	H	A	A	A	B	B	A	A	A	B	B	A	A	A	B	A	B	B	B	B	B	B	A	A	B	B	B	B	B	H
12	TH12-bin20	37200000	B	B	B	B	B	A	A	A	A	A	B	A	A	A	A	B	B	A	A	A	A	B	B	A	A	A	B	B	A	A	A	B	A	B	B	B	B	B	B	A	A	B	B	B	B	B	H
12	TH12-bin21	37600000	B	B	B	B	B	A	A	A	A	A	B	A	A	A	A	B	B	A	A	A	A	B	B	A	A	A	B	B	A	A	A	B	A	B	B	B	B	B	B	A	A	B	B	B	B	B	H
12	TH12-bin22	38200000	B	B	B	B	B	A	A	A	B	A	B	A	A	A	A	B	B	A	A	A	A	B	B	A	A	A	B	B	A	A	A	B	A	B	B	B	B	B	B	A	A	B	B	B	H	B	H
12	TH12-bin23	42800000	B	B	B	B	B	A	A	A	B	A	B	A	A	A	A	B	B	A	A	A	A	B	B	A	A	A	B	B	A	A	A	B	A	B	B	B	B	B	B	A	A	H	B	B	H	B	H
12	TH12-bin24	44400000	B	B	B	B	B	A	A	A	B	B	B	A	A	A	A	B	B	A	A	B	B	B	B	A	A	A	B	B	A	A	A	B	A	B	B	B	B	B	B	A	A	H	B	B	H	B	H
12	TH12-bin25	44500000	B	B	B	B	B	A	A	A	B	B	B	A	A	A	A	B	B	A	A	B	B	B	A	A	A	A	B	B	A	A	A	B	A	B	B	B	B	B	B	A	A	H	B	B	H	B	H
12	TH12-bin26	45800000	B	B	B	B	B	A	A	A	B	B	B	A	A	A	A	B	B	A	A	B	B	A	A	A	A	A	B	H	A	A	A	B	A	B	B	B	B	B	B	A	A	H	B	B	H	A	H
12	TH12-bin27	46900000	B	B	B	B	B	A	A	A	B	B	B	A	A	A	A	B	B	A	A	B	B	A	A	A	A	A	B	H	A	A	A	B	A	B	B	B	B	B	B	A	A	H	B	B	H	A	H
12	TH12-bin28	48900000	B	B	B	B	B	A	A	A	B	B	B	A	A	A	A	B	B	A	A	B	B	A	A	A	A	A	B	H	A	A	A	B	A	B	B	B	B	B	B	A	A	H	B	B	H	A	H
12	TH12-bin29	50700000	B	B	B	B	B	A	A	A	B	B	B	A	A	A	A	B	B	A	A	B	B	A	A	A	A	A	B	H	A	A	A	B	A	B	B	B	B	B	B	A	A	B	B	B	H	A	H
12	TH12-bin30	60400000	B	B	B	B	B	A	A	A	B	B	B	A	A	A	A	B	B	A	A	B	B	A	A	A	A	A	B	H	A	A	A	B	A	B	B	B	B	B	B	A	A	B	B	B	H	H	H
12	TH12-bin31	61600000	B	B	B	B	B	A	A	A	B	B	B	A	A	A	A	B	B	A	A	B	B	A	A	A	A	A	B	H	A	A	A	B	A	B	B	B	B	B	B	A	A	B	B	B	H	A	H
12	TH12-bin32	130900000	B	B	B	B	B	A	A	A	B	B	B	A	A	A	A	B	B	A	A	B	B	A	A	A	A	A	B	A	A	A	A	B	A	B	B	B	B	B	B	A	A	B	B	B	H	A	H
12	TH12-bin33	137500000	B	B	B	B	B	A	A	A	B	B	B	A	A	A	A	B	B	A	A	B	B	A	A	A	A	A	B	A	A	A	A	B	A	B	B	B	B	B	B	A	A	B	B	B	B	A	H
12	TH12-bin34	197500000	B	B	B	B	B	A	A	A	B	B	B	A	A	A	A	B	B	A	A	B	B	A	A	A	A	A	B	A	A	A	A	B	A	B	B	B	B	B	B	A	A	B	B	B	H	A	H
12	TH12-bin35	198600000	B	B	B	B	B	A	A	A	B	B	B	A	A	A	A	B	B	A	A	B	B	A	A	A	A	A	B	A	A	A	A	B	A	B	B	B	B	B	B	A	A	B	B	B	H	A	H
12	TH12-bin36	199500000	B	B	A	B	B	A	A	A	B	B	B	A	A	A	A	B	B	A	A	B	B	A	A	A	A	A	B	A	A	A	A	B	A	B	B	B	B	B	B	A	A	B	B	B	B	A	H
12	TH12-bin37	204500000	B	B	A	B	A	A	A	A	B	B	A	A	A	A	A	B	B	A	A	B	B	A	A	A	A	A	B	A	A	A	A	B	A	B	B	B	B	B	B	A	A	B	B	B	B	A	H
12	TH12-bin38	208100000	B	B	A	B	A	A	A	A	B	B	A	A	A	A	A	H	B	A	A	B	B	A	A	A	A	A	B	A	A	A	A	B	A	B	B	B	B	B	B	A	A	H	B	B	B	A	H
12	TH12-bin39	208400000	B	B	A	B	A	A	A	A	B	B	A	A	A	A	A	H	B	A	A	B	B	A	A	A	A	A	B	A	A	A	A	B	A	B	B	B	B	B	B	A	A	H	B	B	B	A	H
12	TH12-bin40	210800000	B	B	A	B	A	A	A	A	B	B	A	A	A	A	A	H	B	A	A	B	B	A	A	A	A	A	B	A	A	A	A	B	A	B	B	B	B	B	B	A	A	H	B	B	B	A	H
12	TH12-bin41	213500000	B	B	A	B	A	A	A	A	B	B	A	A	A	A	A	A	B	A	A	B	B	A	A	A	A	A	B	A	A	A	A	B	A	B	B	B	B	B	B	A	A	H	B	B	B	A	H
12	TH12-bin42	216000000	B	B	A	B	A	A	A	A	B	B	A	A	A	A	A	A	B	A	A	B	B	A	A	A	A	A	B	A	A	A	A	B	A	B	B	B	B	B	B	A	A	A	B	B	A	A	H
12	TH12-bin43	216600000	B	B	A	B	A	A	A	A	B	B	A	A	A	A	A	A	B	A	A	B	B	A	A	A	A	A	B	A	A	A	A	B	A	B	B	B	B	B	B	A	A	A	B	A	A	A	H
12	TH12-bin44	216700000	B	B	A	B	A	A	A	A	B	B	A	A	A	A	A	A	B	A	A	B	B	A	A	A	A	A	B	A	A	A	A	B	A	B	B	B	B	B	B	A	A	A	A	A	A	A	H
12	TH12-bin45	216900000	B	B	A	B	A	A	A	A	B	B	A	A	A	A	A	A	B	A	A	B	B	A	A	A	A	A	B	A	A	A	A	B	A	B	B	B	B	B	B	A	A	A	A	A	A	A	H
12	TH12-bin46	217200000	A	B	A	B	A	A	A	A	B	B	A	A	A	A	A	A	B	A	A	B	B	A	A	A	A	A	B	A	A	A	A	B	A	B	B	B	B	B	B	A	A	A	A	A	A	A	A
12	TH12-bin47	217900000	A	B	A	B	A	A	A	A	B	B	A	A	A	A	A	A	A	A	A	B	B	A	A	A	A	A	B	A	A	A	A	B	A	B	B	B	B	B	B	A	B	A	A	A	A	A	A
12	TH12-bin48	218300000	A	B	A	B	A	B	A	A	B	B	A	A	A	B	A	A	A	A	A	B	B	A	A	A	A	A	B	A	A	A	A	A	A	B	B	B	B	B	B	A	B	A	A	A	A	A	A
12	TH12-bin49	218600000	A	B	A	B	A	B	A	A	B	B	A	B	H	B	A	A	A	A	A	B	B	A	A	A	A	A	B	A	A	A	A	A	A	B	B	B	B	B	B	A	B	A	A	A	A	A	A
12	TH12-bin50	218700000	A	B	A	B	A	B	A	A	B	B	A	B	H	B	H	A	A	A	A	B	B	A	A	A	A	A	B	A	A	A	A	A	A	B	B	B	B	B	B	A	B	A	A	A	A	A	A
12	TH12-bin51	220700000	A	B	A	B	A	B	A	A	B	B	A	B	H	B	H	A	A	A	A	B	B	A	A	A	A	A	B	A	A	A	A	A	A	B	B	B	B	B	B	A	B	A	A	A	A	A	A
12	TH12-bin52	222100000	A	B	A	B	A	B	A	A	B	B	A	B	H	B	H	A	A	A	A	B	B	A	A	A	A	A	B	A	A	A	A	A	A	B	B	B	B	B	B	A	B	A	A	A	A	A	A
12	TH12-bin53	223100000	A	B	A	B	A	B	A	A	B	B	A	B	H	B	H	B	A	A	A	B	B	A	A	A	A	A	B	A	A	A	A	A	A	B	B	B	B	B	B	A	B	A	A	A	A	A	A
12	TH12-bin54	225200000	A	B	A	A	A	B	A	A	B	B	A	B	H	B	H	B	A	A	A	B	B	A	B	A	A	A	B	A	A	A	A	A	A	B	B	B	B	B	B	A	B	A	A	A	A	A	A
12	TH12-bin55	225300000	B	B	A	A	A	B	A	A	B	B	A	B	H	B	A	B	A	A	A	A	A	A	B	A	A	A	B	A	A	A	A	A	A	B	B	B	B	B	B	A	A	A	A	A	A	A	A
12	TH12-bin56	226000000	B	B	A	A	A	A	A	A	B	B	A	B	H	B	A	B	A	A	A	A	A	A	B	A	A	A	B	A	A	A	A	A	A	B	B	B	B	B	B	A	A	A	A	A	A	A	A
12	TH12-bin57	226200000	B	B	A	A	A	A	A	A	B	B	A	B	H	B	A	B	A	A	A	A	A	A	B	A	A	A	A	A	A	A	A	A	A	B	B	B	B	B	B	A	A	A	A	A	A	A	A
12	TH12-bin58	226300000	B	B	A	A	A	A	A	A	B	B	A	A	H	A	A	B	A	A	A	A	A	A	B	A	A	A	A	A	A	A	A	A	A	B	B	B	B	B	B	A	A	A	A	A	A	A	A
12	TH12-bin59	226700000	B	B	A	A	A	A	A	A	B	B	A	A	H	A	A	B	B	A	A	A	A	A	B	A	A	A	A	A	A	A	A	A	A	B	B	B	B	B	B	A	A	A	A	A	A	A	A
12	TH12-bin60	227400000	B	B	A	A	A	A	A	A	B	B	A	A	H	A	A	B	B	A	A	A	A	A	B	A	A	A	A	A	A	A	A	A	A	B	B	B	B	B	B	A	A	A	A	A	A	A	A
12	TH12-bin61	228000000	B	B	A	A	A	A	A	A	B	B	A	A	A	A	A	B	B	A	A	A	A	A	B	A	A	A	A	A	A	A	A	A	A	B	A	B	B	B	B	A	A	A	A	A	A	A	A
12	TH12-bin62	229300000	B	B	A	A	A	A	A	A	B	B	A	A	A	A	A	B	B	A	A	A	A	A	B	A	A	A	A	A	A	A	A	A	A	B	A	B	B	A	B	A	A	A	A	A	A	A	A
12	TH12-bin63	231800000	B	B	A	A	A	A	A	A	B	B	A	A	A	A	A	B	B	A	A	A	A	A	B	A	A	A	B	A	A	A	A	A	A	B	A	B	B	A	B	A	A	A	A	A	A	A	A
12	TH12-bin64	233000000	B	B	A	A	A	A	A	A	B	B	A	A	A	A	A	B	B	A	A	A	A	A	B	A	A	A	B	A	A	A	A	A	A	B	A	B	B	A	B	A	A	A	A	A	A	A	A
12	TH12-bin65	233400000	B	B	A	A	A	A	A	A	B	B	A	A	A	A	A	B	B	A	A	A	A	A	B	A	A	A	B	A	A	A	A	A	A	B	A	B	B	A	B	A	A	A	A	A	A	A	A
12	TH12-bin66	233500000	B	B	A	A	A	A	A	A	B	B	A	A	A	A	A	B	B	A	A	A	A	A	B	A	A	A	B	A	A	A	A	A	A	B	A	B	B	A	B	A	A	A	A	A	A	A	A
12	TH12-bin67	233600000	B	B	A	A	A	A	A	A	B	B	A	A	A	A	A	B	B	A	A	A	A	A	B	A	A	A	B	A	A	A	A	A	A	B	A	B	B	A	B	A	A	A	A	A	A	A	A
12	TH12-bin68	234000000	B	B	A	A	A	A	A	A	B	A	A	A	A	A	A	B	B	A	A	A	A	A	B	A	A	A	B	A	A	A	A	A	A	B	A	B	B	A	B	A	A	A	A	A	A	A	A
12	TH12-bin69	234400000	B	B	B	A	B	A	A	A	B	A	A	A	A	A	A	B	B	A	A	A	A	A	B	A	A	A	B	A	A	A	A	A	A	B	A	B	B	A	B	A	A	A	A	A	A	A	A
12	TH12-bin70	234700000	B	B	B	H	B	A	A	A	B	A	A	A	A	A	A	B	B	A	A	A	A	A	B	A	A	A	B	A	A	A	A	A	A	B	A	B	B	A	B	A	A	A	A	A	A	A	A
12	TH12-bin71	235688241	B	B	B	H	B	A	A	A	B	A	A	A	A	A	A	B	B	A	A	A	A	A	B	A	A	A	B	A	A	A	A	A	A	B	A	B	B	A	B	A	A	A	A	A	A	A	A
[truncated: 38 more columns]

## Sheet: Table S8. haplotype block
Chromosome	Start (bp)	End (bp)	Length of haplotype block (Kbp)	Number of SNPs	SNP list
1	158260	546372	388.113	15	CHR01_158260|CHR01_232919|CHR01_243956|CHR01_320574|CHR01_320585|CHR01_363943|CHR01_363963|CHR01_363971|CHR01_363998|CHR01_364003|CHR01_380881|CHR01_396340|CHR01_455134|CHR01_455188|CHR01_546372
1	832155	1352098	519.944	22	CHR01_832155|CHR01_832199|CHR01_942085|CHR01_942110|CHR01_942150|CHR01_942155|CHR01_942166|CHR01_948354|CHR01_948407|CHR01_1052450|CHR01_1125211|CHR01_1235490|CHR01_1235496|CHR01_1235530|CHR01_1235538|CHR01_1235545|CHR01_1235557|CHR01_1327189|CHR01_1327204|CHR01_1327220|CHR01_1327670|CHR01_1352098
1	1352141	1485832	133.692	15	CHR01_1352141|CHR01_1352146|CHR01_1388990|CHR01_1389028|CHR01_1389038|CHR01_1396340|CHR01_1396352|CHR01_1447694|CHR01_1447724|CHR01_1454812|CHR01_1454816|CHR01_1454828|CHR01_1454830|CHR01_1454898|CHR01_1485832
1	1485856	1512161	26.306	4	CHR01_1485856|CHR01_1485858|CHR01_1485889|CHR01_1512161
1	1518400	1756945	238.546	5	CHR01_1518400|CHR01_1551906|CHR01_1551932|CHR01_1625268|CHR01_1756945
1	1838730	1838794	0.065	5	CHR01_1838730|CHR01_1838749|CHR01_1838752|CHR01_1838755|CHR01_1838794
1	1874645	1874778	0.134	3	CHR01_1874645|CHR01_1874682|CHR01_1874778
1	2087841	2444917	357.077	8	CHR01_2087841|CHR01_2108542|CHR01_2238420|CHR01_2380390|CHR01_2380430|CHR01_2444880|CHR01_2444909|CHR01_2444917
1	2444927	2706936	262.01	10	CHR01_2444927|CHR01_2444959|CHR01_2585191|CHR01_2660250|CHR01_2660273|CHR01_2706891|CHR01_2706923|CHR01_2706928|CHR01_2706933|CHR01_2706936
1	2743290	2785963	42.674	6	CHR01_2743290|CHR01_2743335|CHR01_2743337|CHR01_2743343|CHR01_2743347|CHR01_2785963
1	2812307	2815039	2.733	5	CHR01_2812307|CHR01_2814982|CHR01_2814988|CHR01_2815016|CHR01_2815039
1	3320706	3700124	379.419	11	CHR01_3320706|CHR01_3431230|CHR01_3431283|CHR01_3431297|CHR01_3435721|CHR01_3435761|CHR01_3435768|CHR01_3435780|CHR01_3473358|CHR01_3573488|CHR01_3700124
1	3704871	3731002	26.132	9	CHR01_3704871|CHR01_3708320|CHR01_3708364|CHR01_3708381|CHR01_3708395|CHR01_3708407|CHR01_3730980|CHR01_3730994|CHR01_3731002
1	4057290	4735512	678.223	35	CHR01_4057290|CHR01_4075947|CHR01_4075974|CHR01_4075975|CHR01_4085111|CHR01_4155263|CHR01_4155339|CHR01_4220626|CHR01_4220671|CHR01_4220692|CHR01_4221441|CHR01_4221476|CHR01_4221477|CHR01_4222116|CHR01_4245534|CHR01_4245556|CHR01_4248776|CHR01_4274940|CHR01_4464570|CHR01_4471150|CHR01_4471160|CHR01_4504873|CHR01_4507792|CHR01_4513761|CHR01_4513793|CHR01_4550648|CHR01_4550687|CHR01_4550708|CHR01_4…
1	4864996	4865066	0.071	4	CHR01_4864996|CHR01_4865012|CHR01_4865030|CHR01_4865066
1	4865096	5507913	642.818	8	CHR01_4865096|CHR01_4865132|CHR01_4865137|CHR01_4903641|CHR01_4903690|CHR01_5200306|CHR01_5202535|CHR01_5507913
1	5509751	5617577	107.827	6	CHR01_5509751|CHR01_5509759|CHR01_5598936|CHR01_5599022|CHR01_5617565|CHR01_5617577
1	5686937	5686947	0.011	3	CHR01_5686937|CHR01_5686941|CHR01_5686947
1	5902926	6272781	369.856	35	CHR01_5902926|CHR01_5902946|CHR01_5902971|CHR01_5902977|CHR01_5902992|CHR01_5903007|CHR01_5940834|CHR01_5940850|CHR01_5940889|CHR01_5940899|CHR01_5972063|CHR01_5972132|CHR01_5977931|CHR01_5977960|CHR01_5977996|CHR01_5994953|CHR01_5994994|CHR01_5995024|CHR01_6220837|CHR01_6253234|CHR01_6253256|CHR01_6253262|CHR01_6253272|CHR01_6253283|CHR01_6253290|CHR01_6253306|CHR01_6253336|CHR01_6253359|CHR01_6…
1	6325157	6380982	55.826	8	CHR01_6325157|CHR01_6325199|CHR01_6325212|CHR01_6325217|CHR01_6368908|CHR01_6368933|CHR01_6380961|CHR01_6380982
1	6759849	6759869	0.021	3	CHR01_6759849|CHR01_6759852|CHR01_6759869
1	6972949	6972969	0.021	3	CHR01_6972949|CHR01_6972963|CHR01_6972969
1	7038771	7381476	342.706	9	CHR01_7038771|CHR01_7038779|CHR01_7038793|CHR01_7038832|CHR01_7038838|CHR01_7038839|CHR01_7124643|CHR01_7356132|CHR01_7381476
1	7717321	7928456	211.136	11	CHR01_7717321|CHR01_7717322|CHR01_7717333|CHR01_7717348|CHR01_7717351|CHR01_7717352|CHR01_7717354|CHR01_7717359|CHR01_7717378|CHR01_7928419|CHR01_7928456
1	7939083	7939131	0.049	4	CHR01_7939083|CHR01_7939090|CHR01_7939120|CHR01_7939131
1	7939151	8215596	276.446	12	CHR01_7939151|CHR01_7985012|CHR01_7985038|CHR01_8029336|CHR01_8083005|CHR01_8083007|CHR01_8083010|CHR01_8083031|CHR01_8083034|CHR01_8083056|CHR01_8083057|CHR01_8215596
1	8222150	8222193	0.044	3	CHR01_8222150|CHR01_8222159|CHR01_8222193
1	8265824	8265892	0.069	4	CHR01_8265824|CHR01_8265860|CHR01_8265873|CHR01_8265892
1	8571491	8571526	0.036	3	CHR01_8571491|CHR01_8571497|CHR01_8571526
1	8593002	8994385	401.384	12	CHR01_8593002|CHR01_8593005|CHR01_8616926|CHR01_8616972|CHR01_8824093|CHR01_8824096|CHR01_8942103|CHR01_8942125|CHR01_8965873|CHR01_8965896|CHR01_8965928|CHR01_8994385
1	9139980	9139992	0.013	3	CHR01_9139980|CHR01_9139982|CHR01_9139992
1	9288688	9288740	0.053	3	CHR01_9288688|CHR01_9288691|CHR01_9288740
1	9579572	9687374	107.803	11	CHR01_9579572|CHR01_9579587|CHR01_9579618|CHR01_9579646|CHR01_9603955|CHR01_9603961|CHR01_9620254|CHR01_9620284|CHR01_9620313|CHR01_9622553|CHR01_9687374
1	9687381	9707223	19.843	7	CHR01_9687381|CHR01_9688189|CHR01_9688212|CHR01_9694209|CHR01_9694210|CHR01_9707185|CHR01_9707223
1	10163632	10535842	372.211	11	CHR01_10163632|CHR01_10371058|CHR01_10371060|CHR01_10495643|CHR01_10495653|CHR01_10495666|CHR01_10495672|CHR01_10535788|CHR01_10535830|CHR01_10535839|CHR01_10535842
1	10547573	10730672	183.1	6	CHR01_10547573|CHR01_10631111|CHR01_10700868|CHR01_10700873|CHR01_10700910|CHR01_10730672
1	10730724	10730735	0.012	3	CHR01_10730724|CHR01_10730731|CHR01_10730735
1	10959152	11049515	90.364	13	CHR01_10959152|CHR01_10959163|CHR01_10959205|CHR01_10959236|CHR01_11047185|CHR01_11047197|CHR01_11047214|CHR01_11047226|CHR01_11047231|CHR01_11049471|CHR01_11049473|CHR01_11049509|CHR01_11049515
1	11232812	11232881	0.07	3	CHR01_11232812|CHR01_11232826|CHR01_11232881
1	11345247	11670972	325.726	13	CHR01_11345247|CHR01_11345249|CHR01_11345259|CHR01_11452511|CHR01_11452527|CHR01_11452552|CHR01_11509906|CHR01_11509909|CHR01_11509912|CHR01_11509941|CHR01_11509987|CHR01_11615775|CHR01_11670972
1	11671023	12035271	364.249	38	CHR01_11671023|CHR01_11671030|CHR01_11692938|CHR01_11692997|CHR01_11752623|CHR01_11752646|CHR01_11752657|CHR01_11752662|CHR01_11752673|CHR01_11752685|CHR01_11752686|CHR01_11803250|CHR01_11846436|CHR01_11846446|CHR01_11846470|CHR01_11846488|CHR01_11846493|CHR01_11846502|CHR01_11846505|CHR01_11847128|CHR01_11847135|CHR01_11847150|CHR01_11847167|CHR01_11847185|CHR01_11847212|CHR01_11921459|CHR01_119…
1	12035318	12120792	85.475	17	CHR01_12035318|CHR01_12035342|CHR01_12073695|CHR01_12073701|CHR01_12073713|CHR01_12073734|CHR01_12073740|CHR01_12073741|CHR01_12073745|CHR01_12085781|CHR01_12085786|CHR01_12085806|CHR01_12085814|CHR01_12085854|CHR01_12085855|CHR01_12085862|CHR01_12120792
1	12155126	12439724	284.599	18	CHR01_12155126|CHR01_12155127|CHR01_12155200|CHR01_12242268|CHR01_12242295|CHR01_12242317|CHR01_12356234|CHR01_12356235|CHR01_12356242|CHR01_12358739|CHR01_12358787|CHR01_12392221|CHR01_12392226|CHR01_12392227|CHR01_12392245|CHR01_12392271|CHR01_12392274|CHR01_12439724
1	12674617	12764501	89.885	5	CHR01_12674617|CHR01_12674626|CHR01_12719126|CHR01_12719141|CHR01_12764501
1	12932455	13484806	552.352	15	CHR01_12932455|CHR01_13017697|CHR01_13017698|CHR01_13017719|CHR01_13017746|CHR01_13049014|CHR01_13216957|CHR01_13278209|CHR01_13278215|CHR01_13278241|CHR01_13278245|CHR01_13278258|CHR01_13278270|CHR01_13278275|CHR01_13484806
1	13531878	13631207	99.33	4	CHR01_13531878|CHR01_13531942|CHR01_13531957|CHR01_13631207
1	14147721	14464805	317.085	18	CHR01_14147721|CHR01_14147723|CHR01_14294626|CHR01_14294627|CHR01_14294639|CHR01_14294663|CHR01_14294681|CHR01_14294683|CHR01_14301458|CHR01_14301462|CHR01_14301463|CHR01_14301467|CHR01_14384658|CHR01_14408014|CHR01_14408022|CHR01_14408023|CHR01_14464803|CHR01_14464805
1	14482693	14482764	0.072	6	CHR01_14482693|CHR01_14482702|CHR01_14482739|CHR01_14482740|CHR01_14482760|CHR01_14482764
1	14635862	14770207	134.346	8	CHR01_14635862|CHR01_14635872|CHR01_14635882|CHR01_14724790|CHR01_14724791|CHR01_14724839|CHR01_14724841|CHR01_14770207
1	14820369	14845375	25.007	3	CHR01_14820369|CHR01_14820401|CHR01_14845375
1	14847339	14862029	14.691	9	CHR01_14847339|CHR01_14847342|CHR01_14847346|CHR01_14847365|CHR01_14861944|CHR01_14861975|CHR01_14862003|CHR01_14862005|CHR01_14862029
1	15024777	15024887	0.111	8	CHR01_15024777|CHR01_15024783|CHR01_15024790|CHR01_15024808|CHR01_15024843|CHR01_15024865|CHR01_15024876|CHR01_15024887
1	15024888	15058755	33.868	9	CHR01_15024888|CHR01_15024899|CHR01_15024906|CHR01_15024915|CHR01_15024924|CHR01_15024932|CHR01_15024934|CHR01_15024946|CHR01_15058755
1	15058803	15481314	422.512	12	CHR01_15058803|CHR01_15058804|CHR01_15058814|CHR01_15157423|CHR01_15157454|CHR01_15261669|CHR01_15261689|CHR01_15261691|CHR01_15355458|CHR01_15361812|CHR01_15454013|CHR01_15481314
1	15498141	16491597	993.457	25	CHR01_15498141|CHR01_15507883|CHR01_15507889|CHR01_15607094|CHR01_15705740|CHR01_15792907|CHR01_15850844|CHR01_15850905|CHR01_15850920|CHR01_15932448|CHR01_15932483|CHR01_15932487|CHR01_15932497|CHR01_16185995|CHR01_16185996|CHR01_16186002|CHR01_16186005|CHR01_16186006|CHR01_16186046|CHR01_16186066|CHR01_16491526|CHR01_16491546|CHR01_16491552|CHR01_16491556|CHR01_16491597
1	16516714	16616584	99.871	6	CHR01_16516714|CHR01_16516733|CHR01_16516755|CHR01_16516766|CHR01_16516767|CHR01_16616584
1	16713544	16735183	21.64	7	CHR01_16713544|CHR01_16713558|CHR01_16713568|CHR01_16713595|CHR01_16735135|CHR01_16735158|CHR01_16735183
1	16738100	17012229	274.13	10	CHR01_16738100|CHR01_16738101|CHR01_16738112|CHR01_16738130|CHR01_16738143|CHR01_16836372|CHR01_16836389|CHR01_16836404|CHR01_16836406|CHR01_17012229
1	17012243	17566348	554.106	13	CHR01_17012243|CHR01_17012245|CHR01_17012253|CHR01_17012262|CHR01_17012287|CHR01_17338671|CHR01_17338702|CHR01_17495385|CHR01_17495404|CHR01_17495449|CHR01_17544376|CHR01_17544379|CHR01_17566348
1	17566359	17787719	221.361	12	CHR01_17566359|CHR01_17566380|CHR01_17566382|CHR01_17566393|CHR01_17566411|CHR01_17705465|CHR01_17726110|CHR01_17726121|CHR01_17726125|CHR01_17726143|CHR01_17726161|CHR01_17787719
1	18071336	18077799	6.464	10	CHR01_18071336|CHR01_18071339|CHR01_18071344|CHR01_18071350|CHR01_18071367|CHR01_18071389|CHR01_18077774|CHR01_18077775|CHR01_18077794|CHR01_18077799
1	18077848	18319696	241.849	12	CHR01_18077848|CHR01_18169791|CHR01_18169793|CHR01_18169799|CHR01_18169809|CHR01_18176212|CHR01_18176221|CHR01_18176225|CHR01_18176246|CHR01_18176265|CHR01_18319648|CHR01_18319696
1	18978411	19182061	203.651	13	CHR01_18978411|CHR01_18979020|CHR01_18979026|CHR01_18979055|CHR01_18979082|CHR01_18991355|CHR01_18991366|CHR01_18991370|CHR01_18991381|CHR01_18991414|CHR01_19030804|CHR01_19030841|CHR01_19182061
1	19417753	19417799	0.047	6	CHR01_19417753|CHR01_19417756|CHR01_19417786|CHR01_19417790|CHR01_19417791|CHR01_19417799
1	19746552	19857647	111.096	4	CHR01_19746552|CHR01_19857609|CHR01_19857644|CHR01_19857647
1	19910102	20000744	90.643	19	CHR01_19910102|CHR01_19910116|CHR01_19956993|CHR01_19957025|CHR01_19970845|CHR01_19970882|CHR01_19970888|CHR01_19970894|CHR01_19970904|CHR01_19970910|CHR01_19970912|CHR01_19970915|CHR01_19973442|CHR01_19973446|CHR01_20000679|CHR01_20000684|CHR01_20000698|CHR01_20000714|CHR01_20000744
1	20010669	20010706	0.038	5	CHR01_20010669|CHR01_20010671|CHR01_20010683|CHR01_20010684|CHR01_20010706
1	20104075	20536405	432.331	17	CHR01_20104075|CHR01_20104098|CHR01_20104132|CHR01_20125316|CHR01_20125320|CHR01_20125321|CHR01_20125323|CHR01_20125328|CHR01_20125358|CHR01_20183209|CHR01_20183224|CHR01_20183267|CHR01_20183280|CHR01_20356318|CHR01_20356360|CHR01_20454611|CHR01_20536405
1	20772448	20918985	146.538	8	CHR01_20772448|CHR01_20772532|CHR01_20858935|CHR01_20858955|CHR01_20858965|CHR01_20880519|CHR01_20918964|CHR01_20918985
1	21242023	21581841	339.819	12	CHR01_21242023|CHR01_21242032|CHR01_21414999|CHR01_21415006|CHR01_21415021|CHR01_21415028|CHR01_21415032|CHR01_21564729|CHR01_21564752|CHR01_21564758|CHR01_21581806|CHR01_21581841
1	21581843	21688863	107.021	6	CHR01_21581843|CHR01_21581873|CHR01_21581875|CHR01_21581887|CHR01_21620486|CHR01_21688863
1	21688895	22415959	727.065	22	CHR01_21688895|CHR01_21803355|CHR01_21822898|CHR01_21822902|CHR01_21822909|CHR01_21822931|CHR01_21822947|CHR01_21899858|CHR01_21899882|CHR01_21899903|CHR01_21899907|CHR01_21899908|CHR01_21899909|CHR01_21899912|CHR01_22027326|CHR01_22068183|CHR01_22068198|CHR01_22068204|CHR01_22068230|CHR01_22415874|CHR01_22415957|CHR01_22415959
1	22638729	23547287	908.559	39	CHR01_22638729|CHR01_22638745|CHR01_22638763|CHR01_22638766|CHR01_22794459|CHR01_22794469|CHR01_22794490|CHR01_22794514|CHR01_22794524|CHR01_22844956|CHR01_22901669|CHR01_22912038|CHR01_22912060|CHR01_22912065|CHR01_22936481|CHR01_22957261|CHR01_22957293|CHR01_23008681|CHR01_23008740|CHR01_23008755|CHR01_23009748|CHR01_23010009|CHR01_23010032|CHR01_23040621|CHR01_23040622|CHR01_23273830|CHR01_233…
1	23738293	24025511	287.219	10	CHR01_23738293|CHR01_23738296|CHR01_23738298|CHR01_23738319|CHR01_23738327|CHR01_23738334|CHR01_23738353|CHR01_24025457|CHR01_24025469|CHR01_24025511
1	24237534	25066840	829.307	22	CHR01_24237534|CHR01_24237541|CHR01_24237558|CHR01_24237582|CHR01_24250396|CHR01_24250397|CHR01_24250452|CHR01_24250463|CHR01_24320780|CHR01_24350586|CHR01_24354390|CHR01_24354409|CHR01_24354410|CHR01_24508450|CHR01_24508497|CHR01_24615608|CHR01_24708859|CHR01_24708909|CHR01_24770777|CHR01_24770810|CHR01_25066835|CHR01_25066840
1	25066899	25934076	867.178	46	CHR01_25066899|CHR01_25110052|CHR01_25110056|CHR01_25110061|CHR01_25110063|CHR01_25110069|CHR01_25110094|CHR01_25110096|CHR01_25110110|CHR01_25110124|CHR01_25177783|CHR01_25177796|CHR01_25177800|CHR01_25177802|CHR01_25177865|CHR01_25182432|CHR01_25182444|CHR01_25182447|CHR01_25182484|CHR01_25463255|CHR01_25463274|CHR01_25463301|CHR01_25482255|CHR01_25482271|CHR01_25482282|CHR01_25598632|CHR01_255…
1	25934109	25934119	0.011	3	CHR01_25934109|CHR01_25934113|CHR01_25934119
1	25949597	26089850	140.254	17	CHR01_25949597|CHR01_25949600|CHR01_25949675|CHR01_26012751|CHR01_26012765|CHR01_26037176|CHR01_26037263|CHR01_26037292|CHR01_26037307|CHR01_26037308|CHR01_26037326|CHR01_26037328|CHR01_26037331|CHR01_26089780|CHR01_26089817|CHR01_26089834|CHR01_26089850
1	26228339	26855674	627.336	29	CHR01_26228339|CHR01_26228343|CHR01_26228369|CHR01_26228388|CHR01_26228392|CHR01_26435991|CHR01_26505740|CHR01_26505782|CHR01_26505797|CHR01_26505799|CHR01_26505810|CHR01_26505866|CHR01_26505891|CHR01_26505895|CHR01_26505906|CHR01_26636958|CHR01_26636974|CHR01_26636976|CHR01_26636990|CHR01_26684274|CHR01_26684300|CHR01_26684306|CHR01_26684343|CHR01_26684344|CHR01_26838208|CHR01_26838213|CHR01_268…
1	26855688	27570740	715.053	17	CHR01_26855688|CHR01_26855711|CHR01_26944943|CHR01_26944947|CHR01_26944966|CHR01_26957757|CHR01_26957796|CHR01_27021496|CHR01_27307413|CHR01_27358551|CHR01_27358658|CHR01_27535072|CHR01_27535089|CHR01_27535109|CHR01_27535111|CHR01_27570729|CHR01_27570740
1	27668332	27668407	0.076	3	CHR01_27668332|CHR01_27668371|CHR01_27668407
1	27694255	28250229	555.975	11	CHR01_27694255|CHR01_27694268|CHR01_28073014|CHR01_28073075|CHR01_28073080|CHR01_28175778|CHR01_28175812|CHR01_28193534|CHR01_28193546|CHR01_28193558|CHR01_28250229
1	28250234	28250240	0.007	3	CHR01_28250234|CHR01_28250236|CHR01_28250240
1	28250288	28557995	307.708	23	CHR01_28250288|CHR01_28330278|CHR01_28330376|CHR01_28330410|CHR01_28494950|CHR01_28494985|CHR01_28495014|CHR01_28495034|CHR01_28544121|CHR01_28544158|CHR01_28552481|CHR01_28552499|CHR01_28552528|CHR01_28552537|CHR01_28552566|CHR01_28552600|CHR01_28552608|CHR01_28557775|CHR01_28557814|CHR01_28557935|CHR01_28557979|CHR01_28557980|CHR01_28557995
1	28720858	28720923	0.066	7	CHR01_28720858|CHR01_28720868|CHR01_28720879|CHR01_28720888|CHR01_28720903|CHR01_28720907|CHR01_28720923
1	28720935	28957686	236.752	19	CHR01_28720935|CHR01_28777865|CHR01_28808357|CHR01_28841506|CHR01_28841531|CHR01_28841537|CHR01_28841553|CHR01_28848634|CHR01_28848646|CHR01_28848648|CHR01_28848654|CHR01_28848684|CHR01_28848694|CHR01_28848700|CHR01_28891587|CHR01_28891598|CHR01_28891600|CHR01_28896808|CHR01_28957686
1	28960624	28960674	0.051	6	CHR01_28960624|CHR01_28960641|CHR01_28960649|CHR01_28960662|CHR01_28960665|CHR01_28960674
1	28960812	29814970	854.159	36	CHR01_28960812|CHR01_29025756|CHR01_29238048|CHR01_29238050|CHR01_29238066|CHR01_29238073|CHR01_29238081|CHR01_29238098|CHR01_29476800|CHR01_29476832|CHR01_29520259|CHR01_29629980|CHR01_29637022|CHR01_29637039|CHR01_29637040|CHR01_29637077|CHR01_29637088|CHR01_29639642|CHR01_29639659|CHR01_29639677|CHR01_29744134|CHR01_29744141|CHR01_29744159|CHR01_29744170|CHR01_29759676|CHR01_29759689|CHR01_297…
1	29814988	29997921	182.934	11	CHR01_29814988|CHR01_29814997|CHR01_29826086|CHR01_29826092|CHR01_29826111|CHR01_29826134|CHR01_29826135|CHR01_29826149|CHR01_29826152|CHR01_29826154|CHR01_29997921
1	29997940	30033507	35.568	8	CHR01_29997940|CHR01_30009202|CHR01_30009214|CHR01_30009220|CHR01_30033499|CHR01_30033502|CHR01_30033504|CHR01_30033507
1	30033526	30033571	0.046	4	CHR01_30033526|CHR01_30033533|CHR01_30033554|CHR01_30033571
1	30200746	30619262	418.517	18	CHR01_30200746|CHR01_30200769|CHR01_30246095|CHR01_30331111|CHR01_30331114|CHR01_30331125|CHR01_30381531|CHR01_30381551|CHR01_30388452|CHR01_30540641|CHR01_30540658|CHR01_30540659|CHR01_30540676|CHR01_30540678|CHR01_30540688|CHR01_30540690|CHR01_30540717|CHR01_30619262
1	30635384	30820737	185.354	9	CHR01_30635384|CHR01_30635389|CHR01_30751452|CHR01_30751457|CHR01_30818174|CHR01_30818184|CHR01_30820731|CHR01_30820734|CHR01_30820737
1	30830869	30894741	63.873	3	CHR01_30830869|CHR01_30894720|CHR01_30894741
1	30954164	31148736	194.573	6	CHR01_30954164|CHR01_31009254|CHR01_31114196|CHR01_31114246|CHR01_31114268|CHR01_31148736
1	31148752	31282129	133.378	26	CHR01_31148752|CHR01_31148767|CHR01_31148768|CHR01_31148776|CHR01_31148809|CHR01_31148829|CHR01_31155846|CHR01_31188768|CHR01_31188769|CHR01_31188771|CHR01_31188774|CHR01_31188778|CHR01_31188789|CHR01_31188799|CHR01_31192990|CHR01_31192992|CHR01_31193017|CHR01_31193060|CHR01_31199848|CHR01_31199884|CHR01_31281343|CHR01_31281372|CHR01_31281381|CHR01_31281390|CHR01_31282093|CHR01_31282129
1	31282168	31358953	76.786	14	CHR01_31282168|CHR01_31282169|CHR01_31282183|CHR01_31282187|CHR01_31282197|CHR01_31310605|CHR01_31310625|CHR01_31310628|CHR01_31310641|CHR01_31310645|CHR01_31310653|CHR01_31310669|CHR01_31358948|CHR01_31358953
1	31359021	31625820	266.8	5	CHR01_31359021|CHR01_31400567|CHR01_31530792|CHR01_31625819|CHR01_31625820
1	31760483	32542473	781.991	41	CHR01_31760483|CHR01_31760500|CHR01_31760501|CHR01_31761577|CHR01_31761599|CHR01_31761612|CHR01_31761619|CHR01_31761627|CHR01_31761693|CHR01_31903217|CHR01_31903234|CHR01_31903259|CHR01_31963362|CHR01_31963418|CHR01_31963437|CHR01_32006299|CHR01_32006300|CHR01_32006324|CHR01_32006338|CHR01_32006354|CHR01_32043824|CHR01_32043836|CHR01_32046880|CHR01_32140060|CHR01_32140081|CHR01_32159035|CHR01_321…
1	32692297	33845713	1153.42	35	CHR01_32692297|CHR01_32962777|CHR01_32962806|CHR01_32980746|CHR01_32980790|CHR01_33046674|CHR01_33046724|CHR01_33046730|CHR01_33046739|CHR01_33046747|CHR01_33046751|CHR01_33080489|CHR01_33080495|CHR01_33080500|CHR01_33080502|CHR01_33080548|CHR01_33111417|CHR01_33111440|CHR01_33111444|CHR01_33111468|CHR01_33524546|CHR01_33524547|CHR01_33524549|CHR01_33524593|CHR01_33524597|CHR01_33524625|CHR01_336…
1	33845719	33871547	25.829	3	CHR01_33845719|CHR01_33871546|CHR01_33871547
1	33873299	33873350	0.052	3	CHR01_33873299|CHR01_33873301|CHR01_33873350
1	33901775	33901825	0.051	3	CHR01_33901775|CHR01_33901805|CHR01_33901825
1	33931952	33931991	0.04	3	CHR01_33931952|CHR01_33931983|CHR01_33931991
1	33947448	33947465	0.018	3	CHR01_33947448|CHR01_33947460|CHR01_33947465
1	34297842	34858076	560.235	13	CHR01_34297842|CHR01_34297858|CHR01_34452947|CHR01_34489297|CHR01_34512986|CHR01_34513004|CHR01_34531179|CHR01_34531260|CHR01_34627163|CHR01_34627198|CHR01_34712592|CHR01_34724837|CHR01_34858076
1	34938003	34975971	37.969	3	CHR01_34938003|CHR01_34975958|CHR01_34975971
1	35148180	35833167	684.988	25	CHR01_35148180|CHR01_35148193|CHR01_35148223|CHR01_35152881|CHR01_35152944|CHR01_35297629|CHR01_35297681|CHR01_35297707|CHR01_35326435|CHR01_35326438|CHR01_35326462|CHR01_35326463|CHR01_35326506|CHR01_35326516|CHR01_35352941|CHR01_35529773|CHR01_35529810|CHR01_35660896|CHR01_35660905|CHR01_35660922|CHR01_35660924|CHR01_35660978|CHR01_35738615|CHR01_35738626|CHR01_35833167
1	35833944	35833951	0.008	3	CHR01_35833944|CHR01_35833948|CHR01_35833951
1	35833954	37738589	1904.64	69	CHR01_35833954|CHR01_35833964|CHR01_35895098|CHR01_35895107|CHR01_35895153|CHR01_35931825|CHR01_35931902|CHR01_36277359|CHR01_36420146|CHR01_36420162|CHR01_36420164|CHR01_36420175|CHR01_36420184|CHR01_36420200|CHR01_36420205|CHR01_36462002|CHR01_36462007|CHR01_36556839|CHR01_36609968|CHR01_36609997|CHR01_36610020|CHR01_36649509|CHR01_36649539|CHR01_36726317|CHR01_36726340|CHR01_36726356|CHR01_368…
1	37738639	37738668	0.03	6	CHR01_37738639|CHR01_37738642|CHR01_37738654|CHR01_37738664|CHR01_37738666|CHR01_37738668
1	37748836	38040170	291.335	19	CHR01_37748836|CHR01_37748891|CHR01_37748906|CHR01_37872981|CHR01_37873000|CHR01_37874341|CHR01_37907568|CHR01_37907625|CHR01_37936219|CHR01_37936223|CHR01_37936238|CHR01_37936242|CHR01_37936248|CHR01_37936254|CHR01_37936259|CHR01_37936271|CHR01_38040168|CHR01_38040169|CHR01_38040170
1	38040215	38051298	11.084	5	CHR01_38040215|CHR01_38048232|CHR01_38048257|CHR01_38048269|CHR01_38051298
1	38247852	38597347	349.496	19	CHR01_38247852|CHR01_38247920|CHR01_38375135|CHR01_38375155|CHR01_38438568|CHR01_38438573|CHR01_38438585|CHR01_38438594|CHR01_38438598|CHR01_38438622|CHR01_38555288|CHR01_38556114|CHR01_38561576|CHR01_38561610|CHR01_38573797|CHR01_38573861|CHR01_38597292|CHR01_38597304|CHR01_38597347
1	38724621	38966295	241.675	9	CHR01_38724621|CHR01_38724622|CHR01_38724625|CHR01_38828628|CHR01_38828649|CHR01_38828679|CHR01_38893990|CHR01_38966290|CHR01_38966295
1	38966305	38966343	0.039	8	CHR01_38966305|CHR01_38966322|CHR01_38966323|CHR01_38966331|CHR01_38966339|CHR01_38966341|CHR01_38966342|CHR01_38966343
1	38966353	39084358	118.006	6	CHR01_38966353|CHR01_38966354|CHR01_38966355|CHR01_39084306|CHR01_39084336|CHR01_39084358
1	39084362	39651591	567.23	14	CHR01_39084362|CHR01_39488333|CHR01_39521633|CHR01_39528399|CHR01_39528445|CHR01_39541273|CHR01_39541275|CHR01_39541299|CHR01_39541305|CHR01_39541330|CHR01_39541332|CHR01_39541337|CHR01_39541343|CHR01_39651591
1	39651618	39675914	24.297	4	CHR01_39651618|CHR01_39675890|CHR01_39675908|CHR01_39675914
1	39794925	39956244	161.32	9	CHR01_39794925|CHR01_39794927|CHR01_39794942|CHR01_39794967|CHR01_39794975|CHR01_39944805|CHR01_39944851|CHR01_39944856|CHR01_39956244
1	39956257	40501654	545.398	22	CHR01_39956257|CHR01_40032122|CHR01_40083993|CHR01_40083994|CHR01_40084005|CHR01_40164931|CHR01_40164937|CHR01_40176406|CHR01_40256265|CHR01_40256310|CHR01_40272046|CHR01_40272065|CHR01_40443242|CHR01_40449120|CHR01_40469279|CHR01_40469281|CHR01_40469291|CHR01_40469302|CHR01_40469315|CHR01_40469346|CHR01_40469420|CHR01_40501654
1	40891932	41081345	189.414	3	CHR01_40891932|CHR01_41081336|CHR01_41081345
1	41369477	41646789	277.313	17	CHR01_41369477|CHR01_41394781|CHR01_41396053|CHR01_41396082|CHR01_41499705|CHR01_41505000|CHR01_41568457|CHR01_41568481|CHR01_41646720|CHR01_41646725|CHR01_41646737|CHR01_41646746|CHR01_41646751|CHR01_41646770|CHR01_41646772|CHR01_41646775|CHR01_41646789
1	41817607	41902313	84.707	6	CHR01_41817607|CHR01_41817645|CHR01_41902270|CHR01_41902303|CHR01_41902307|CHR01_41902313
1	41920374	42019563	99.19	3	CHR01_41920374|CHR01_41920386|CHR01_42019563
1	42019593	42283879	264.287	20	CHR01_42019593|CHR01_42065178|CHR01_42065180|CHR01_42065200|CHR01_42065223|CHR01_42092064|CHR01_42092089|CHR01_42100288|CHR01_42100337|CHR01_42100343|CHR01_42113219|CHR01_42113221|CHR01_42113232|CHR01_42113240|CHR01_42113264|CHR01_42118629|CHR01_42118650|CHR01_42122378|CHR01_42122397|CHR01_42283879
1	42283905	42283957	0.053	3	CHR01_42283905|CHR01_42283946|CHR01_42283957
1	42445742	42446145	0.404	3	CHR01_42445742|CHR01_42445769|CHR01_42446145
1	42446206	42466500	20.295	8	CHR01_42446206|CHR01_42465684|CHR01_42465685|CHR01_42465708|CHR01_42465711|CHR01_42465742|CHR01_42466469|CHR01_42466500
1	42640156	42690753	50.598	3	CHR01_42640156|CHR01_42640198|CHR01_42690753
1	42690780	42942655	251.876	8	CHR01_42690780|CHR01_42808174|CHR01_42810242|CHR01_42810259|CHR01_42810266|CHR01_42942612|CHR01_42942652|CHR01_42942655
1	42986657	43037097	50.441	10	CHR01_42986657|CHR01_42986669|CHR01_42986679|CHR01_42986689|CHR01_43037037|CHR01_43037044|CHR01_43037071|CHR01_43037091|CHR01_43037096|CHR01_43037097
1	43117236	43267697	150.462	16	CHR01_43117236|CHR01_43246774|CHR01_43246801|CHR01_43246806|CHR01_43246813|CHR01_43264571|CHR01_43264572|CHR01_43264573|CHR01_43264593|CHR01_43264605|CHR01_43264639|CHR01_43264651|CHR01_43267623|CHR01_43267640|CHR01_43267693|CHR01_43267697
1	43365274	43387981	22.708	6	CHR01_43365274|CHR01_43382780|CHR01_43382784|CHR01_43382789|CHR01_43387968|CHR01_43387981
1	43388037	43425917	37.881	20	CHR01_43388037|CHR01_43388039|CHR01_43395336|CHR01_43417354|CHR01_43417401|CHR01_43417411|CHR01_43417414|CHR01_43417416|CHR01_43417419|CHR01_43425798|CHR01_43425818|CHR01_43425825|CHR01_43425860|CHR01_43425873|CHR01_43425874|CHR01_43425887|CHR01_43425904|CHR01_43425906|CHR01_43425909|CHR01_43425917
1	43425924	43561067	135.144	8	CHR01_43425924|CHR01_43425947|CHR01_43426366|CHR01_43426374|CHR01_43426392|CHR01_43559551|CHR01_43561046|CHR01_43561067
1	43648885	44196516	547.632	31	CHR01_43648885|CHR01_43648898|CHR01_43784943|CHR01_43784969|CHR01_43785003|CHR01_43785073|CHR01_43785076|CHR01_43825454|CHR01_43825504|CHR01_43825510|CHR01_43825511|CHR01_43825524|CHR01_43825538|CHR01_43825540|CHR01_43825923|CHR01_43825959|CHR01_43825979|CHR01_43825983|CHR01_43929882|CHR01_43929896|CHR01_43930787|CHR01_44006175|CHR01_44061011|CHR01_44061990|CHR01_44093230|CHR01_44093237|CHR01_441…
1	44294780	44949270	654.491	26	CHR01_44294780|CHR01_44316039|CHR01_44316048|CHR01_44316054|CHR01_44316060|CHR01_44363362|CHR01_44416174|CHR01_44441844|CHR01_44636252|CHR01_44636287|CHR01_44681744|CHR01_44748732|CHR01_44800654|CHR01_44800659|CHR01_44800665|CHR01_44800703|CHR01_44800721|CHR01_44800728|CHR01_44800737|CHR01_44841578|CHR01_44949208|CHR01_44949212|CHR01_44949225|CHR01_44949230|CHR01_44949243|CHR01_44949270
1	45006703	45972055	965.353	34	CHR01_45006703|CHR01_45155426|CHR01_45231781|CHR01_45231785|CHR01_45231817|CHR01_45277046|CHR01_45277058|CHR01_45277094|CHR01_45277147|CHR01_45277153|CHR01_45277178|CHR01_45277179|CHR01_45277186|CHR01_45277211|CHR01_45352612|CHR01_45352617|CHR01_45352628|CHR01_45352633|CHR01_45352653|CHR01_45352665|CHR01_45352683|CHR01_45475578|CHR01_45475581|CHR01_45475595|CHR01_45475624|CHR01_45506079|CHR01_455…
1	45972073	45977068	4.996	7	CHR01_45972073|CHR01_45972074|CHR01_45972109|CHR01_45972120|CHR01_45972123|CHR01_45972127|CHR01_45977068
1	45977105	46129094	151.99	9	CHR01_45977105|CHR01_45977120|CHR01_45977132|CHR01_45983175|CHR01_46129054|CHR01_46129057|CHR01_46129074|CHR01_46129089|CHR01_46129094
1	46129098	46782662	653.565	19	CHR01_46129098|CHR01_46129139|CHR01_46169373|CHR01_46169451|CHR01_46224780|CHR01_46224800|CHR01_46224802|CHR01_46224803|CHR01_46224813|CHR01_46416349|CHR01_46416372|CHR01_46416376|CHR01_46416379|CHR01_46416382|CHR01_46734426|CHR01_46734436|CHR01_46734510|CHR01_46782626|CHR01_46782662
1	46833034	46833097	0.064	3	CHR01_46833034|CHR01_46833049|CHR01_46833097
1	46850284	46850316	0.033	4	CHR01_46850284|CHR01_46850297|CHR01_46850310|CHR01_46850316
1	46850342	47354585	504.244	17	CHR01_46850342|CHR01_46850361|CHR01_47005448|CHR01_47109759|CHR01_47109777|CHR01_47172603|CHR01_47301676|CHR01_47301705|CHR01_47313013|CHR01_47313066|CHR01_47313073|CHR01_47313096|CHR01_47315461|CHR01_47315503|CHR01_47354536|CHR01_47354546|CHR01_47354585
1	47432018	47565315	133.298	14	CHR01_47432018|CHR01_47432048|CHR01_47482049|CHR01_47514099|CHR01_47514114|CHR01_47514133|CHR01_47548790|CHR01_47565254|CHR01_47565259|CHR01_47565283|CHR01_47565289|CHR01_47565292|CHR01_47565312|CHR01_47565315
1	47674508	47681610	7.103	3	CHR01_47674508|CHR01_47681601|CHR01_47681610
1	47948222	48176119	227.898	11	CHR01_47948222|CHR01_47948300|CHR01_47951549|CHR01_47951582|CHR01_48154768|CHR01_48154772|CHR01_48154786|CHR01_48154799|CHR01_48154824|CHR01_48176115|CHR01_48176119
1	48176134	48176155	0.022	3	CHR01_48176134|CHR01_48176141|CHR01_48176155
1	48176185	48236737	60.553	6	CHR01_48176185|CHR01_48176195|CHR01_48236683|CHR01_48236684|CHR01_48236714|CHR01_48236737
1	48272084	48626321	354.238	16	CHR01_48272084|CHR01_48272093|CHR01_48272119|CHR01_48272123|CHR01_48272133|CHR01_48272147|CHR01_48485291|CHR01_48485346|CHR01_48562957|CHR01_48562960|CHR01_48562966|CHR01_48562993|CHR01_48563016|CHR01_48626293|CHR01_48626320|CHR01_48626321
1	48671556	49585896	914.341	49	CHR01_48671556|CHR01_48671582|CHR01_48686195|CHR01_48686206|CHR01_48690363|CHR01_48709169|CHR01_48709219|CHR01_48781957|CHR01_48781971|CHR01_48782034|CHR01_48807319|CHR01_48807350|CHR01_48807365|CHR01_48832671|CHR01_48832691|CHR01_48935083|CHR01_48935103|CHR01_48935114|CHR01_48935152|CHR01_48935161|CHR01_48935889|CHR01_48935919|CHR01_48935924|CHR01_48935928|CHR01_48935933|CHR01_48951269|CHR01_490…
1	49699795	49702373	2.579	5	CHR01_49699795|CHR01_49699805|CHR01_49702348|CHR01_49702363|CHR01_49702373
1	49808277	50011906	203.63	10	CHR01_49808277|CHR01_49959612|CHR01_49959649|CHR01_49998918|CHR01_49998938|CHR01_49998944|CHR01_49998975|CHR01_50011894|CHR01_50011896|CHR01_50011906
1	50086738	50115577	28.84	4	CHR01_50086738|CHR01_50086775|CHR01_50086776|CHR01_50115577
1	50325289	50325307	0.019	3	CHR01_50325289|CHR01_50325296|CHR01_50325307
1	50464862	50468716	3.855	6	CHR01_50464862|CHR01_50464866|CHR01_50464896|CHR01_50468691|CHR01_50468709|CHR01_50468716
1	50468726	51069260	600.535	26	CHR01_50468726|CHR01_50468741|CHR01_50581602|CHR01_50581621|CHR01_50581642|CHR01_50581683|CHR01_50634030|CHR01_50634042|CHR01_50634052|CHR01_50634093|CHR01_50659708|CHR01_50660305|CHR01_50660354|CHR01_50689443|CHR01_50689444|CHR01_50689489|CHR01_50689501|CHR01_50785769|CHR01_50882563|CHR01_50882615|CHR01_50909423|CHR01_50992357|CHR01_50992366|CHR01_50992377|CHR01_51033923|CHR01_51069260
1	51223090	51665116	442.027	21	CHR01_51223090|CHR01_51223091|CHR01_51223095|CHR01_51223101|CHR01_51223142|CHR01_51223152|CHR01_51223153|CHR01_51307984|CHR01_51308011|CHR01_51308030|CHR01_51308034|CHR01_51308035|CHR01_51441726|CHR01_51441763|CHR01_51441764|CHR01_51441780|CHR01_51441804|CHR01_51563358|CHR01_51563368|CHR01_51665112|CHR01_51665116
1	51681202	51681276	0.075	8	CHR01_51681202|CHR01_51681210|CHR01_51681217|CHR01_51681219|CHR01_51681245|CHR01_51681263|CHR01_51681267|CHR01_51681276
1	51690235	52523840	833.606	48	CHR01_51690235|CHR01_51690281|CHR01_51718469|CHR01_51718511|CHR01_51725753|CHR01_51725816|CHR01_51735235|CHR01_51735241|CHR01_51735248|CHR01_51735265|CHR01_51735267|CHR01_51735270|CHR01_51735307|CHR01_51850658|CHR01_51850679|CHR01_51850693|CHR01_51894935|CHR01_51894944|CHR01_51894964|CHR01_51951712|CHR01_51951733|CHR01_51988863|CHR01_51988866|CHR01_51988871|CHR01_51988886|CHR01_51988887|CHR01_519…
1	52523882	52941556	417.675	18	CHR01_52523882|CHR01_52549841|CHR01_52549847|CHR01_52549867|CHR01_52549870|CHR01_52668758|CHR01_52861431|CHR01_52861453|CHR01_52861472|CHR01_52861516|CHR01_52861530|CHR01_52861565|CHR01_52861581|CHR01_52941524|CHR01_52941531|CHR01_52941539|CHR01_52941540|CHR01_52941556
1	52997543	54212604	1215.06	64	CHR01_52997543|CHR01_52997556|CHR01_52997565|CHR01_52997573|CHR01_52997607|CHR01_53061489|CHR01_53113153|CHR01_53113174|CHR01_53154304|CHR01_53154332|CHR01_53154354|CHR01_53165126|CHR01_53165148|CHR01_53165159|CHR01_53243435|CHR01_53243439|CHR01_53243457|CHR01_53262173|CHR01_53262180|CHR01_53262193|CHR01_53262211|CHR01_53262236|CHR01_53262247|CHR01_53272806|CHR01_53368468|CHR01_53368481|CHR01_533…
1	54389407	54546611	157.205	8	CHR01_54389407|CHR01_54542528|CHR01_54546524|CHR01_54546544|CHR01_54546575|CHR01_54546598|CHR01_54546599|CHR01_54546611
1	54570019	54647807	77.789	12	CHR01_54570019|CHR01_54570022|CHR01_54570051|CHR01_54578076|CHR01_54578124|CHR01_54598678|CHR01_54598688|CHR01_54598707|CHR01_54598719|CHR01_54598755|CHR01_54647806|CHR01_54647807
1	54727002	55098767	371.766	24	CHR01_54727002|CHR01_54727079|CHR01_54874833|CHR01_54984340|CHR01_54984365|CHR01_54984371|CHR01_54984383|CHR01_54984397|CHR01_54984411|CHR01_54984419|CHR01_54984425|CHR01_54986151|CHR01_54986170|CHR01_54986177|CHR01_54986197|CHR01_54986198|CHR01_54986201|CHR01_54986204|CHR01_55010295|CHR01_55010308|CHR01_55010316|CHR01_55010322|CHR01_55010352|CHR01_55098767
1	55098793	56208822	1110.03	45	CHR01_55098793|CHR01_55098797|CHR01_55098818|CHR01_55200448|CHR01_55200503|CHR01_55209178|CHR01_55357288|CHR01_55357335|CHR01_55503845|CHR01_55503850|CHR01_55503894|CHR01_55503904|CHR01_55677830|CHR01_55677853|CHR01_55677889|CHR01_55677899|CHR01_55677901|CHR01_55677909|CHR01_55677916|CHR01_55770992|CHR01_55842179|CHR01_55842199|CHR01_55845546|CHR01_55845573|CHR01_55845586|CHR01_55845601|CHR01_558…
1	56290775	56301182	10.408	10	CHR01_56290775|CHR01_56290800|CHR01_56290806|CHR01_56290810|CHR01_56290816|CHR01_56290847|CHR01_56290861|CHR01_56301168|CHR01_56301175|CHR01_56301182
1	56301193	56418956	117.764	17	CHR01_56301193|CHR01_56301197|CHR01_56301247|CHR01_56303969|CHR01_56372148|CHR01_56372162|CHR01_56378451|CHR01_56378507|CHR01_56414034|CHR01_56414049|CHR01_56414058|CHR01_56414059|CHR01_56414060|CHR01_56414064|CHR01_56418942|CHR01_56418953|CHR01_56418956
1	56418969	56461291	42.323	13	CHR01_56418969|CHR01_56419024|CHR01_56454187|CHR01_56454201|CHR01_56454207|CHR01_56454213|CHR01_56454221|CHR01_56454236|CHR01_56454242|CHR01_56454259|CHR01_56461245|CHR01_56461284|CHR01_56461291
1	56461294	56726260	264.967	18	CHR01_56461294|CHR01_56461303|CHR01_56513202|CHR01_56513214|CHR01_56545063|CHR01_56545085|CHR01_56545089|CHR01_56545103|CHR01_56545111|CHR01_56545115|CHR01_56545130|CHR01_56545141|CHR01_56563428|CHR01_56563460|CHR01_56690834|CHR01_56690847|CHR01_56690881|CHR01_56726260
1	56726261	56726286	0.026	3	CHR01_56726261|CHR01_56726274|CHR01_56726286
1	56741987	56962919	220.933	5	CHR01_56741987|CHR01_56741997|CHR01_56862516|CHR01_56962899|CHR01_56962919
1	57074916	57115375	40.46	5	CHR01_57074916|CHR01_57074928|CHR01_57074930|CHR01_57115334|CHR01_57115375
1	57115400	58551159	1435.76	46	CHR01_57115400|CHR01_57210585|CHR01_57210606|CHR01_57210610|CHR01_57210619|CHR01_57464054|CHR01_57464061|CHR01_57464097|CHR01_57464103|CHR01_57464104|CHR01_57464122|CHR01_57530835|CHR01_57530852|CHR01_57530873|CHR01_57530875|CHR01_57631831|CHR01_57631913|CHR01_57881014|CHR01_58014590|CHR01_58014629|CHR01_58014652|CHR01_58014669|CHR01_58039377|CHR01_58039385|CHR01_58039386|CHR01_58039390|CHR01_580…
1	58551216	58620597	69.382	4	CHR01_58551216|CHR01_58559334|CHR01_58559357|CHR01_58620597
1	58646462	58907943	261.482	11	CHR01_58646462|CHR01_58732289|CHR01_58732344|CHR01_58732369|CHR01_58763406|CHR01_58763410|CHR01_58839488|CHR01_58839500|CHR01_58907881|CHR01_58907931|CHR01_58907943
1	59031812	59158754	126.943	6	CHR01_59031812|CHR01_59158600|CHR01_59158647|CHR01_59158650|CHR01_59158703|CHR01_59158754
1	59161003	59434936	273.934	7	CHR01_59161003|CHR01_59240030|CHR01_59240061|CHR01_59289388|CHR01_59289418|CHR01_59394712|CHR01_59434936
1	59468276	59663854	195.579	7	CHR01_59468276|CHR01_59496226|CHR01_59496229|CHR01_59496236|CHR01_59496288|CHR01_59496292|CHR01_59663854
1	59944066	60079309	135.244	5	CHR01_59944066|CHR01_59944114|CHR01_60079285|CHR01_60079306|CHR01_60079309
1	60193696	60426073	232.378	4	CHR01_60193696|CHR01_60426004|CHR01_60426058|CHR01_60426073
1	60830102	61442782	612.681	29	CHR01_60830102|CHR01_60830114|CHR01_60830153|CHR01_60830159|CHR01_60836134|CHR01_60836152|CHR01_60836158|CHR01_60836165|CHR01_60836172|CHR01_60836188|CHR01_60855539|CHR01_60855545|CHR01_60855570|CHR01_60944953|CHR01_60944967|CHR01_60977629|CHR01_60977640|CHR01_60977660|CHR01_61009917|CHR01_61009958|CHR01_61009982|CHR01_61009985|CHR01_61009986|CHR01_61009988|CHR01_61012786|CHR01_61226855|CHR01_612…
1	61532700	61610917	78.218	12	CHR01_61532700|CHR01_61532702|CHR01_61532734|CHR01_61532745|CHR01_61532750|CHR01_61532782|CHR01_61569337|CHR01_61569354|CHR01_61569376|CHR01_61610903|CHR01_61610916|CHR01_61610917
1	61620389	63616748	1996.36	59	CHR01_61620389|CHR01_61620406|CHR01_61620438|CHR01_61620450|CHR01_61620458|CHR01_61620460|CHR01_61719685|CHR01_61719747|CHR01_61719755|CHR01_62017911|CHR01_62017959|CHR01_62079169|CHR01_62129630|CHR01_62129715|CHR01_62129717|CHR01_62190641|CHR01_62190657|CHR01_62190663|CHR01_62190686|CHR01_62190692|CHR01_62190697|CHR01_62190705|CHR01_62190715|CHR01_62190724|CHR01_62299773|CHR01_62299812|CHR01_622…
1	63637507	63637585	0.079	3	CHR01_63637507|CHR01_63637574|CHR01_63637585
1	63710041	63732663	22.623	10	CHR01_63710041|CHR01_63710057|CHR01_63710074|CHR01_63710106|CHR01_63732620|CHR01_63732632|CHR01_63732635|CHR01_63732655|CHR01_63732657|CHR01_63732663
1	63732686	64245250	512.565	15	CHR01_63732686|CHR01_63732736|CHR01_63732737|CHR01_63732738|CHR01_63732751|CHR01_63732755|CHR01_63737824|CHR01_63750758|CHR01_63750798|CHR01_63750807|CHR01_63750840|CHR01_64152145|CHR01_64152160|CHR01_64152177|CHR01_64245250
1	64355696	65673631	1317.94	37	CHR01_64355696|CHR01_64355719|CHR01_64355737|CHR01_64545075|CHR01_64873198|CHR01_64873240|CHR01_64873245|CHR01_64982253|CHR01_64982259|CHR01_64982265|CHR01_64982290|CHR01_64982300|CHR01_64993602|CHR01_64993612|CHR01_64993624|CHR01_64993636|CHR01_65151110|CHR01_65151142|CHR01_65151143|CHR01_65151146|CHR01_65151150|CHR01_65202575|CHR01_65202591|CHR01_65202594|CHR01_65202621|CHR01_65202629|CHR01_652…
1	65717929	67716517	1998.59	61	CHR01_65717929|CHR01_65717942|CHR01_65717953|CHR01_65823846|CHR01_65874823|CHR01_65973461|CHR01_65973473|CHR01_66097392|CHR01_66097422|CHR01_66097432|CHR01_66122905|CHR01_66122919|CHR01_66122937|CHR01_66122941|CHR01_66122955|CHR01_66122957|CHR01_66274263|CHR01_66274304|CHR01_66274320|CHR01_66289427|CHR01_66306695|CHR01_66306711|CHR01_66306726|CHR01_66341295|CHR01_66341322|CHR01_66341327|CHR01_663…
1	67782701	68280829	498.129	15	CHR01_67782701|CHR01_67782709|CHR01_67782722|CHR01_67985189|CHR01_68044342|CHR01_68044346|CHR01_68083433|CHR01_68083453|CHR01_68083468|CHR01_68083492|CHR01_68083506|CHR01_68083514|CHR01_68280806|CHR01_68280817|CHR01_68280829
1	68597568	68706285	108.718	16	CHR01_68597568|CHR01_68597573|CHR01_68681500|CHR01_68681535|CHR01_68681539|CHR01_68681554|CHR01_68681565|CHR01_68681575|CHR01_68681579|CHR01_68681580|CHR01_68697590|CHR01_68706214|CHR01_68706224|CHR01_68706227|CHR01_68706250|CHR01_68706285
1	68849628	70841958	1992.33	82	CHR01_68849628|CHR01_68849637|CHR01_68849654|CHR01_68849655|CHR01_68866000|CHR01_68866017|CHR01_68866021|CHR01_68866025|CHR01_68866026|CHR01_68866065|CHR01_68912628|CHR01_68912630|CHR01_68912638|CHR01_68912642|CHR01_68912655|CHR01_68912656|CHR01_68920472|CHR01_68972708|CHR01_68972721|CHR01_68972741|CHR01_68972745|CHR01_68972777|CHR01_68972779|CHR01_69039932|CHR01_69039954|CHR01_69039968|CHR01_691…
1	70875434	71122647	247.214	22	CHR01_70875434|CHR01_70875449|CHR01_70885705|CHR01_70885716|CHR01_70900306|CHR01_70900308|CHR01_70900320|CHR01_70900331|CHR01_70900381|CHR01_70947813|CHR01_70947817|CHR01_70947827|CHR01_70958647|CHR01_70958656|CHR01_70958657|CHR01_70958664|CHR01_70958666|CHR01_70958679|CHR01_70958701|CHR01_71058262|CHR01_71104762|CHR01_71122647
1	71165839	73146967	1981.13	39	CHR01_71165839|CHR01_71165869|CHR01_71165901|CHR01_71209572|CHR01_71209641|CHR01_71440754|CHR01_71440806|CHR01_71475076|CHR01_71528574|CHR01_71528589|CHR01_71528590|CHR01_71528616|CHR01_71528631|CHR01_71528650|CHR01_71528652|CHR01_71550967|CHR01_71550975|CHR01_71550986|CHR01_71550989|CHR01_71550999|CHR01_71559845|CHR01_72169375|CHR01_72169550|CHR01_72800307|CHR01_72851944|CHR01_72851950|CHR01_728…
1	73151771	73151819	0.049	4	CHR01_73151771|CHR01_73151796|CHR01_73151807|CHR01_73151819
1	73354311	73354342	0.032	3	CHR01_73354311|CHR01_73354331|CHR01_73354342
1	73493977	73690848	196.872	8	CHR01_73493977|CHR01_73493997|CHR01_73564170|CHR01_73690793|CHR01_73690800|CHR01_73690801|CHR01_73690836|CHR01_73690848
1	73783511	74877762	1094.25	45	CHR01_73783511|CHR01_73783540|CHR01_73799598|CHR01_74106368|CHR01_74106423|CHR01_74162863|CHR01_74162880|CHR01_74162909|CHR01_74162928|CHR01_74391713|CHR01_74391714|CHR01_74391760|CHR01_74391763|CHR01_74459715|CHR01_74459728|CHR01_74459756|CHR01_74475699|CHR01_74514060|CHR01_74572369|CHR01_74572390|CHR01_74572419|CHR01_74572434|CHR01_74587828|CHR01_74587833|CHR01_74587849|CHR01_74587851|CHR01_745…
1	75056078	75056101	0.024	3	CHR01_75056078|CHR01_75056092|CHR01_75056101
1	75175042	77073640	1898.6	62	CHR01_75175042|CHR01_75180496|CHR01_75428290|CHR01_75428310|CHR01_75477392|CHR01_75477407|CHR01_75477409|CHR01_75477410|CHR01_75477422|CHR01_75477434|CHR01_75477456|CHR01_75584818|CHR01_75584826|CHR01_75584856|CHR01_75751414|CHR01_75802502|CHR01_75802569|CHR01_75894963|CHR01_75895005|CHR01_75895007|CHR01_75895015|CHR01_75895037|CHR01_75895043|CHR01_75984713|CHR01_75984724|CHR01_75984734|CHR01_759…
1	77097421	77097431	0.011	3	CHR01_77097421|CHR01_77097424|CHR01_77097431
1	77097437	77174694	77.258	8	CHR01_77097437|CHR01_77143439|CHR01_77143470|CHR01_77143478|CHR01_77143487|CHR01_77174651|CHR01_77174653|CHR01_77174694
1	77174700	77191249	16.55	3	CHR01_77174700|CHR01_77191241|CHR01_77191249
1	77216305	77216314	0.01	3	CHR01_77216305|CHR01_77216310|CHR01_77216314
1	77371419	77371497	0.079	4	CHR01_77371419|CHR01_77371484|CHR01_77371491|CHR01_77371497
1	77376011	77376041	0.031	3	CHR01_77376011|CHR01_77376019|CHR01_77376041
1	77593311	78049410	456.1	14	CHR01_77593311|CHR01_77593375|CHR01_77744453|CHR01_77756754|CHR01_77756820|CHR01_77756829|CHR01_77756833|CHR01_77926921|CHR01_78034832|CHR01_78049383|CHR01_78049389|CHR01_78049401|CHR01_78049408|CHR01_78049410
1	78049423	78146987	97.565	7	CHR01_78049423|CHR01_78049431|CHR01_78049444|CHR01_78146913|CHR01_78146950|CHR01_78146951|CHR01_78146987
1	78146992	78423107	276.116	19	CHR01_78146992|CHR01_78222527|CHR01_78222540|CHR01_78222544|CHR01_78222548|CHR01_78380313|CHR01_78380326|CHR01_78380329|CHR01_78380330|CHR01_78380351|CHR01_78380354|CHR01_78380357|CHR01_78380390|CHR01_78423057|CHR01_78423074|CHR01_78423075|CHR01_78423096|CHR01_78423102|CHR01_78423107
1	78479608	78516315	36.708	8	CHR01_78479608|CHR01_78479614|CHR01_78479639|CHR01_78479646|CHR01_78479651|CHR01_78516284|CHR01_78516288|CHR01_78516315
1	78884006	78884018	0.013	3	CHR01_78884006|CHR01_78884017|CHR01_78884018
1	78952165	78952212	0.048	3	CHR01_78952165|CHR01_78952211|CHR01_78952212
1	79337512	81334818	1997.31	81	CHR01_79337512|CHR01_79337541|CHR01_79337569|CHR01_79440566|CHR01_79440585|CHR01_79440590|CHR01_79541248|CHR01_79541273|CHR01_79570435|CHR01_79657408|CHR01_79657411|CHR01_79657415|CHR01_79657454|CHR01_79686343|CHR01_79686359|CHR01_79782987|CHR01_79782999|CHR01_79783003|CHR01_79783023|CHR01_79783037|CHR01_79783055|CHR01_79783056|CHR01_79785355|CHR01_79875699|CHR01_79875704|CHR01_79875720|CHR01_798…
1	81357783	82172718	814.936	22	CHR01_81357783|CHR01_81357788|CHR01_81357790|CHR01_81357799|CHR01_81897091|CHR01_81897128|CHR01_81946642|CHR01_81946647|CHR01_81946652|CHR01_81946653|CHR01_82008872|CHR01_82008931|CHR01_82008948|CHR01_82042866|CHR01_82042905|CHR01_82101214|CHR01_82101237|CHR01_82172684|CHR01_82172688|CHR01_82172694|CHR01_82172697|CHR01_82172718
1	82379135	82739725	360.591	12	CHR01_82379135|CHR01_82379178|CHR01_82379185|CHR01_82496002|CHR01_82602197|CHR01_82739648|CHR01_82739685|CHR01_82739695|CHR01_82739714|CHR01_82739718|CHR01_82739719|CHR01_82739725
1	82799755	82799795	0.041	4	CHR01_82799755|CHR01_82799768|CHR01_82799789|CHR01_82799795
1	82811606	84809261	1997.66	42	CHR01_82811606|CHR01_82811628|CHR01_82811649|CHR01_82811661|CHR01_82845731|CHR01_82845767|CHR01_82964970|CHR01_82965025|CHR01_83040938|CHR01_83040942|CHR01_83139879|CHR01_83490369|CHR01_83490412|CHR01_83490413|CHR01_83490437|CHR01_83519275|CHR01_83519292|CHR01_83519319|CHR01_83528748|CHR01_83528749|CHR01_83528774|CHR01_83578324|CHR01_83578328|CHR01_83578329|CHR01_83578359|CHR01_83600822|CHR01_836…
1	84900362	85189954	289.593	6	CHR01_84900362|CHR01_84900373|CHR01_84900383|CHR01_84900386|CHR01_85162702|CHR01_85189954
1	85190002	87184558	1994.56	79	CHR01_85190002|CHR01_85190004|CHR01_85190019|CHR01_85190025|CHR01_85318722|CHR01_85318762|CHR01_85318768|CHR01_85318791|CHR01_85358930|CHR01_85358956|CHR01_85358985|CHR01_85376828|CHR01_85376831|CHR01_85406052|CHR01_85421058|CHR01_85421071|CHR01_85421105|CHR01_85421127|CHR01_85572975|CHR01_85573027|CHR01_85573036|CHR01_85743725|CHR01_85743791|CHR01_85974730|CHR01_85974739|CHR01_85974792|CHR01_859…
1	87275075	87275136	0.062	5	CHR01_87275075|CHR01_87275082|CHR01_87275083|CHR01_87275110|CHR01_87275136
1	87275145	89268271	1993.13	67	CHR01_87275145|CHR01_87429500|CHR01_87781462|CHR01_87792658|CHR01_87792691|CHR01_87803670|CHR01_87870406|CHR01_87870422|CHR01_87870475|CHR01_87870476|CHR01_87904354|CHR01_87965239|CHR01_87965253|CHR01_87965254|CHR01_87965276|CHR01_87968686|CHR01_87968719|CHR01_87971464|CHR01_87971491|CHR01_87971508|CHR01_87971522|CHR01_87971530|CHR01_88086509|CHR01_88086542|CHR01_88086556|CHR01_88086565|CHR01_880…
1	89290177	89914841	624.665	45	CHR01_89290177|CHR01_89290255|CHR01_89300292|CHR01_89300305|CHR01_89300352|CHR01_89322486|CHR01_89322506|CHR01_89326050|CHR01_89326054|CHR01_89326071|CHR01_89326083|CHR01_89326105|CHR01_89333510|CHR01_89333546|CHR01_89461401|CHR01_89461431|CHR01_89461450|CHR01_89511584|CHR01_89511585|CHR01_89511597|CHR01_89511613|CHR01_89511639|CHR01_89511645|CHR01_89511647|CHR01_89548888|CHR01_89548949|CHR01_896…
1	90284134	91343202	1059.07	37	CHR01_90284134|CHR01_90284149|CHR01_90284161|CHR01_90284178|CHR01_90470267|CHR01_90712722|CHR01_90712754|CHR01_90712759|CHR01_90712762|CHR01_90712773|CHR01_90744831|CHR01_90744855|CHR01_90744886|CHR01_91132201|CHR01_91132230|CHR01_91136615|CHR01_91148136|CHR01_91148154|CHR01_91148156|CHR01_91148174|CHR01_91148179|CHR01_91149894|CHR01_91149895|CHR01_91149929|CHR01_91149968|CHR01_91238974|CHR01_912…
1	91445765	93440368	1994.6	97	CHR01_91445765|CHR01_91445776|CHR01_91445778|CHR01_91445798|CHR01_91445812|CHR01_91445849|CHR01_91471399|CHR01_91471411|CHR01_91495789|CHR01_91495821|CHR01_91495823|CHR01_91670300|CHR01_91670310|CHR01_91670319|CHR01_91754563|CHR01_91775845|CHR01_91775867|CHR01_91791989|CHR01_91791999|CHR01_91792055|CHR01_91874359|CHR01_92209337|CHR01_92305977|CHR01_92315194|CHR01_92315196|CHR01_92315198|CHR01_923…
1	93585932	93698568	112.637	6	CHR01_93585932|CHR01_93648688|CHR01_93648723|CHR01_93648731|CHR01_93698566|CHR01_93698568
1	95086743	95909466	822.724	28	CHR01_95086743|CHR01_95086749|CHR01_95086754|CHR01_95086770|CHR01_95086789|CHR01_95287320|CHR01_95287378|CHR01_95387769|CHR01_95387823|CHR01_95464533|CHR01_95543326|CHR01_95543339|CHR01_95555332|CHR01_95555352|CHR01_95555361|CHR01_95555370|CHR01_95555372|CHR01_95555392|CHR01_95567094|CHR01_95567128|CHR01_95586269|CHR01_95586277|CHR01_95586281|CHR01_95586300|CHR01_95586309|CHR01_95909447|CHR01_959…
1	95909495	95909527	0.033	3	CHR01_95909495|CHR01_95909499|CHR01_95909527
1	95988109	97977154	1989.05	81	CHR01_95988109|CHR01_95988152|CHR01_95988184|CHR01_96179441|CHR01_96179450|CHR01_96179452|CHR01_96179477|CHR01_96179479|CHR01_96179502|CHR01_96236716|CHR01_96236787|CHR01_96236788|CHR01_96355471|CHR01_96355483|CHR01_96386939|CHR01_96386952|CHR01_96386966|CHR01_96565431|CHR01_96904908|CHR01_96904915|CHR01_96904957|CHR01_96904982|CHR01_96937382|CHR01_96937394|CHR01_96937405|CHR01_96975298|CHR01_969…
1	98132390	99777711	1645.32	77	CHR01_98132390|CHR01_98132396|CHR01_98425569|CHR01_98425641|CHR01_98449497|CHR01_98449503|CHR01_98449507|CHR01_98495616|CHR01_98495639|CHR01_98495662|CHR01_98533067|CHR01_98533082|CHR01_98533089|CHR01_98533120|CHR01_98533122|CHR01_98533146|CHR01_98537058|CHR01_98537110|CHR01_98537125|CHR01_98550464|CHR01_98550484|CHR01_98550494|CHR01_98550498|CHR01_98550521|CHR01_98550526|CHR01_98550535|CHR01_988…
1	99830603	100187106	356.504	22	CHR01_99830603|CHR01_99843204|CHR01_99843212|CHR01_99843231|CHR01_99843236|CHR01_99843238|CHR01_99949612|CHR01_99983460|CHR01_99983462|CHR01_99983463|CHR01_99983493|CHR01_99983497|CHR01_99989486|CHR01_99989509|CHR01_99989525|CHR01_99989540|CHR01_100043077|CHR01_100043086|CHR01_100187055|CHR01_100187056|CHR01_100187105|CHR01_100187106
1	100439476	100439495	0.02	3	CHR01_100439476|CHR01_100439492|CHR01_100439495
1	100839857	102101892	1262.04	50	CHR01_100839857|CHR01_100839886|CHR01_100839933|CHR01_100906089|CHR01_100906095|CHR01_100906121|CHR01_100906122|CHR01_100906127|CHR01_100906143|CHR01_101005779|CHR01_101005784|CHR01_101005831|CHR01_101014968|CHR01_101015023|CHR01_101015032|CHR01_101015046|CHR01_101015053|CHR01_101027151|CHR01_101027155|CHR01_101365227|CHR01_101365237|CHR01_101365240|CHR01_101372417|CHR01_101372423|CHR01_101372429…
1	102101910	102101952	0.043	3	CHR01_102101910|CHR01_102101920|CHR01_102101952
1	102145390	104141342	1995.95	72	CHR01_102145390|CHR01_102169941|CHR01_102169976|CHR01_102170008|CHR01_102170016|CHR01_102170018|CHR01_102170022|CHR01_102256998|CHR01_102257018|CHR01_102264974|CHR01_102298427|CHR01_102298438|CHR01_102298466|CHR01_102301148|CHR01_102301161|CHR01_102301174|CHR01_102301178|CHR01_102301221|CHR01_102301224|CHR01_102362416|CHR01_102362471|CHR01_102418744|CHR01_102418746|CHR01_102959003|CHR01_102959042…
1	104445379	106174654	1729.28	28	CHR01_104445379|CHR01_104452011|CHR01_104452012|CHR01_104452032|CHR01_104641427|CHR01_104641439|CHR01_104641455|CHR01_104790898|CHR01_105236971|CHR01_105237018|CHR01_105262000|CHR01_105262049|CHR01_105262050|CHR01_105262059|CHR01_105262068|CHR01_105713024|CHR01_105713026|CHR01_105733700|CHR01_105840645|CHR01_105915273|CHR01_105915294|CHR01_105915303|CHR01_105915326|CHR01_105915353|CHR01_106130907…
1	106227323	108223662	1996.34	70	CHR01_106227323|CHR01_106227365|CHR01_106256720|CHR01_106319389|CHR01_106431814|CHR01_106431836|CHR01_106431842|CHR01_106606927|CHR01_106606955|CHR01_106606967|CHR01_106606971|CHR01_106606983|CHR01_106675207|CHR01_106675211|CHR01_106675212|CHR01_106719713|CHR01_106719760|CHR01_106719769|CHR01_106789490|CHR01_106818683|CHR01_106818696|CHR01_106818709|CHR01_106862724|CHR01_106862741|CHR01_106862760…
1	108223664	110175650	1951.99	89	CHR01_108223664|CHR01_108223670|CHR01_108223701|CHR01_108223705|CHR01_108345656|CHR01_108345673|CHR01_108383406|CHR01_108383460|CHR01_108389096|CHR01_108461184|CHR01_108461193|CHR01_108461203|CHR01_108461210|CHR01_108461231|CHR01_108461245|CHR01_108547653|CHR01_108547661|CHR01_108547662|CHR01_108549138|CHR01_108549145|CHR01_108549179|CHR01_108586189|CHR01_108586197|CHR01_108586211|CHR01_108586233…
1	110271305	110281062	9.758	3	CHR01_110271305|CHR01_110271366|CHR01_110281062
1	110330560	112325742	1995.18	34	CHR01_110330560|CHR01_110330569|CHR01_110330587|CHR01_110330602|CHR01_110330632|CHR01_110625189|CHR01_110625214|CHR01_110625251|CHR01_110653244|CHR01_110653250|CHR01_110653252|CHR01_110653266|CHR01_110842870|CHR01_110842880|CHR01_110842903|CHR01_111865578|CHR01_111865591|CHR01_111865593|CHR01_111885154|CHR01_111885182|CHR01_111958101|CHR01_111958144|CHR01_111958149|CHR01_111958153|CHR01_111958155…
1	112336812	113710244	1373.43	64	CHR01_112336812|CHR01_112336815|CHR01_112336830|CHR01_112336847|CHR01_112742742|CHR01_112760053|CHR01_112760061|CHR01_112760070|CHR01_112801048|CHR01_112801060|CHR01_112801074|CHR01_112931872|CHR01_112985832|CHR01_112985835|CHR01_112985897|CHR01_113037081|CHR01_113037089|CHR01_113037110|CHR01_113037116|CHR01_113037152|CHR01_113037153|CHR01_113037155|CHR01_113037156|CHR01_113039238|CHR01_113039254…
1	113710245	113727238	16.994	10	CHR01_113710245|CHR01_113710254|CHR01_113710264|CHR01_113727191|CHR01_113727205|CHR01_113727218|CHR01_113727224|CHR01_113727230|CHR01_113727234|CHR01_113727238
1	113752345	114916651	1164.31	51	CHR01_113752345|CHR01_113752356|CHR01_113752385|CHR01_113752396|CHR01_113752406|CHR01_113752416|CHR01_113752418|CHR01_113866062|CHR01_113866069|CHR01_113866101|CHR01_113873452|CHR01_113873466|CHR01_113873470|CHR01_113873503|CHR01_114231851|CHR01_114231880|CHR01_114231919|CHR01_114250020|CHR01_114250025|CHR01_114250043|CHR01_114250056|CHR01_114250063|CHR01_114250075|CHR01_114250095|CHR01_114310150…
1	115027791	115445363	417.573	36	CHR01_115027791|CHR01_115056115|CHR01_115056119|CHR01_115061502|CHR01_115061507|CHR01_115061516|CHR01_115061519|CHR01_115061526|CHR01_115061528|CHR01_115061553|CHR01_115061558|CHR01_115100912|CHR01_115100923|CHR01_115100945|CHR01_115100953|CHR01_115100978|CHR01_115100980|CHR01_115118474|CHR01_115118520|CHR01_115118523|CHR01_115118527|CHR01_115197034|CHR01_115197041|CHR01_115197078|CHR01_115197087…
1	115445387	115445497	0.111	9	CHR01_115445387|CHR01_115445418|CHR01_115445444|CHR01_115445455|CHR01_115445463|CHR01_115445475|CHR01_115445492|CHR01_115445495|CHR01_115445497
1	115609201	115947435	338.235	13	CHR01_115609201|CHR01_115617060|CHR01_115617064|CHR01_115617065|CHR01_115617105|CHR01_115657169|CHR01_115657198|CHR01_115657226|CHR01_115931029|CHR01_115931050|CHR01_115947360|CHR01_115947376|CHR01_115947435
1	116028180	118010471	1982.29	72	CHR01_116028180|CHR01_116028230|CHR01_116033887|CHR01_116033904|CHR01_116034533|CHR01_116034601|CHR01_116039012|CHR01_116039077|CHR01_116039885|CHR01_116039892|CHR01_116039911|CHR01_116096240|CHR01_116096263|CHR01_116096275|CHR01_116096276|CHR01_116096286|CHR01_116096317|CHR01_116096320|CHR01_116147701|CHR01_116147734|CHR01_116561103|CHR01_116561148|CHR01_116561152|CHR01_116561153|CHR01_116681204…
1	118074345	119230195	1155.85	16	CHR01_118074345|CHR01_118074378|CHR01_118074384|CHR01_118199495|CHR01_118258056|CHR01_119166632|CHR01_119166643|CHR01_119166646|CHR01_119166653|CHR01_119166663|CHR01_119166673|CHR01_119166697|CHR01_119166705|CHR01_119230152|CHR01_119230157|CHR01_119230195
1	119237362	121236953	1999.59	50	CHR01_119237362|CHR01_119237393|CHR01_119272042|CHR01_119272049|CHR01_119272053|CHR01_119736103|CHR01_119782098|CHR01_119782112|CHR01_119841515|CHR01_119841562|CHR01_119929215|CHR01_119929240|CHR01_119929248|CHR01_119929275|CHR01_120191208|CHR01_120285778|CHR01_120285797|CHR01_120285819|CHR01_120285831|CHR01_120297212|CHR01_120297244|CHR01_120297251|CHR01_120297254|CHR01_120374497|CHR01_120374502…
1	121412081	122415506	1003.43	29	CHR01_121412081|CHR01_121412085|CHR01_121412090|CHR01_121443610|CHR01_121511446|CHR01_121511449|CHR01_121511451|CHR01_121511453|CHR01_121511494|CHR01_121558976|CHR01_121558983|CHR01_121559017|CHR01_121566371|CHR01_121611384|CHR01_121713520|CHR01_121713531|CHR01_121863993|CHR01_121863995|CHR01_121969017|CHR01_121969050|CHR01_122082199|CHR01_122330698|CHR01_122330705|CHR01_122330714|CHR01_122330725…
1	122415525	122427123	11.599	3	CHR01_122415525|CHR01_122427079|CHR01_122427123
1	122459170	123610112	1150.94	50	CHR01_122459170|CHR01_122459175|CHR01_122484043|CHR01_122484046|CHR01_122484050|CHR01_122484077|CHR01_122484085|CHR01_122484093|CHR01_122484094|CHR01_122484106|CHR01_122484109|CHR01_122657002|CHR01_122666650|CHR01_122666679|CHR01_122666687|CHR01_122666691|CHR01_122666692|CHR01_122666701|CHR01_122666706|CHR01_122666725|CHR01_122666728|CHR01_122819975|CHR01_122820004|CHR01_122914493|CHR01_122914516…
1	123906223	125898743	1992.52	78	CHR01_123906223|CHR01_123906272|CHR01_123911101|CHR01_123911142|CHR01_123911151|CHR01_123911166|CHR01_123932065|CHR01_123932075|CHR01_123932078|CHR01_123932090|CHR01_123932135|CHR01_123932136|CHR01_123948124|CHR01_124027814|CHR01_124027832|CHR01_124027841|CHR01_124086160|CHR01_124086167|CHR01_124086169|CHR01_124086175|CHR01_124086180|CHR01_124086190|CHR01_124086207|CHR01_124300188|CHR01_124300236…
1	126051922	126091251	39.33	9	CHR01_126051922|CHR01_126051957|CHR01_126051977|CHR01_126051982|CHR01_126054646|CHR01_126054651|CHR01_126054684|CHR01_126076988|CHR01_126091251
1	126091269	126126893	35.625	7	CHR01_126091269|CHR01_126104286|CHR01_126104296|CHR01_126104325|CHR01_126104724|CHR01_126104760|CHR01_126126893
1	126176890	126803259	626.37	26	CHR01_126176890|CHR01_126197511|CHR01_126197522|CHR01_126316182|CHR01_126316220|CHR01_126316224|CHR01_126316226|CHR01_126316236|CHR01_126316246|CHR01_126320950|CHR01_126320967|CHR01_126320976|CHR01_126320985|CHR01_126321003|CHR01_126321005|CHR01_126400378|CHR01_126400379|CHR01_126400398|CHR01_126400399|CHR01_126400404|CHR01_126400422|CHR01_126404039|CHR01_126666710|CHR01_126678558|CHR01_126694528…
1	126803266	126923426	120.161	6	CHR01_126803266|CHR01_126803271|CHR01_126803278|CHR01_126803287|CHR01_126803289|CHR01_126923426
1	127066805	127257582	190.778	7	CHR01_127066805|CHR01_127066820|CHR01_127140885|CHR01_127140935|CHR01_127257572|CHR01_127257578|CHR01_127257582
1	127362461	127610253	247.793	7	CHR01_127362461|CHR01_127362465|CHR01_127439414|CHR01_127439447|CHR01_127608876|CHR01_127610220|CHR01_127610253
1	127716264	128495973	779.71	28	CHR01_127716264|CHR01_127722447|CHR01_127974348|CHR01_127974361|CHR01_127974394|CHR01_128162835|CHR01_128162876|CHR01_128162890|CHR01_128162918|CHR01_128231688|CHR01_128231700|CHR01_128231705|CHR01_128231707|CHR01_128231710|CHR01_128231751|CHR01_128431900|CHR01_128431911|CHR01_128431932|CHR01_128431944|CHR01_128431954|CHR01_128436732|CHR01_128483075|CHR01_128483115|CHR01_128483136|CHR01_128495930…
1	128678995	130673671	1994.68	37	CHR01_128678995|CHR01_128679010|CHR01_128679015|CHR01_128916496|CHR01_129107326|CHR01_129107353|CHR01_129303635|CHR01_129303723|CHR01_129508152|CHR01_129508158|CHR01_129508168|CHR01_129584322|CHR01_129584325|CHR01_129584327|CHR01_129584338|CHR01_129584372|CHR01_129584375|CHR01_129654891|CHR01_129777319|CHR01_130136122|CHR01_130136124|CHR01_130136127|CHR01_130136133|CHR01_130136163|CHR01_130136173…
1	130821260	130866779	45.52	5	CHR01_130821260|CHR01_130821264|CHR01_130821265|CHR01_130821305|CHR01_130866779
1	131182275	131182342	0.068	6	CHR01_131182275|CHR01_131182276|CHR01_131182282|CHR01_131182332|CHR01_131182335|CHR01_131182342
1	131224427	131224451	0.025	3	CHR01_131224427|CHR01_131224435|CHR01_131224451
1	131398613	131884772	486.16	29	CHR01_131398613|CHR01_131398627|CHR01_131398636|CHR01_131398650|CHR01_131448312|CHR01_131484500|CHR01_131555599|CHR01_131555661|CHR01_131714501|CHR01_131714548|CHR01_131722840|CHR01_131722843|CHR01_131803564|CHR01_131803598|CHR01_131803601|CHR01_131803602|CHR01_131803627|CHR01_131855974|CHR01_131855989|CHR01_131855999|CHR01_131856025|CHR01_131856034|CHR01_131856070|CHR01_131856108|CHR01_131856115…
1	132077732	134074068	1996.34	59	CHR01_132077732|CHR01_132077747|CHR01_132105631|CHR01_132105636|CHR01_132105642|CHR01_132105702|CHR01_132105703|CHR01_132105706|CHR01_132112632|CHR01_132112656|CHR01_132276095|CHR01_132325907|CHR01_132325940|CHR01_132325941|CHR01_132325984|CHR01_132367349|CHR01_132367391|CHR01_132374679|CHR01_132374702|CHR01_132585086|CHR01_132585119|CHR01_132601220|CHR01_132601258|CHR01_132719172|CHR01_132784118…
1	134074074	134842691	768.618	31	CHR01_134074074|CHR01_134083744|CHR01_134083767|CHR01_134083772|CHR01_134083775|CHR01_134083780|CHR01_134083790|CHR01_134260322|CHR01_134260336|CHR01_134260379|CHR01_134619111|CHR01_134619112|CHR01_134619129|CHR01_134619157|CHR01_134619163|CHR01_134619197|CHR01_134635676|CHR01_134688424|CHR01_134688445|CHR01_134688457|CHR01_134688509|CHR01_134688511|CHR01_134688516|CHR01_134688539|CHR01_134706616…
1	135085673	136887401	1801.73	12	CHR01_135085673|CHR01_135085692|CHR01_135085693|CHR01_135085694|CHR01_135085703|CHR01_135085720|CHR01_135180848|CHR01_135180862|CHR01_135180866|CHR01_135599383|CHR01_136887395|CHR01_136887401
1	136887411	138205031	1317.62	44	CHR01_136887411|CHR01_136887423|CHR01_136887432|CHR01_136887442|CHR01_136887445|CHR01_136887468|CHR01_136887469|CHR01_136887472|CHR01_136887473|CHR01_136887480|CHR01_137246623|CHR01_137246672|CHR01_137247578|CHR01_137247580|CHR01_137247614|CHR01_137247634|CHR01_137247635|CHR01_137247641|CHR01_137247652|CHR01_137247658|CHR01_137247666|CHR01_137565719|CHR01_137565734|CHR01_137621226|CHR01_137621229…
1	138205067	138698222	493.156	41	CHR01_138205067|CHR01_138205077|CHR01_138205078|CHR01_138205080|CHR01_138236593|CHR01_138236594|CHR01_138236610|CHR01_138236626|CHR01_138236629|CHR01_138236631|CHR01_138236643|CHR01_138256001|CHR01_138256026|CHR01_138256050|CHR01_138256059|CHR01_138256062|CHR01_138256071|CHR01_138256073|CHR01_138259943|CHR01_138260001|CHR01_138260032|CHR01_138271017|CHR01_138271021|CHR01_138271059|CHR01_138271067…
1	138759999	140204283	1444.28	79	CHR01_138759999|CHR01_138760016|CHR01_138760019|CHR01_138796185|CHR01_138796207|CHR01_138896595|CHR01_138896643|CHR01_138896663|CHR01_138896671|CHR01_138904867|CHR01_138904868|CHR01_138924367|CHR01_138924370|CHR01_138924376|CHR01_138932717|CHR01_138932777|CHR01_138932791|CHR01_138982972|CHR01_138982980|CHR01_138982999|CHR01_138983007|CHR01_138983024|CHR01_138983043|CHR01_138983048|CHR01_138983051…
1	140204293	140309247	104.955	5	CHR01_140204293|CHR01_140228193|CHR01_140228215|CHR01_140228241|CHR01_140309247
1	140456500	140456570	0.071	4	CHR01_140456500|CHR01_140456515|CHR01_140456519|CHR01_140456570
1	140456580	142122739	1666.16	22	CHR01_140456580|CHR01_140551395|CHR01_140551414|CHR01_140551485|CHR01_140646117|CHR01_140646126|CHR01_140733549|CHR01_140777781|CHR01_141117820|CHR01_141117827|CHR01_141117831|CHR01_141117838|CHR01_141117874|CHR01_141356648|CHR01_141356655|CHR01_141356685|CHR01_141489669|CHR01_141555908|CHR01_141555924|CHR01_141555938|CHR01_141917672|CHR01_142122739
1	142127019	142127056	0.038	7	CHR01_142127019|CHR01_142127024|CHR01_142127030|CHR01_142127034|CHR01_142127035|CHR01_142127045|CHR01_142127056
1	142223800	143217471	993.672	41	CHR01_142223800|CHR01_142246313|CHR01_142282794|CHR01_142282795|CHR01_142282797|CHR01_142282814|CHR01_142282836|CHR01_142283347|CHR01_142283367|CHR01_142283388|CHR01_142367256|CHR01_142367257|CHR01_142367290|CHR01_142367300|CHR01_142367304|CHR01_142416752|CHR01_142416795|CHR01_142501303|CHR01_142501320|CHR01_142501528|CHR01_142603532|CHR01_142603534|CHR01_142603570|CHR01_142603587|CHR01_142629193…
1	143217493	143645466	427.974	7	CHR01_143217493|CHR01_143217533|CHR01_143217545|CHR01_143493608|CHR01_143493688|CHR01_143645461|CHR01_143645466
1	143645468	145608624	1963.16	79	CHR01_143645468|CHR01_143645469|CHR01_143645481|CHR01_143701099|CHR01_143701107|CHR01_143701117|CHR01_143701130|CHR01_143701134|CHR01_143828549|CHR01_143828557|CHR01_143828579|CHR01_143828597|CHR01_143890324|CHR01_143890349|CHR01_143890376|CHR01_143890390|CHR01_143890397|CHR01_143988061|CHR01_143988099|CHR01_144251151|CHR01_144251165|CHR01_144251211|CHR01_144251212|CHR01_144251213|CHR01_144251216…
1	145646226	145648005	1.78	7	CHR01_145646226|CHR01_145646261|CHR01_145647958|CHR01_145647960|CHR01_145647972|CHR01_145648001|CHR01_145648005
1	145648020	147622433	1974.41	72	CHR01_145648020|CHR01_145648030|CHR01_145748864|CHR01_145748870|CHR01_145748896|CHR01_145748928|CHR01_145947251|CHR01_145947271|CHR01_145947320|CHR01_145947347|CHR01_145947414|CHR01_145947415|CHR01_145947429|CHR01_145947432|CHR01_146306206|CHR01_146306274|CHR01_146306279|CHR01_146313472|CHR01_146313499|CHR01_146367277|CHR01_146367278|CHR01_146367295|CHR01_146367296|CHR01_146367300|CHR01_146485956…
1	147657873	149657370	1999.5	109	CHR01_147657873|CHR01_147657893|CHR01_147657896|CHR01_147657916|CHR01_147691600|CHR01_147831048|CHR01_147831057|CHR01_147831103|CHR01_147831118|CHR01_147896863|CHR01_147902345|CHR01_147902361|CHR01_147902371|CHR01_147903825|CHR01_147903839|CHR01_147903877|CHR01_147903909|CHR01_147938188|CHR01_147938207|CHR01_147938247|CHR01_147938255|CHR01_148029113|CHR01_148206182|CHR01_148206233|CHR01_148239652…
1	149691640	149727321	35.682	5	CHR01_149691640|CHR01_149691659|CHR01_149727257|CHR01_149727260|CHR01_149727321
1	149788038	150902900	1114.86	74	CHR01_149788038|CHR01_149788039|CHR01_149788088|CHR01_149919531|CHR01_149919536|CHR01_149919589|CHR01_149944147|CHR01_149944173|CHR01_150127592|CHR01_150127593|CHR01_150127601|CHR01_150127619|CHR01_150127643|CHR01_150237754|CHR01_150237761|CHR01_150237825|CHR01_150317779|CHR01_150317795|CHR01_150317828|CHR01_150317830|CHR01_150317841|CHR01_150317852|CHR01_150317857|CHR01_150432430|CHR01_150432441…
1	150902910	150938076	35.167	14	CHR01_150902910|CHR01_150902911|CHR01_150902917|CHR01_150902923|CHR01_150902925|CHR01_150902931|CHR01_150902974|CHR01_150929042|CHR01_150929067|CHR01_150938006|CHR01_150938032|CHR01_150938033|CHR01_150938067|CHR01_150938076
1	150938089	151297657	359.569	16	CHR01_150938089|CHR01_150938115|CHR01_150938141|CHR01_150992015|CHR01_151000888|CHR01_151000936|CHR01_151000947|CHR01_151075341|CHR01_151113604|CHR01_151113615|CHR01_151113636|CHR01_151124902|CHR01_151181752|CHR01_151181774|CHR01_151222090|CHR01_151297657
1	151422730	151422769	0.04	3	CHR01_151422730|CHR01_151422765|CHR01_151422769
1	151422781	151471551	48.771	10	CHR01_151422781|CHR01_151422791|CHR01_151438800|CHR01_151438808|CHR01_151438819|CHR01_151438836|CHR01_151438850|CHR01_151438865|CHR01_151438872|CHR01_151471551
1	151485711	151717725	232.015	8	CHR01_151485711|CHR01_151485723|CHR01_151536078|CHR01_151562345|CHR01_151602969|CHR01_151602971|CHR01_151602997|CHR01_151717725
1	151811885	152330274	518.39	24	CHR01_151811885|CHR01_151811949|CHR01_151816191|CHR01_151981114|CHR01_152087828|CHR01_152087843|CHR01_152087844|CHR01_152087865|CHR01_152095371|CHR01_152095397|CHR01_152095404|CHR01_152095437|CHR01_152112358|CHR01_152112383|CHR01_152112409|CHR01_152112428|CHR01_152112433|CHR01_152198108|CHR01_152198149|CHR01_152198164|CHR01_152198183|CHR01_152198192|CHR01_152198194|CHR01_152330274
1	152470950	152470976	0.027	3	CHR01_152470950|CHR01_152470958|CHR01_152470976
1	152480369	153889046	1408.68	33	CHR01_152480369|CHR01_152486964|CHR01_152487010|CHR01_152552087|CHR01_152552088|CHR01_152552116|CHR01_152552136|CHR01_152552143|CHR01_152942427|CHR01_152942479|CHR01_152942480|CHR01_152942492|CHR01_153260440|CHR01_153260448|CHR01_153260450|CHR01_153260454|CHR01_153338878|CHR01_153385997|CHR01_153386005|CHR01_153399110|CHR01_153527153|CHR01_153527166|CHR01_153527181|CHR01_153527182|CHR01_153695512…
1	153959603	154226381	266.779	20	CHR01_153959603|CHR01_153959656|CHR01_153959712|CHR01_153959717|CHR01_153959763|CHR01_153986634|CHR01_154202993|CHR01_154203008|CHR01_154203031|CHR01_154203051|CHR01_154203053|CHR01_154203058|CHR01_154212253|CHR01_154212260|CHR01_154212276|CHR01_154212284|CHR01_154212300|CHR01_154226317|CHR01_154226374|CHR01_154226381
1	154237529	154278660	41.132	3	CHR01_154237529|CHR01_154278659|CHR01_154278660
1	154807541	156746734	1939.19	88	CHR01_154807541|CHR01_154807574|CHR01_154807607|CHR01_154878984|CHR01_154879003|CHR01_154879020|CHR01_154879040|CHR01_154879081|CHR01_154879102|CHR01_154879120|CHR01_154917531|CHR01_154917540|CHR01_155137002|CHR01_155137022|CHR01_155278606|CHR01_155278630|CHR01_155278634|CHR01_155279444|CHR01_155279450|CHR01_155279502|CHR01_155284834|CHR01_155293276|CHR01_155293285|CHR01_155293286|CHR01_155293293…
1	157176217	157576790	400.574	25	CHR01_157176217|CHR01_157177154|CHR01_157181198|CHR01_157181199|CHR01_157181237|CHR01_157299651|CHR01_157299666|CHR01_157299668|CHR01_157299680|CHR01_157299682|CHR01_157299683|CHR01_157299698|CHR01_157299705|CHR01_157308780|CHR01_157496824|CHR01_157496891|CHR01_157555006|CHR01_157555017|CHR01_157555018|CHR01_157555047|CHR01_157555057|CHR01_157555060|CHR01_157565097|CHR01_157565115|CHR01_157576790
1	157576800	157626669	49.87	3	CHR01_157576800|CHR01_157577864|CHR01_157626669
1	157643891	157676686	32.796	4	CHR01_157643891|CHR01_157643902|CHR01_157643930|CHR01_157676686
1	157746395	157808195	61.801	4	CHR01_157746395|CHR01_157808185|CHR01_157808190|CHR01_157808195
1	157981730	157981865	0.136	3	CHR01_157981730|CHR01_157981861|CHR01_157981865
1	158084544	158084603	0.06	3	CHR01_158084544|CHR01_158084564|CHR01_158084603
1	158492582	158588861	96.28	27	CHR01_158492582|CHR01_158521274|CHR01_158554826|CHR01_158554831|CHR01_158554834|CHR01_158554844|CHR01_158554845|CHR01_158554855|CHR01_158554867|CHR01_158554868|CHR01_158554872|CHR01_158556784|CHR01_158557351|CHR01_158557421|CHR01_158557462|CHR01_158557486|CHR01_158557490|CHR01_158557493|CHR01_158557496|CHR01_158557512|CHR01_158557523|CHR01_158557526|CHR01_158588805|CHR01_158588808|CHR01_158588815…
1	158686911	158869699	182.789	8	CHR01_158686911|CHR01_158686939|CHR01_158686975|CHR01_158692632|CHR01_158712877|CHR01_158712928|CHR01_158752619|CHR01_158869699
1	159057972	159243833	185.862	4	CHR01_159057972|CHR01_159058001|CHR01_159071372|CHR01_159243833
1	159257536	159257609	0.074	3	CHR01_159257536|CHR01_159257581|CHR01_159257609
1	159283500	159283518	0.019	4	CHR01_159283500|CHR01_159283502|CHR01_159283508|CHR01_159283518
1	159344080	159431217	87.138	7	CHR01_159344080|CHR01_159392296|CHR01_159397885|CHR01_159431186|CHR01_159431188|CHR01_159431198|CHR01_159431217
1	159878969	159926450	47.482	3	CHR01_159878969|CHR01_159878999|CHR01_159926450
1	159926487	160823892	897.406	45	CHR01_159926487|CHR01_159926488|CHR01_159926490|CHR01_159926521|CHR01_159926527|CHR01_159987623|CHR01_159987637|CHR01_159987651|CHR01_159987662|CHR01_159987666|CHR01_159987672|CHR01_159987674|CHR01_159987683|CHR01_159987687|CHR01_159987690|CHR01_159987694|CHR01_159999564|CHR01_159999567|CHR01_159999588|CHR01_159999589|CHR01_159999590|CHR01_159999598|CHR01_159999601|CHR01_159999627|CHR01_160008610…
1	160861197	160908464	47.268	12	CHR01_160861197|CHR01_160906586|CHR01_160906605|CHR01_160906621|CHR01_160906626|CHR01_160906629|CHR01_160908400|CHR01_160908406|CHR01_160908417|CHR01_160908423|CHR01_160908455|CHR01_160908464
1	160908476	161103777	195.302	9	CHR01_160908476|CHR01_160943999|CHR01_161097946|CHR01_161097955|CHR01_161097960|CHR01_161097977|CHR01_161097996|CHR01_161103773|CHR01_161103777
1	161189526	161772684	583.159	15	CHR01_161189526|CHR01_161192021|CHR01_161270134|CHR01_161270298|CHR01_161478981|CHR01_161479002|CHR01_161479006|CHR01_161567507|CHR01_161570208|CHR01_161570212|CHR01_161600696|CHR01_161600699|CHR01_161611004|CHR01_161611008|CHR01_161772684
1	161818966	162309029	490.064	16	CHR01_161818966|CHR01_161956817|CHR01_161956818|CHR01_161956843|CHR01_162087702|CHR01_162087729|CHR01_162087735|CHR01_162087737|CHR01_162087755|CHR01_162177209|CHR01_162177213|CHR01_162177293|CHR01_162177312|CHR01_162178142|CHR01_162178165|CHR01_162309029
1	162605740	162605790	0.051	3	CHR01_162605740|CHR01_162605789|CHR01_162605790
1	162636368	162692046	55.679	9	CHR01_162636368|CHR01_162636376|CHR01_162636387|CHR01_162636390|CHR01_162691922|CHR01_162692003|CHR01_162692028|CHR01_162692029|CHR01_162692046
1	162692061	162692081	0.021	3	CHR01_162692061|CHR01_162692075|CHR01_162692081
1	162696287	163119884	423.598	34	CHR01_162696287|CHR01_162696299|CHR01_162945247|CHR01_162945274|CHR01_162945277|CHR01_162945280|CHR01_162945309|CHR01_162950160|CHR01_162950183|CHR01_162950288|CHR01_162950299|CHR01_162950320|CHR01_162950331|CHR01_162950334|CHR01_162950336|CHR01_162950341|CHR01_162962382|CHR01_162969661|CHR01_162969668|CHR01_162969682|CHR01_162969700|CHR01_162969703|CHR01_162969737|CHR01_162986258|CHR01_162986259…
1	163119952	163272959	153.008	15	CHR01_163119952|CHR01_163200518|CHR01_163205117|CHR01_163205156|CHR01_163271624|CHR01_163271634|CHR01_163271635|CHR01_163271640|CHR01_163271664|CHR01_163271695|CHR01_163272901|CHR01_163272919|CHR01_163272954|CHR01_163272955|CHR01_163272959
1	163272960	163272967	0.008	3	CHR01_163272960|CHR01_163272963|CHR01_163272967
1	163768640	163785236	16.597	3	CHR01_163768640|CHR01_163768659|CHR01_163785236
1	163960045	164730453	770.409	43	CHR01_163960045|CHR01_163960049|CHR01_163997375|CHR01_163997385|CHR01_163997403|CHR01_163997423|CHR01_163997435|CHR01_163997436|CHR01_163997439|CHR01_163997454|CHR01_164058953|CHR01_164058964|CHR01_164058982|CHR01_164259605|CHR01_164259647|CHR01_164340026|CHR01_164340033|CHR01_164363183|CHR01_164363190|CHR01_164363198|CHR01_164363215|CHR01_164363219|CHR01_164363257|CHR01_164373456|CHR01_164388117…
1	164730463	164730537	0.075	7	CHR01_164730463|CHR01_164730476|CHR01_164730477|CHR01_164730478|CHR01_164730505|CHR01_164730520|CHR01_164730537
1	164767552	164767581	0.03	4	CHR01_164767552|CHR01_164767565|CHR01_164767575|CHR01_164767581
1	164845726	165243199	397.474	15	CHR01_164845726|CHR01_164905567|CHR01_164905577|CHR01_164905580|CHR01_164905583|CHR01_164905588|CHR01_164905610|CHR01_164905620|CHR01_165136219|CHR01_165136281|CHR01_165136287|CHR01_165159763|CHR01_165159821|CHR01_165243175|CHR01_165243199
1	165243207	165243219	0.013	3	CHR01_165243207|CHR01_165243214|CHR01_165243219
1	165617542	165831508	213.967	13	CHR01_165617542|CHR01_165617548|CHR01_165617554|CHR01_165617555|CHR01_165617580|CHR01_165617609|CHR01_165756959|CHR01_165762292|CHR01_165762296|CHR01_165762319|CHR01_165762327|CHR01_165831486|CHR01_165831508
1	165959993	165960028	0.036	4	CHR01_165959993|CHR01_165959997|CHR01_165960021|CHR01_165960028
1	165963024	166170096	207.073	6	CHR01_165963024|CHR01_165963037|CHR01_165963038|CHR01_165963040|CHR01_166170089|CHR01_166170096
1	166170127	167653719	1483.59	57	CHR01_166170127|CHR01_166210856|CHR01_166412683|CHR01_166412689|CHR01_166412716|CHR01_166672636|CHR01_166672646|CHR01_166672676|CHR01_166672683|CHR01_166792476|CHR01_166792498|CHR01_166792699|CHR01_166792703|CHR01_166792706|CHR01_166792717|CHR01_166792737|CHR01_166929198|CHR01_166980907|CHR01_166980908|CHR01_166980952|CHR01_166999127|CHR01_166999129|CHR01_166999161|CHR01_166999170|CHR01_167034140…
1	168075451	168958014	882.564	45	CHR01_168075451|CHR01_168188140|CHR01_168188152|CHR01_168206576|CHR01_168206594|CHR01_168257862|CHR01_168257894|CHR01_168301954|CHR01_168301961|CHR01_168301979|CHR01_168301988|CHR01_168302003|CHR01_168302009|CHR01_168302024|CHR01_168339668|CHR01_168339678|CHR01_168339721|CHR01_168371876|CHR01_168399724|CHR01_168399783|CHR01_168399798|CHR01_168459666|CHR01_168527444|CHR01_168527472|CHR01_168527474…
1	168982992	168983030	0.039	3	CHR01_168982992|CHR01_168982997|CHR01_168983030
1	169065974	169260729	194.756	11	CHR01_169065974|CHR01_169065994|CHR01_169133140|CHR01_169133167|CHR01_169133212|CHR01_169260587|CHR01_169260613|CHR01_169260625|CHR01_169260626|CHR01_169260690|CHR01_169260729
1	169322296	169393303	71.008	3	CHR01_169322296|CHR01_169393299|CHR01_169393303
1	169527859	169666976	139.118	8	CHR01_169527859|CHR01_169527862|CHR01_169527882|CHR01_169527899|CHR01_169527916|CHR01_169666920|CHR01_169666970|CHR01_169666976
1	169735263	170076464	341.202	4	CHR01_169735263|CHR01_169735318|CHR01_170076447|CHR01_170076464
1	170076466	170076519	0.054	5	CHR01_170076466|CHR01_170076486|CHR01_170076510|CHR01_170076518|CHR01_170076519
1	170141832	170495091	353.26	32	CHR01_170141832|CHR01_170141838|CHR01_170229393|CHR01_170229469|CHR01_170307460|CHR01_170307464|CHR01_170307480|CHR01_170307503|CHR01_170307527|CHR01_170397625|CHR01_170397627|CHR01_170397635|CHR01_170397636|CHR01_170397659|CHR01_170397675|CHR01_170397677|CHR01_170397686|CHR01_170397694|CHR01_170412183|CHR01_170412185|CHR01_170412197|CHR01_170412220|CHR01_170412244|CHR01_170412257|CHR01_170495046…
1	170495094	170697485	202.392	11	CHR01_170495094|CHR01_170495128|CHR01_170568625|CHR01_170685873|CHR01_170697404|CHR01_170697408|CHR01_170697417|CHR01_170697445|CHR01_170697454|CHR01_170697455|CHR01_170697485
1	170712527	170737523	24.997	11	CHR01_170712527|CHR01_170712528|CHR01_170712539|CHR01_170712559|CHR01_170712568|CHR01_170712578|CHR01_170712592|CHR01_170712594|CHR01_170712602|CHR01_170737491|CHR01_170737523
1	170737554	171001968	264.415	5	CHR01_170737554|CHR01_170966734|CHR01_170966737|CHR01_170967967|CHR01_171001968
1	171001986	171077654	75.669	5	CHR01_171001986|CHR01_171002005|CHR01_171076692|CHR01_171076729|CHR01_171077654
1	171152239	171199343	47.105	6	CHR01_171152239|CHR01_171152278|CHR01_171152289|CHR01_171199331|CHR01_171199335|CHR01_171199343
1	171199378	171403896	204.519	5	CHR01_171199378|CHR01_171199406|CHR01_171403857|CHR01_171403872|CHR01_171403896
1	171453860	171950470	496.611	33	CHR01_171453860|CHR01_171453883|CHR01_171670832|CHR01_171670833|CHR01_171670846|CHR01_171670880|CHR01_171670896|CHR01_171670943|CHR01_171670962|CHR01_171670967|CHR01_171674643|CHR01_171674715|CHR01_171674730|CHR01_171715948|CHR01_171715951|CHR01_171715982|CHR01_171715988|CHR01_171715990|CHR01_171716026|CHR01_171731088|CHR01_171768153|CHR01_171768155|CHR01_171768182|CHR01_171768190|CHR01_171768198…
1	172190638	172190706	0.069	5	CHR01_172190638|CHR01_172190658|CHR01_172190679|CHR01_172190691|CHR01_172190706
1	172282023	172282104	0.082	5	CHR01_172282023|CHR01_172282035|CHR01_172282046|CHR01_172282079|CHR01_172282104
1	172342251	173298950	956.7	28	CHR01_172342251|CHR01_172351144|CHR01_172351180|CHR01_172351197|CHR01_172351203|CHR01_172415352|CHR01_172415367|CHR01_172415413|CHR01_172415419|CHR01_172585863|CHR01_172585895|CHR01_172599949|CHR01_172599988|CHR01_172677860|CHR01_172677902|CHR01_172740653|CHR01_173041485|CHR01_173041486|CHR01_173041492|CHR01_173041517|CHR01_173041530|CHR01_173041535|CHR01_173041539|CHR01_173041551|CHR01_173231997…
1	173498911	173498976	0.066	3	CHR01_173498911|CHR01_173498928|CHR01_173498976
1	173577191	173577267	0.077	4	CHR01_173577191|CHR01_173577214|CHR01_173577225|CHR01_173577267
1	173577325	173871709	294.385	16	CHR01_173577325|CHR01_173577329|CHR01_173577332|CHR01_173577334|CHR01_173577352|CHR01_173577360|CHR01_173650898|CHR01_173650920|CHR01_173650938|CHR01_173650945|CHR01_173650960|CHR01_173650962|CHR01_173809873|CHR01_173815446|CHR01_173871650|CHR01_173871709
1	173931880	174147249	215.37	13	CHR01_173931880|CHR01_173931938|CHR01_173932930|CHR01_173932948|CHR01_173932968|CHR01_173932993|CHR01_173932995|CHR01_173932996|CHR01_173932997|CHR01_173933008|CHR01_174061052|CHR01_174147212|CHR01_174147249
1	174207111	174335757	128.647	15	CHR01_174207111|CHR01_174207622|CHR01_174207646|CHR01_174207647|CHR01_174207648|CHR01_174207698|CHR01_174258456|CHR01_174258459|CHR01_174258463|CHR01_174331105|CHR01_174331106|CHR01_174331148|CHR01_174335704|CHR01_174335751|CHR01_174335757
1	174335758	174335826	0.069	3	CHR01_174335758|CHR01_174335765|CHR01_174335826
1	174440966	175606823	1165.86	35	CHR01_174440966|CHR01_174440993|CHR01_174493847|CHR01_174493848|CHR01_174493865|CHR01_174493907|CHR01_174493910|CHR01_174493914|CHR01_174493921|CHR01_174606976|CHR01_174606987|CHR01_174607020|CHR01_174654218|CHR01_174654257|CHR01_174921753|CHR01_174921767|CHR01_174921803|CHR01_174921805|CHR01_175071974|CHR01_175071991|CHR01_175072004|CHR01_175140326|CHR01_175140327|CHR01_175140340|CHR01_175187521…
1	175799926	175799980	0.055	3	CHR01_175799926|CHR01_175799959|CHR01_175799980
1	175849517	175948332	98.816	9	CHR01_175849517|CHR01_175849529|CHR01_175849541|CHR01_175849553|CHR01_175849563|CHR01_175849568|CHR01_175849585|CHR01_175849589|CHR01_175948332
1	175948400	176686206	737.807	21	CHR01_175948400|CHR01_175948406|CHR01_175994828|CHR01_175994834|CHR01_175994842|CHR01_176090288|CHR01_176090310|CHR01_176090320|CHR01_176090321|CHR01_176090335|CHR01_176090344|CHR01_176090348|CHR01_176090350|CHR01_176090351|CHR01_176090365|CHR01_176516358|CHR01_176516380|CHR01_176516398|CHR01_176516400|CHR01_176686201|CHR01_176686206
1	176686278	176959226	272.949	15	CHR01_176686278|CHR01_176698310|CHR01_176698321|CHR01_176698373|CHR01_176698407|CHR01_176788124|CHR01_176788158|CHR01_176788160|CHR01_176819707|CHR01_176819730|CHR01_176819770|CHR01_176819778|CHR01_176819783|CHR01_176878048|CHR01_176959226
1	176959238	177531010	571.773	21	CHR01_176959238|CHR01_176959240|CHR01_176959249|CHR01_176959251|CHR01_176959290|CHR01_177111754|CHR01_177111771|CHR01_177111783|CHR01_177111804|CHR01_177202426|CHR01_177260694|CHR01_177304504|CHR01_177304519|CHR01_177304525|CHR01_177304550|CHR01_177481162|CHR01_177481163|CHR01_177481177|CHR01_177530995|CHR01_177530998|CHR01_177531010
1	177574721	177611029	36.309	15	CHR01_177574721|CHR01_177574752|CHR01_177574781|CHR01_177574795|CHR01_177591279|CHR01_177591283|CHR01_177591287|CHR01_177591305|CHR01_177591309|CHR01_177611001|CHR01_177611011|CHR01_177611016|CHR01_177611017|CHR01_177611018|CHR01_177611029
1	177611032	178157157	546.126	26	CHR01_177611032|CHR01_177611036|CHR01_177763690|CHR01_177763705|CHR01_177763728|CHR01_177763737|CHR01_177763738|CHR01_177763741|CHR01_177763761|CHR01_177763764|CHR01_177763775|CHR01_177829577|CHR01_177829605|CHR01_177829607|CHR01_177961463|CHR01_177961474|CHR01_177961493|CHR01_177961494|CHR01_177961499|CHR01_177961513|CHR01_177961515|CHR01_177961529|CHR01_177965178|CHR01_177965208|CHR01_177965214…
1	178189333	178211573	22.241	12	CHR01_178189333|CHR01_178189340|CHR01_178189364|CHR01_178189369|CHR01_178191866|CHR01_178191873|CHR01_178191875|CHR01_178191934|CHR01_178191945|CHR01_178211558|CHR01_178211566|CHR01_178211573
1	178211581	178211611	0.031	3	CHR01_178211581|CHR01_178211587|CHR01_178211611
1	178319062	178439225	120.164	11	CHR01_178319062|CHR01_178319064|CHR01_178319092|CHR01_178319105|CHR01_178377505|CHR01_178377539|CHR01_178377554|CHR01_178389707|CHR01_178390297|CHR01_178439188|CHR01_178439225
1	178637619	179795047	1157.43	42	CHR01_178637619|CHR01_178797082|CHR01_178797101|CHR01_178797143|CHR01_178797148|CHR01_178797167|CHR01_178858069|CHR01_178858074|CHR01_178858100|CHR01_178858102|CHR01_178858115|CHR01_179105525|CHR01_179105590|CHR01_179105601|CHR01_179217014|CHR01_179217060|CHR01_179217069|CHR01_179217084|CHR01_179217090|CHR01_179399706|CHR01_179399715|CHR01_179399726|CHR01_179399734|CHR01_179399735|CHR01_179399760…
1	179829148	179829203	0.056	3	CHR01_179829148|CHR01_179829180|CHR01_179829203
1	179983057	180013328	30.272	7	CHR01_179983057|CHR01_179983097|CHR01_179983104|CHR01_179983109|CHR01_179983118|CHR01_180013306|CHR01_180013328
1	180038630	180995291	956.662	26	CHR01_180038630|CHR01_180038650|CHR01_180038677|CHR01_180126028|CHR01_180207232|CHR01_180246248|CHR01_180246260|CHR01_180246263|CHR01_180246267|CHR01_180246284|CHR01_180246291|CHR01_180246312|CHR01_180512723|CHR01_180512724|CHR01_180512728|CHR01_180579612|CHR01_180579622|CHR01_180579630|CHR01_180579640|CHR01_180579647|CHR01_180831895|CHR01_180831922|CHR01_180831954|CHR01_180831959|CHR01_180831963…
1	180995296	181215561	220.266	3	CHR01_180995296|CHR01_180995356|CHR01_181215561
1	181361134	181367856	6.723	4	CHR01_181361134|CHR01_181366305|CHR01_181367841|CHR01_181367856
1	181512329	181948568	436.24	14	CHR01_181512329|CHR01_181512358|CHR01_181512399|CHR01_181596046|CHR01_181596087|CHR01_181613955|CHR01_181614006|CHR01_181614071|CHR01_181634816|CHR01_181634853|CHR01_181887523|CHR01_181948561|CHR01_181948565|CHR01_181948568
1	181985180	181985236	0.057	3	CHR01_181985180|CHR01_181985188|CHR01_181985236
1	181992476	182091127	98.652	23	CHR01_181992476|CHR01_181992508|CHR01_181992510|CHR01_181992525|CHR01_182006134|CHR01_182073296|CHR01_182073297|CHR01_182073325|CHR01_182073338|CHR01_182073372|CHR01_182078886|CHR01_182078903|CHR01_182078939|CHR01_182078948|CHR01_182078957|CHR01_182078961|CHR01_182078975|CHR01_182091117|CHR01_182091120|CHR01_182091121|CHR01_182091125|CHR01_182091126|CHR01_182091127
1	182091147	182937670	846.524	55	CHR01_182091147|CHR01_182182158|CHR01_182182191|CHR01_182182197|CHR01_182231242|CHR01_182231266|CHR01_182231287|CHR01_182263974|CHR01_182320281|CHR01_182320325|CHR01_182320334|CHR01_182337700|CHR01_182422071|CHR01_182422107|CHR01_182422134|CHR01_182422140|CHR01_182490046|CHR01_182490059|CHR01_182490066|CHR01_182490097|CHR01_182490103|CHR01_182535427|CHR01_182535440|CHR01_182535454|CHR01_182535463…
1	182964815	183545821	581.007	13	CHR01_182964815|CHR01_183220191|CHR01_183447680|CHR01_183447708|CHR01_183447719|CHR01_183447751|CHR01_183447752|CHR01_183498838|CHR01_183498882|CHR01_183498902|CHR01_183498914|CHR01_183545818|CHR01_183545821
1	183545825	183945493	399.669	22	CHR01_183545825|CHR01_183655520|CHR01_183655569|CHR01_183655570|CHR01_183655578|CHR01_183655588|CHR01_183655591|CHR01_183655602|CHR01_183698156|CHR01_183698217|CHR01_183748850|CHR01_183748856|CHR01_183748858|CHR01_183748861|CHR01_183928274|CHR01_183928282|CHR01_183928283|CHR01_183928293|CHR01_183928306|CHR01_183936356|CHR01_183936394|CHR01_183945493
1	183945507	185601714	1656.21	56	CHR01_183945507|CHR01_184040308|CHR01_184040313|CHR01_184040353|CHR01_184043871|CHR01_184043905|CHR01_184043922|CHR01_184092968|CHR01_184092984|CHR01_184092985|CHR01_184092990|CHR01_184093002|CHR01_184093004|CHR01_184093006|CHR01_184093023|CHR01_184222267|CHR01_184222280|CHR01_184222295|CHR01_184222326|CHR01_184222335|CHR01_184222339|CHR01_184222344|CHR01_184222352|CHR01_184412871|CHR01_184412873…
1	185681473	185681483	0.011	3	CHR01_185681473|CHR01_185681475|CHR01_185681483
1	185699756	186893307	1193.55	58	CHR01_185699756|CHR01_185699790|CHR01_185749518|CHR01_185749527|CHR01_185749588|CHR01_185821335|CHR01_185888595|CHR01_185936472|CHR01_185936490|CHR01_185936496|CHR01_185936497|CHR01_185936530|CHR01_185936543|CHR01_186129032|CHR01_186129038|CHR01_186129039|CHR01_186129040|CHR01_186129084|CHR01_186129106|CHR01_186190783|CHR01_186190785|CHR01_186190799|CHR01_186349567|CHR01_186349580|CHR01_186392073…
1	186893311	186893340	0.03	4	CHR01_186893311|CHR01_186893316|CHR01_186893321|CHR01_186893340
1	186894372	186971021	76.65	6	CHR01_186894372|CHR01_186894387|CHR01_186894416|CHR01_186970964|CHR01_186970987|CHR01_186971021
1	187135767	187152153	16.387	6	CHR01_187135767|CHR01_187135772|CHR01_187135788|CHR01_187135789|CHR01_187135792|CHR01_187152153
1	187193703	187351342	157.64	9	CHR01_187193703|CHR01_187193722|CHR01_187343384|CHR01_187351287|CHR01_187351294|CHR01_187351318|CHR01_187351328|CHR01_187351341|CHR01_187351342
1	187525231	187650682	125.452	7	CHR01_187525231|CHR01_187525235|CHR01_187604517|CHR01_187604544|CHR01_187604584|CHR01_187650669|CHR01_187650682
1	187721216	188254898	533.683	24	CHR01_187721216|CHR01_187721219|CHR01_187721222|CHR01_187739736|CHR01_187772198|CHR01_187772221|CHR01_187772284|CHR01_187772300|CHR01_187772347|CHR01_187772363|CHR01_187839296|CHR01_187839309|CHR01_187839314|CHR01_187839327|CHR01_187839346|CHR01_187839355|CHR01_187839381|CHR01_187954681|CHR01_187954683|CHR01_187955113|CHR01_187968161|CHR01_188254891|CHR01_188254895|CHR01_188254898
1	188254923	188357392	102.47	10	CHR01_188254923|CHR01_188254956|CHR01_188259461|CHR01_188259499|CHR01_188259536|CHR01_188357368|CHR01_188357373|CHR01_188357385|CHR01_188357389|CHR01_188357392
1	188596721	188846454	249.734	11	CHR01_188596721|CHR01_188596730|CHR01_188639725|CHR01_188680094|CHR01_188680107|CHR01_188680112|CHR01_188680123|CHR01_188680146|CHR01_188812406|CHR01_188812411|CHR01_188846454
1	188846456	188909797	63.342	14	CHR01_188846456|CHR01_188846458|CHR01_188846467|CHR01_188846478|CHR01_188846523|CHR01_188908932|CHR01_188908934|CHR01_188908982|CHR01_188909033|CHR01_188909727|CHR01_188909736|CHR01_188909765|CHR01_188909773|CHR01_188909797
1	189452937	189452976	0.04	3	CHR01_189452937|CHR01_189452947|CHR01_189452976
1	189452995	189868392	415.398	25	CHR01_189452995|CHR01_189493954|CHR01_189615380|CHR01_189615454|CHR01_189615455|CHR01_189615461|CHR01_189646292|CHR01_189646326|CHR01_189646327|CHR01_189646330|CHR01_189646362|CHR01_189646363|CHR01_189722010|CHR01_189732305|CHR01_189737078|CHR01_189848878|CHR01_189848883|CHR01_189848906|CHR01_189848942|CHR01_189848949|CHR01_189866941|CHR01_189866942|CHR01_189866971|CHR01_189867019|CHR01_189868392
1	189868438	189868466	0.029	4	CHR01_189868438|CHR01_189868444|CHR01_189868465|CHR01_189868466
1	189957434	189957473	0.04	4	CHR01_189957434|CHR01_189957440|CHR01_189957456|CHR01_189957473
1	189985971	190387932	401.962	20	CHR01_189985971|CHR01_189991484|CHR01_189991512|CHR01_189991515|CHR01_189991532|CHR01_189991545|CHR01_189991551|CHR01_190038528|CHR01_190038531|CHR01_190038559|CHR01_190038599|CHR01_190038600|CHR01_190070629|CHR01_190337121|CHR01_190337136|CHR01_190387872|CHR01_190387898|CHR01_190387899|CHR01_190387927|CHR01_190387932
1	190405784	190405843	0.06	3	CHR01_190405784|CHR01_190405824|CHR01_190405843
1	190448284	192441834	1993.55	115	CHR01_190448284|CHR01_190448321|CHR01_190448345|CHR01_190600501|CHR01_190600516|CHR01_190600548|CHR01_190600564|CHR01_190600583|CHR01_190613103|CHR01_190613120|CHR01_190613131|CHR01_190613133|CHR01_190613165|CHR01_190698468|CHR01_190698491|CHR01_190703551|CHR01_190703556|CHR01_190703566|CHR01_190703623|CHR01_190737943|CHR01_190737947|CHR01_190737992|CHR01_190738015|CHR01_190738019|CHR01_190738028…
1	192492198	192558356	66.159	9	CHR01_192492198|CHR01_192492220|CHR01_192492221|CHR01_192492232|CHR01_192492247|CHR01_192492254|CHR01_192492255|CHR01_192558354|CHR01_192558356
1	192583362	193314443	731.082	20	CHR01_192583362|CHR01_192583391|CHR01_192583401|CHR01_192621180|CHR01_192621181|CHR01_192621182|CHR01_192621184|CHR01_192621198|CHR01_192621307|CHR01_192650476|CHR01_192650504|CHR01_192650518|CHR01_192749108|CHR01_193312536|CHR01_193314364|CHR01_193314403|CHR01_193314408|CHR01_193314417|CHR01_193314442|CHR01_193314443
1	193314445	193340332	25.888	7	CHR01_193314445|CHR01_193314467|CHR01_193314491|CHR01_193314492|CHR01_193314508|CHR01_193340286|CHR01_193340332
1	193340336	194216914	876.579	43	CHR01_193340336|CHR01_193340345|CHR01_193344941|CHR01_193344967|CHR01_193344972|CHR01_193344989|CHR01_193345005|CHR01_193345007|CHR01_193348313|CHR01_193348364|CHR01_193348381|CHR01_193523962|CHR01_193532172|CHR01_193532198|CHR01_193532199|CHR01_193532206|CHR01_193532222|CHR01_193532233|CHR01_193620766|CHR01_193620774|CHR01_193620792|CHR01_193753516|CHR01_193753530|CHR01_193767513|CHR01_193767562…
1	194216938	194443980	227.043	5	CHR01_194216938|CHR01_194216949|CHR01_194216962|CHR01_194216971|CHR01_194443980
1	194445640	196443932	1998.29	93	CHR01_194445640|CHR01_194601808|CHR01_194601833|CHR01_194735331|CHR01_194798755|CHR01_194798781|CHR01_194798816|CHR01_194798829|CHR01_194808076|CHR01_194808120|CHR01_194988973|CHR01_194988999|CHR01_194989006|CHR01_194989016|CHR01_194989034|CHR01_195010836|CHR01_195010837|CHR01_195010864|CHR01_195283526|CHR01_195283573|CHR01_195361292|CHR01_195361320|CHR01_195361325|CHR01_195361337|CHR01_195364833…
1	196659640	196800872	141.233	25	CHR01_196659640|CHR01_196659666|CHR01_196659667|CHR01_196760810|CHR01_196760815|CHR01_196760835|CHR01_196760865|CHR01_196760875|CHR01_196763921|CHR01_196763933|CHR01_196763936|CHR01_196763967|CHR01_196782577|CHR01_196782594|CHR01_196782604|CHR01_196782615|CHR01_196782618|CHR01_196782622|CHR01_196800819|CHR01_196800821|CHR01_196800833|CHR01_196800834|CHR01_196800850|CHR01_196800869|CHR01_196800872
1	197010498	197258785	248.288	27	CHR01_197010498|CHR01_197010520|CHR01_197152327|CHR01_197152365|CHR01_197152377|CHR01_197152402|CHR01_197175453|CHR01_197175459|CHR01_197175476|CHR01_197175518|CHR01_197175524|CHR01_197175525|CHR01_197216812|CHR01_197216852|CHR01_197216856|CHR01_197216861|CHR01_197233997|CHR01_197234017|CHR01_197234030|CHR01_197234047|CHR01_197234077|CHR01_197258431|CHR01_197258451|CHR01_197258474|CHR01_197258747…
1	197329423	197579345	249.923	11	CHR01_197329423|CHR01_197329460|CHR01_197329467|CHR01_197329473|CHR01_197350078|CHR01_197451010|CHR01_197579269|CHR01_197579295|CHR01_197579302|CHR01_197579339|CHR01_197579345
1	197734302	198736151	1001.85	37	CHR01_197734302|CHR01_197796049|CHR01_197796074|CHR01_197796113|CHR01_198134903|CHR01_198134926|CHR01_198186819|CHR01_198278981|CHR01_198279005|CHR01_198279019|CHR01_198279028|CHR01_198279031|CHR01_198279032|CHR01_198279066|CHR01_198504793|CHR01_198533908|CHR01_198533909|CHR01_198533910|CHR01_198533933|CHR01_198533943|CHR01_198533961|CHR01_198533962|CHR01_198533972|CHR01_198533986|CHR01_198542596…
1	198820472	200819717	1999.25	103	CHR01_198820472|CHR01_198820498|CHR01_198820501|CHR01_198854643|CHR01_198854647|CHR01_198854649|CHR01_198854661|CHR01_198951437|CHR01_198951449|CHR01_198965120|CHR01_198965133|CHR01_198965140|CHR01_198965146|CHR01_198965158|CHR01_198965159|CHR01_199179197|CHR01_199229531|CHR01_199229548|CHR01_199229609|CHR01_199229611|CHR01_199333046|CHR01_199333049|CHR01_199333068|CHR01_199333089|CHR01_199333098…
1	200988722	201413824	425.103	24	CHR01_200988722|CHR01_200988725|CHR01_200988726|CHR01_200988763|CHR01_200988784|CHR01_200988795|CHR01_201066900|CHR01_201132434|CHR01_201132440|CHR01_201132451|CHR01_201132489|CHR01_201132492|CHR01_201132493|CHR01_201132501|CHR01_201132507|CHR01_201132516|CHR01_201132522|CHR01_201235507|CHR01_201235520|CHR01_201342991|CHR01_201379878|CHR01_201413808|CHR01_201413818|CHR01_201413824
1	201413848	202502209	1088.36	24	CHR01_201413848|CHR01_201413863|CHR01_201413864|CHR01_201413894|CHR01_201413896|CHR01_201546256|CHR01_201683704|CHR01_201683705|CHR01_201683766|CHR01_201683781|CHR01_201689497|CHR01_201689554|CHR01_201689557|CHR01_202000294|CHR01_202000351|CHR01_202069745|CHR01_202074632|CHR01_202074651|CHR01_202074691|CHR01_202077975|CHR01_202097856|CHR01_202097915|CHR01_202097919|CHR01_202502209
1	202502229	202616045	113.817	3	CHR01_202502229|CHR01_202591810|CHR01_202616045
1	202616092	203023588	407.497	11	CHR01_202616092|CHR01_202616120|CHR01_202858846|CHR01_202858901|CHR01_202896323|CHR01_202944737|CHR01_202944742|CHR01_202944752|CHR01_202944801|CHR01_203023564|CHR01_203023588
1	203030189	203030245	0.057	5	CHR01_203030189|CHR01_203030194|CHR01_203030238|CHR01_203030242|CHR01_203030245
1	203164972	203164977	0.006	3	CHR01_203164972|CHR01_203164973|CHR01_203164977
1	203164979	205153233	1988.26	74	CHR01_203164979|CHR01_203166774|CHR01_203166779|CHR01_203166792|CHR01_203166804|CHR01_203166819|CHR01_203219236|CHR01_203219257|CHR01_203275927|CHR01_203297929|CHR01_203297944|CHR01_203297951|CHR01_203298001|CHR01_203404342|CHR01_203404408|CHR01_203668361|CHR01_203668365|CHR01_203668396|CHR01_203668408|CHR01_203668498|CHR01_203668504|CHR01_203668530|CHR01_203668531|CHR01_203744408|CHR01_203744426…
1	205344110	205344216	0.107	6	CHR01_205344110|CHR01_205344112|CHR01_205344139|CHR01_205344205|CHR01_205344214|CHR01_205344216
1	205427777	206532522	1104.75	57	CHR01_205427777|CHR01_205427788|CHR01_205441403|CHR01_205441407|CHR01_205441428|CHR01_205441443|CHR01_205496558|CHR01_205496569|CHR01_205496573|CHR01_205496601|CHR01_205496605|CHR01_205496610|CHR01_205540611|CHR01_205540621|CHR01_205540691|CHR01_205759342|CHR01_205816083|CHR01_205822259|CHR01_205847355|CHR01_205944736|CHR01_205944765|CHR01_205944774|CHR01_205944793|CHR01_205944804|CHR01_205959362…
1	206581573	206581579	0.007	3	CHR01_206581573|CHR01_206581577|CHR01_206581579
1	206679211	208390251	1711.04	86	CHR01_206679211|CHR01_206771271|CHR01_206786674|CHR01_206831470|CHR01_206831474|CHR01_206836954|CHR01_206950986|CHR01_206951014|CHR01_207024189|CHR01_207054868|CHR01_207054932|CHR01_207299429|CHR01_207335136|CHR01_207335151|CHR01_207335155|CHR01_207339846|CHR01_207339863|CHR01_207339874|CHR01_207339887|CHR01_207339890|CHR01_207339894|CHR01_207339906|CHR01_207445619|CHR01_207458534|CHR01_207458538…
1	208390253	208390267	0.015	4	CHR01_208390253|CHR01_208390258|CHR01_208390266|CHR01_208390267
1	208455974	210452947	1996.97	132	CHR01_208455974|CHR01_208456004|CHR01_208456021|CHR01_208456044|CHR01_208456046|CHR01_208456063|CHR01_208456074|CHR01_208456083|CHR01_208456106|CHR01_208465996|CHR01_208466012|CHR01_208538953|CHR01_208539018|CHR01_208560744|CHR01_208560747|CHR01_208560795|CHR01_208588280|CHR01_208669234|CHR01_208720766|CHR01_208720784|CHR01_208840830|CHR01_208840836|CHR01_208840838|CHR01_208840851|CHR01_208840873…
1	210472673	210990602	517.93	26	CHR01_210472673|CHR01_210472887|CHR01_210472903|CHR01_210472908|CHR01_210508113|CHR01_210508114|CHR01_210570231|CHR01_210570265|CHR01_210570285|CHR01_210570288|CHR01_210631604|CHR01_210631626|CHR01_210631632|CHR01_210696507|CHR01_210696508|CHR01_210696529|CHR01_210696556|CHR01_210817959|CHR01_210817968|CHR01_210817995|CHR01_210818008|CHR01_210818022|CHR01_210818041|CHR01_210851968|CHR01_210851991…
1	210990616	212985898	1995.28	101	CHR01_210990616|CHR01_210990637|CHR01_210990646|CHR01_210990649|CHR01_210990663|CHR01_210990671|CHR01_211038638|CHR01_211038648|CHR01_211038707|CHR01_211107896|CHR01_211314115|CHR01_211314116|CHR01_211314158|CHR01_211319137|CHR01_211319192|CHR01_211319209|CHR01_211319223|CHR01_211413558|CHR01_211425034|CHR01_211425061|CHR01_211463367|CHR01_211570029|CHR01_211570030|CHR01_211570068|CHR01_211570076…
1	213036315	213295418	259.104	29	CHR01_213036315|CHR01_213036361|CHR01_213036363|CHR01_213121440|CHR01_213121443|CHR01_213121447|CHR01_213121449|CHR01_213121459|CHR01_213121489|CHR01_213121502|CHR01_213168666|CHR01_213168669|CHR01_213168675|CHR01_213168690|CHR01_213168692|CHR01_213168696|CHR01_213168717|CHR01_213178069|CHR01_213262811|CHR01_213262829|CHR01_213262855|CHR01_213262857|CHR01_213262859|CHR01_213262880|CHR01_213262890…
1	213468231	215322264	1854.03	64	CHR01_213468231|CHR01_213566272|CHR01_213566300|CHR01_213677021|CHR01_213677063|CHR01_213677065|CHR01_213677072|CHR01_213677087|CHR01_213725259|CHR01_213731224|CHR01_213731253|CHR01_213731261|CHR01_213731265|CHR01_213731273|CHR01_213762009|CHR01_213762026|CHR01_213765043|CHR01_213765052|CHR01_213765063|CHR01_213765076|CHR01_213765102|CHR01_213765103|CHR01_213998253|CHR01_213998289|CHR01_213998311…
1	215322273	215322334	0.062	5	CHR01_215322273|CHR01_215322276|CHR01_215322291|CHR01_215322323|CHR01_215322334
1	215334322	215538220	203.899	13	CHR01_215334322|CHR01_215334348|CHR01_215334359|CHR01_215334364|CHR01_215334381|CHR01_215394434|CHR01_215512523|CHR01_215512532|CHR01_215512559|CHR01_215538148|CHR01_215538179|CHR01_215538206|CHR01_215538220
1	215599299	217461255	1861.96	50	CHR01_215599299|CHR01_215747422|CHR01_215747461|CHR01_215747479|CHR01_215996492|CHR01_216028542|CHR01_216032199|CHR01_216032206|CHR01_216032215|CHR01_216139442|CHR01_216139459|CHR01_216139460|CHR01_216169789|CHR01_216169806|CHR01_216202442|CHR01_216244299|CHR01_216244311|CHR01_216244320|CHR01_216244342|CHR01_216244343|CHR01_216244355|CHR01_216250741|CHR01_216250747|CHR01_216250769|CHR01_216250801…
1	217471597	217873475	401.879	13	CHR01_217471597|CHR01_217471627|CHR01_217591937|CHR01_217591949|CHR01_217592001|CHR01_217638952|CHR01_217645638|CHR01_217645643|CHR01_217645656|CHR01_217645692|CHR01_217645725|CHR01_217723165|CHR01_217873475
1	218045377	218128130	82.754	6	CHR01_218045377|CHR01_218047216|CHR01_218047240|CHR01_218047250|CHR01_218128093|CHR01_218128130
1	218146251	218571535	425.285	14	CHR01_218146251|CHR01_218146262|CHR01_218146279|CHR01_218146282|CHR01_218178994|CHR01_218291892|CHR01_218317849|CHR01_218317858|CHR01_218317881|CHR01_218317899|CHR01_218390933|CHR01_218390963|CHR01_218390970|CHR01_218571535
1	218571563	218809914	238.352	5	CHR01_218571563|CHR01_218809856|CHR01_218809872|CHR01_218809903|CHR01_218809914
1	218871240	219726811	855.572	36	CHR01_218871240|CHR01_218871302|CHR01_218871313|CHR01_219268250|CHR01_219268346|CHR01_219299385|CHR01_219299409|CHR01_219299428|CHR01_219299443|CHR01_219299456|CHR01_219299461|CHR01_219363159|CHR01_219412470|CHR01_219412488|CHR01_219412501|CHR01_219412511|CHR01_219412524|CHR01_219537217|CHR01_219537220|CHR01_219537224|CHR01_219537236|CHR01_219537240|CHR01_219600326|CHR01_219600384|CHR01_219600388…
1	220215078	220216098	1.021	8	CHR01_220215078|CHR01_220215083|CHR01_220216054|CHR01_220216059|CHR01_220216061|CHR01_220216072|CHR01_220216095|CHR01_220216098
1	220222500	220761145	538.646	12	CHR01_220222500|CHR01_220321673|CHR01_220321703|CHR01_220321706|CHR01_220321728|CHR01_220321826|CHR01_220337775|CHR01_220337822|CHR01_220444140|CHR01_220629748|CHR01_220761132|CHR01_220761145
1	220761154	220873195	112.042	3	CHR01_220761154|CHR01_220873166|CHR01_220873195
1	220921123	220983968	62.846	13	CHR01_220921123|CHR01_220941736|CHR01_220941742|CHR01_220941743|CHR01_220941775|CHR01_220941788|CHR01_220941793|CHR01_220941797|CHR01_220941815|CHR01_220983942|CHR01_220983948|CHR01_220983957|CHR01_220983968
1	221076649	221819681	743.033	17	CHR01_221076649|CHR01_221076654|CHR01_221249884|CHR01_221249891|CHR01_221249921|CHR01_221432088|CHR01_221432151|CHR01_221466919|CHR01_221466928|CHR01_221689851|CHR01_221689855|CHR01_221689859|CHR01_221689922|CHR01_221812951|CHR01_221812979|CHR01_221819613|CHR01_221819681
1	221975530	222033187	57.658	9	CHR01_221975530|CHR01_221975575|CHR01_221975583|CHR01_221976497|CHR01_221976505|CHR01_221976513|CHR01_221976538|CHR01_222033152|CHR01_222033187
1	222033195	222033203	0.009	3	CHR01_222033195|CHR01_222033198|CHR01_222033203
1	222033215	222368318	335.104	16	CHR01_222033215|CHR01_222069977|CHR01_222069986|CHR01_222069987|CHR01_222070051|CHR01_222075677|CHR01_222075706|CHR01_222075709|CHR01_222075724|CHR01_222075725|CHR01_222177410|CHR01_222177416|CHR01_222177502|CHR01_222177561|CHR01_222344569|CHR01_222368318
1	222373471	223604543	1231.07	44	CHR01_222373471|CHR01_222373472|CHR01_222373503|CHR01_222373511|CHR01_222410959|CHR01_222410994|CHR01_222411202|CHR01_222411220|CHR01_222411245|CHR01_222437940|CHR01_222437963|CHR01_222448927|CHR01_222448932|CHR01_222448946|CHR01_222448971|CHR01_222448983|CHR01_222448995|CHR01_222449001|CHR01_222449003|CHR01_222633787|CHR01_222633828|CHR01_222669178|CHR01_222669191|CHR01_222684738|CHR01_222684795…
1	223640205	223668950	28.746	6	CHR01_223640205|CHR01_223645750|CHR01_223668891|CHR01_223668898|CHR01_223668910|CHR01_223668950
1	223905072	224519299	614.228	19	CHR01_223905072|CHR01_223926147|CHR01_223926175|CHR01_223926194|CHR01_223926214|CHR01_224010602|CHR01_224010613|CHR01_224010614|CHR01_224010618|CHR01_224226569|CHR01_224226626|CHR01_224297657|CHR01_224388251|CHR01_224388296|CHR01_224519254|CHR01_224519263|CHR01_224519274|CHR01_224519289|CHR01_224519299
1	224519337	224894333	374.997	25	CHR01_224519337|CHR01_224519412|CHR01_224519474|CHR01_224521595|CHR01_224521598|CHR01_224521599|CHR01_224521600|CHR01_224521606|CHR01_224537694|CHR01_224564030|CHR01_224564077|CHR01_224576625|CHR01_224576638|CHR01_224576646|CHR01_224576668|CHR01_224755384|CHR01_224755417|CHR01_224819419|CHR01_224835016|CHR01_224835019|CHR01_224835023|CHR01_224880808|CHR01_224880820|CHR01_224880836|CHR01_224894333
1	224902692	224909668	6.977	4	CHR01_224902692|CHR01_224902736|CHR01_224902765|CHR01_224909668
1	224954050	225512594	558.545	22	CHR01_224954050|CHR01_224954107|CHR01_224970581|CHR01_224979995|CHR01_224980008|CHR01_224980038|CHR01_225151215|CHR01_225190241|CHR01_225299912|CHR01_225299913|CHR01_225299943|CHR01_225299956|CHR01_225299971|CHR01_225299976|CHR01_225499480|CHR01_225499516|CHR01_225499534|CHR01_225499540|CHR01_225499557|CHR01_225512561|CHR01_225512588|CHR01_225512594
1	225631726	225631775	0.05	3	CHR01_225631726|CHR01_225631758|CHR01_225631775
1	225743600	225746426	2.827	8	CHR01_225743600|CHR01_225743624|CHR01_225743628|CHR01_225743633|CHR01_225746358|CHR01_225746411|CHR01_225746418|CHR01_225746426
1	226100496	228044386	1943.89	71	CHR01_226100496|CHR01_226100501|CHR01_226100513|CHR01_226100535|CHR01_226100536|CHR01_226100537|CHR01_226100541|CHR01_226167411|CHR01_226167430|CHR01_226322480|CHR01_226322496|CHR01_226322531|CHR01_226322542|CHR01_226510378|CHR01_226510385|CHR01_226510396|CHR01_226510407|CHR01_226510427|CHR01_226686804|CHR01_226686843|CHR01_226712802|CHR01_226753415|CHR01_226753416|CHR01_226753426|CHR01_226753427…
1	228044429	228451773	407.345	28	CHR01_228044429|CHR01_228044441|CHR01_228069207|CHR01_228069245|CHR01_228069256|CHR01_228142457|CHR01_228189960|CHR01_228189975|CHR01_228189982|CHR01_228189991|CHR01_228190013|CHR01_228190023|CHR01_228190030|CHR01_228193307|CHR01_228193312|CHR01_228193324|CHR01_228193352|CHR01_228193366|CHR01_228193391|CHR01_228238960|CHR01_228241902|CHR01_228241917|CHR01_228241936|CHR01_228241948|CHR01_228323403…
1	228642759	228740856	98.098	3	CHR01_228642759|CHR01_228740824|CHR01_228740856
1	228999858	228999913	0.056	3	CHR01_228999858|CHR01_228999878|CHR01_228999913
1	229048447	229476202	427.756	11	CHR01_229048447|CHR01_229156726|CHR01_229266575|CHR01_229266580|CHR01_229266602|CHR01_229423978|CHR01_229476149|CHR01_229476158|CHR01_229476165|CHR01_229476182|CHR01_229476202
1	229477622	230164405	686.784	38	CHR01_229477622|CHR01_229477633|CHR01_229477634|CHR01_229698875|CHR01_229698902|CHR01_229698926|CHR01_229698947|CHR01_229698957|CHR01_229717937|CHR01_229717940|CHR01_229717948|CHR01_229717966|CHR01_229717975|CHR01_229717978|CHR01_229717992|CHR01_229718001|CHR01_229730178|CHR01_229730190|CHR01_229795378|CHR01_229795387|CHR01_229828721|CHR01_229828733|CHR01_229828797|CHR01_229924648|CHR01_229924669…
1	230164407	230164441	0.035	3	CHR01_230164407|CHR01_230164434|CHR01_230164441
1	230173921	230541653	367.733	24	CHR01_230173921|CHR01_230173924|CHR01_230173931|CHR01_230173945|CHR01_230173947|CHR01_230173948|CHR01_230173954|CHR01_230173983|CHR01_230173985|CHR01_230174002|CHR01_230174003|CHR01_230174004|CHR01_230174011|CHR01_230299214|CHR01_230299229|CHR01_230299233|CHR01_230299281|CHR01_230299289|CHR01_230333146|CHR01_230333152|CHR01_230387125|CHR01_230445429|CHR01_230465721|CHR01_230541653
1	230541693	230576177	34.485	3	CHR01_230541693|CHR01_230576175|CHR01_230576177
1	230663031	231393838	730.808	15	CHR01_230663031|CHR01_230887378|CHR01_230916848|CHR01_230916869|CHR01_230916906|CHR01_231017145|CHR01_231017149|CHR01_231017160|CHR01_231105739|CHR01_231105750|CHR01_231105752|CHR01_231105779|CHR01_231105815|CHR01_231365739|CHR01_231393838
1	231393870	232012072	618.203	11	CHR01_231393870|CHR01_231393891|CHR01_231655280|CHR01_231655328|CHR01_231931567|CHR01_231931578|CHR01_231931762|CHR01_231958956|CHR01_231959014|CHR01_231959036|CHR01_232012072
1	232255995	232424943	168.949	23	CHR01_232255995|CHR01_232273116|CHR01_232273120|CHR01_232273122|CHR01_232273152|CHR01_232273169|CHR01_232323892|CHR01_232367757|CHR01_232367764|CHR01_232367782|CHR01_232367792|CHR01_232367831|CHR01_232367841|CHR01_232382869|CHR01_232382933|CHR01_232421015|CHR01_232421035|CHR01_232421075|CHR01_232421089|CHR01_232424899|CHR01_232424913|CHR01_232424930|CHR01_232424943
1	232424953	233107721	682.769	29	CHR01_232424953|CHR01_232755349|CHR01_232758971|CHR01_232931177|CHR01_232931198|CHR01_232931209|CHR01_232931216|CHR01_232931223|CHR01_233077521|CHR01_233077523|CHR01_233077538|CHR01_233077539|CHR01_233077549|CHR01_233077564|CHR01_233077567|CHR01_233077577|CHR01_233077596|CHR01_233091036|CHR01_233091045|CHR01_233091058|CHR01_233091065|CHR01_233091073|CHR01_233091084|CHR01_233091108|CHR01_233091112…
1	233107749	233153902	46.154	3	CHR01_233107749|CHR01_233153890|CHR01_233153902
1	233153935	233697885	543.951	20	CHR01_233153935|CHR01_233153945|CHR01_233153952|CHR01_233153953|CHR01_233153954|CHR01_233153957|CHR01_233153968|CHR01_233153971|CHR01_233272177|CHR01_233272190|CHR01_233272213|CHR01_233272226|CHR01_233272255|CHR01_233272265|CHR01_233294529|CHR01_233294546|CHR01_233294559|CHR01_233294579|CHR01_233697874|CHR01_233697885
1	233697897	233744616	46.72	8	CHR01_233697897|CHR01_233744565|CHR01_233744572|CHR01_233744580|CHR01_233744594|CHR01_233744595|CHR01_233744606|CHR01_233744616
1	233744633	234733695	989.063	13	CHR01_233744633|CHR01_233841178|CHR01_233841219|CHR01_233892764|CHR01_233892791|CHR01_233892801|CHR01_234542889|CHR01_234542944|CHR01_234542955|CHR01_234542963|CHR01_234733690|CHR01_234733691|CHR01_234733695
1	234733735	234733765	0.031	3	CHR01_234733735|CHR01_234733755|CHR01_234733765
1	234792888	234868047	75.16	21	CHR01_234792888|CHR01_234792901|CHR01_234792902|CHR01_234792903|CHR01_234792904|CHR01_234792905|CHR01_234792911|CHR01_234792912|CHR01_234792918|CHR01_234792919|CHR01_234792926|CHR01_234792931|CHR01_234792932|CHR01_234792949|CHR01_234792958|CHR01_234796800|CHR01_234796809|CHR01_234796832|CHR01_234796851|CHR01_234868037|CHR01_234868047
1	234885824	234885867	0.044	3	CHR01_234885824|CHR01_234885855|CHR01_234885867
1	234886993	234909938	22.946	3	CHR01_234886993|CHR01_234887018|CHR01_234909938
1	234909948	234914720	4.773	12	CHR01_234909948|CHR01_234909983|CHR01_234909988|CHR01_234913864|CHR01_234913900|CHR01_234913908|CHR01_234913922|CHR01_234914693|CHR01_234914698|CHR01_234914708|CHR01_234914711|CHR01_234914720
1	234934593	234966479	31.887	3	CHR01_234934593|CHR01_234966476|CHR01_234966479
1	235022127	235285005	262.879	18	CHR01_235022127|CHR01_235022161|CHR01_235175326|CHR01_235175331|CHR01_235175344|CHR01_235175346|CHR01_235175352|CHR01_235175381|CHR01_235175392|CHR01_235175400|CHR01_235284946|CHR01_235284947|CHR01_235284971|CHR01_235284972|CHR01_235284977|CHR01_235284978|CHR01_235285002|CHR01_235285005
1	235285015	236356275	1071.26	32	CHR01_235285015|CHR01_235680145|CHR01_235772935|CHR01_235772940|CHR01_235772946|CHR01_235772948|CHR01_235772963|CHR01_235772964|CHR01_235772973|CHR01_235772982|CHR01_235851789|CHR01_235851793|CHR01_235851825|CHR01_235851839|CHR01_235986044|CHR01_235986055|CHR01_235986078|CHR01_236027979|CHR01_236028003|CHR01_236049168|CHR01_236049180|CHR01_236049212|CHR01_236049219|CHR01_236049221|CHR01_236049233…
1	236356280	236694687	338.408	9	CHR01_236356280|CHR01_236356297|CHR01_236356304|CHR01_236356322|CHR01_236432065|CHR01_236432113|CHR01_236432116|CHR01_236592776|CHR01_236694687
1	236779634	236975215	195.582	3	CHR01_236779634|CHR01_236975207|CHR01_236975215
1	237023439	237639969	616.531	34	CHR01_237023439|CHR01_237023496|CHR01_237023502|CHR01_237023505|CHR01_237074279|CHR01_237125429|CHR01_237125472|CHR01_237149720|CHR01_237149767|CHR01_237149771|CHR01_237162710|CHR01_237162719|CHR01_237208523|CHR01_237208529|CHR01_237235958|CHR01_237235965|CHR01_237235967|CHR01_237235970|CHR01_237235974|CHR01_237235981|CHR01_237235986|CHR01_237236036|CHR01_237236039|CHR01_237236045|CHR01_237242433…
1	237643499	237643524	0.026	3	CHR01_237643499|CHR01_237643523|CHR01_237643524
1	237653096	237811470	158.375	14	CHR01_237653096|CHR01_237699312|CHR01_237699329|CHR01_237699382|CHR01_237763131|CHR01_237763150|CHR01_237764583|CHR01_237811432|CHR01_237811440|CHR01_237811449|CHR01_237811464|CHR01_237811465|CHR01_237811469|CHR01_237811470
1	237851931	239614516	1762.59	90	CHR01_237851931|CHR01_237851955|CHR01_237851970|CHR01_237858753|CHR01_237858793|CHR01_237874268|CHR01_238022417|CHR01_238026758|CHR01_238036206|CHR01_238036224|CHR01_238122819|CHR01_238292720|CHR01_238292729|CHR01_238292739|CHR01_238292740|CHR01_238292745|CHR01_238292754|CHR01_238292784|CHR01_238292796|CHR01_238463305|CHR01_238594240|CHR01_238594260|CHR01_238597658|CHR01_238597686|CHR01_238597706…
1	239626756	239853005	226.25	13	CHR01_239626756|CHR01_239626799|CHR01_239626826|CHR01_239626832|CHR01_239635114|CHR01_239635159|CHR01_239635175|CHR01_239635188|CHR01_239635190|CHR01_239649840|CHR01_239649892|CHR01_239791552|CHR01_239853005
1	240017833	241457774	1439.94	31	CHR01_240017833|CHR01_240017840|CHR01_240017841|CHR01_240017846|CHR01_240017848|CHR01_240017879|CHR01_240017912|CHR01_240407825|CHR01_240407844|CHR01_240407848|CHR01_240407885|CHR01_240407888|CHR01_240776256|CHR01_240951153|CHR01_240951158|CHR01_241125851|CHR01_241128882|CHR01_241203006|CHR01_241203037|CHR01_241203048|CHR01_241203071|CHR01_241203078|CHR01_241232031|CHR01_241232038|CHR01_241315930…
1	241457779	241523643	65.865	13	CHR01_241457779|CHR01_241457783|CHR01_241457784|CHR01_241457789|CHR01_241457836|CHR01_241457838|CHR01_241457842|CHR01_241477702|CHR01_241477738|CHR01_241477755|CHR01_241477774|CHR01_241523624|CHR01_241523643
1	241638205	241756142	117.938	12	CHR01_241638205|CHR01_241638249|CHR01_241638258|CHR01_241638268|CHR01_241638271|CHR01_241749230|CHR01_241749246|CHR01_241749284|CHR01_241749285|CHR01_241756113|CHR01_241756130|CHR01_241756142
1	241756164	242221360	465.197	8	CHR01_241756164|CHR01_241756181|CHR01_242165223|CHR01_242165235|CHR01_242165254|CHR01_242165267|CHR01_242165298|CHR01_242221360
1	242221368	242221433	0.066	9	CHR01_242221368|CHR01_242221370|CHR01_242221371|CHR01_242221387|CHR01_242221390|CHR01_242221393|CHR01_242221416|CHR01_242221425|CHR01_242221433
1	242221441	242466232	244.792	13	CHR01_242221441|CHR01_242221442|CHR01_242269808|CHR01_242269838|CHR01_242269843|CHR01_242269870|CHR01_242304730|CHR01_242304735|CHR01_242304736|CHR01_242304775|CHR01_242466214|CHR01_242466228|CHR01_242466232
1	242530935	243021095	490.161	30	CHR01_242530935|CHR01_242530955|CHR01_242530995|CHR01_242537947|CHR01_242537955|CHR01_242538024|CHR01_242575302|CHR01_242575310|CHR01_242575311|CHR01_242575328|CHR01_242575349|CHR01_242632572|CHR01_242632573|CHR01_242632576|CHR01_242632591|CHR01_242632617|CHR01_242742400|CHR01_242742413|CHR01_242742414|CHR01_242742435|CHR01_242746321|CHR01_242746360|CHR01_242746374|CHR01_242761246|CHR01_242761251…
1	243391533	243391695	0.163	6	CHR01_243391533|CHR01_243391571|CHR01_243391584|CHR01_243391599|CHR01_243391605|CHR01_243391695
1	243569820	243850481	280.662	11	CHR01_243569820|CHR01_243605839|CHR01_243688400|CHR01_243688438|CHR01_243688439|CHR01_243688448|CHR01_243688456|CHR01_243696163|CHR01_243757490|CHR01_243850462|CHR01_243850481
1	243926598	244115512	188.915	13	CHR01_243926598|CHR01_243926615|CHR01_243934102|CHR01_243934108|CHR01_243934111|CHR01_243934130|CHR01_244021660|CHR01_244021662|CHR01_244021663|CHR01_244059016|CHR01_244069924|CHR01_244070002|CHR01_244115512
1	244312026	245310801	998.776	24	CHR01_244312026|CHR01_244312068|CHR01_244495866|CHR01_244495869|CHR01_244495899|CHR01_244512121|CHR01_244597058|CHR01_244597065|CHR01_244597068|CHR01_244597104|CHR01_244597121|CHR01_244867389|CHR01_244867459|CHR01_244972820|CHR01_245067320|CHR01_245067383|CHR01_245279764|CHR01_245282591|CHR01_245310768|CHR01_245310778|CHR01_245310780|CHR01_245310784|CHR01_245310790|CHR01_245310801
1	245310837	245971727	660.891	33	CHR01_245310837|CHR01_245310843|CHR01_245310886|CHR01_245310896|CHR01_245310914|CHR01_245567980|CHR01_245567988|CHR01_245567994|CHR01_245568004|CHR01_245568023|CHR01_245568026|CHR01_245680621|CHR01_245721619|CHR01_245721620|CHR01_245721625|CHR01_245721640|CHR01_245721645|CHR01_245721650|CHR01_245721657|CHR01_245721664|CHR01_245721691|CHR01_245721697|CHR01_245748312|CHR01_245752194|CHR01_245752202…
1	245971731	245971753	0.023	3	CHR01_245971731|CHR01_245971747|CHR01_245971753
1	245971800	246246660	274.861	4	CHR01_245971800|CHR01_246000661|CHR01_246093998|CHR01_246246660
1	246246784	246922467	675.684	8	CHR01_246246784|CHR01_246246786|CHR01_246246796|CHR01_246525338|CHR01_246589789|CHR01_246589807|CHR01_246922418|CHR01_246922467
1	247044943	247044952	0.01	3	CHR01_247044943|CHR01_247044949|CHR01_247044952
1	247059978	247188721	128.744	12	CHR01_247059978|CHR01_247059979|CHR01_247060012|CHR01_247129746|CHR01_247129748|CHR01_247129752|CHR01_247129775|CHR01_247188690|CHR01_247188702|CHR01_247188710|CHR01_247188718|CHR01_247188721
1	247255256	248544604	1289.35	29	CHR01_247255256|CHR01_247255310|CHR01_247407121|CHR01_247407130|CHR01_247407145|CHR01_247407176|CHR01_247887419|CHR01_247887448|CHR01_247887465|CHR01_247887475|CHR01_247998340|CHR01_247998344|CHR01_247998350|CHR01_247998394|CHR01_247998413|CHR01_247998416|CHR01_248068781|CHR01_248068811|CHR01_248068812|CHR01_248132256|CHR01_248234323|CHR01_248331729|CHR01_248331779|CHR01_248376806|CHR01_248544540…
1	248615354	248957547	342.194	19	CHR01_248615354|CHR01_248615361|CHR01_248615367|CHR01_248615369|CHR01_248615414|CHR01_248615425|CHR01_248615454|CHR01_248615456|CHR01_248615462|CHR01_248615463|CHR01_248615464|CHR01_248615487|CHR01_248615497|CHR01_248615499|CHR01_248615510|CHR01_248615521|CHR01_248850163|CHR01_248900007|CHR01_248957547
1	248957575	248957589	0.015	4	CHR01_248957575|CHR01_248957577|CHR01_248957580|CHR01_248957589
1	248961987	249828822	866.836	23	CHR01_248961987|CHR01_249059602|CHR01_249059643|CHR01_249376792|CHR01_249394829|CHR01_249394855|CHR01_249394859|CHR01_249469067|CHR01_249469068|CHR01_249469071|CHR01_249469101|CHR01_249472627|CHR01_249472658|CHR01_249472669|CHR01_249472674|CHR01_249472699|CHR01_249477683|CHR01_249477712|CHR01_249477714|CHR01_249618761|CHR01_249618801|CHR01_249618837|CHR01_249828822
1	250012939	251429990	1417.05	44	CHR01_250012939|CHR01_250051533|CHR01_250069942|CHR01_250127705|CHR01_250173981|CHR01_250421493|CHR01_250453726|CHR01_250453746|CHR01_250453749|CHR01_250453760|CHR01_250453769|CHR01_250453795|CHR01_250453799|CHR01_250453812|CHR01_250465493|CHR01_250465528|CHR01_250465556|CHR01_250618590|CHR01_250619493|CHR01_250664785|CHR01_250845079|CHR01_251152056|CHR01_251152078|CHR01_251152123|CHR01_251178716…
1	251430008	251446166	16.159	11	CHR01_251430008|CHR01_251446091|CHR01_251446092|CHR01_251446093|CHR01_251446105|CHR01_251446111|CHR01_251446156|CHR01_251446158|CHR01_251446159|CHR01_251446165|CHR01_251446166
1	251514554	251768563	254.01	11	CHR01_251514554|CHR01_251514557|CHR01_251514598|CHR01_251514606|CHR01_251514623|CHR01_251524551|CHR01_251543394|CHR01_251543440|CHR01_251697562|CHR01_251697584|CHR01_251768563
1	252075690	252539760	464.071	18	CHR01_252075690|CHR01_252075702|CHR01_252075721|CHR01_252075731|CHR01_252075738|CHR01_252075745|CHR01_252206645|CHR01_252206677|CHR01_252206711|CHR01_252206779|CHR01_252213818|CHR01_252213828|CHR01_252406484|CHR01_252406523|CHR01_252488090|CHR01_252488143|CHR01_252511663|CHR01_252539760
1	252723109	252742935	19.827	3	CHR01_252723109|CHR01_252742934|CHR01_252742935
1	252803714	253567839	764.126	49	CHR01_252803714|CHR01_252803770|CHR01_252803780|CHR01_252803781|CHR01_252803793|CHR01_252803837|CHR01_252888638|CHR01_253021030|CHR01_253021054|CHR01_253021063|CHR01_253021078|CHR01_253021092|CHR01_253089674|CHR01_253158554|CHR01_253158639|CHR01_253176987|CHR01_253177064|CHR01_253215229|CHR01_253270465|CHR01_253270508|CHR01_253270536|CHR01_253409899|CHR01_253409905|CHR01_253409914|CHR01_253409939…
1	253567865	253623309	55.445	7	CHR01_253567865|CHR01_253612009|CHR01_253612047|CHR01_253612053|CHR01_253612068|CHR01_253623235|CHR01_253623309
1	253724644	253823036	98.393	5	CHR01_253724644|CHR01_253724675|CHR01_253725467|CHR01_253725531|CHR01_253823036
1	253950076	254073293	123.218	3	CHR01_253950076|CHR01_253950115|CHR01_254073293
1	254097895	254178749	80.855	12	CHR01_254097895|CHR01_254097942|CHR01_254097952|CHR01_254097954|CHR01_254097979|CHR01_254172727|CHR01_254172756|CHR01_254177222|CHR01_254178679|CHR01_254178706|CHR01_254178707|CHR01_254178749
1	254315705	254362696	46.992	7	CHR01_254315705|CHR01_254315710|CHR01_254339503|CHR01_254339538|CHR01_254348508|CHR01_254362671|CHR01_254362696
1	254479166	254486225	7.06	3	CHR01_254479166|CHR01_254479193|CHR01_254486225
1	254747309	255403491	656.183	26	CHR01_254747309|CHR01_254822626|CHR01_254822627|CHR01_254822641|CHR01_254822674|CHR01_254906565|CHR01_254906568|CHR01_254945341|CHR01_254945372|CHR01_254945375|CHR01_254945380|CHR01_254945387|CHR01_254945388|CHR01_254945389|CHR01_254972943|CHR01_254972955|CHR01_255020050|CHR01_255020053|CHR01_255174840|CHR01_255174842|CHR01_255206111|CHR01_255217266|CHR01_255294807|CHR01_255303148|CHR01_255303177…
1	255548091	255713587	165.497	12	CHR01_255548091|CHR01_255596060|CHR01_255710697|CHR01_255710713|CHR01_255713093|CHR01_255713108|CHR01_255713113|CHR01_255713129|CHR01_255713143|CHR01_255713526|CHR01_255713535|CHR01_255713587
1	255713590	255758959	45.37	4	CHR01_255713590|CHR01_255713599|CHR01_255758872|CHR01_255758959
1	256019594	256526924	507.331	24	CHR01_256019594|CHR01_256019645|CHR01_256019670|CHR01_256019674|CHR01_256019676|CHR01_256165434|CHR01_256165438|CHR01_256165447|CHR01_256165455|CHR01_256165459|CHR01_256165469|CHR01_256298911|CHR01_256313848|CHR01_256313859|CHR01_256313901|CHR01_256421314|CHR01_256421319|CHR01_256421325|CHR01_256421342|CHR01_256421359|CHR01_256421371|CHR01_256421382|CHR01_256526918|CHR01_256526924
1	256526943	256530028	3.086	6	CHR01_256526943|CHR01_256528429|CHR01_256528431|CHR01_256528463|CHR01_256528470|CHR01_256530028
1	256677896	256761049	83.154	7	CHR01_256677896|CHR01_256711818|CHR01_256711820|CHR01_256711874|CHR01_256711894|CHR01_256761013|CHR01_256761049
1	257003371	257244956	241.586	13	CHR01_257003371|CHR01_257003376|CHR01_257003385|CHR01_257003386|CHR01_257003406|CHR01_257064666|CHR01_257064705|CHR01_257141352|CHR01_257141381|CHR01_257194420|CHR01_257194433|CHR01_257194496|CHR01_257244956
1	257244990	257682487	437.498	11	CHR01_257244990|CHR01_257260673|CHR01_257260682|CHR01_257260702|CHR01_257260711|CHR01_257260719|CHR01_257260722|CHR01_257295143|CHR01_257632383|CHR01_257682477|CHR01_257682487
1	258021540	258021580	0.041	3	CHR01_258021540|CHR01_258021577|CHR01_258021580
1	258277835	258501930	224.096	8	CHR01_258277835|CHR01_258307255|CHR01_258307258|CHR01_258307305|CHR01_258307315|CHR01_258307317|CHR01_258501927|CHR01_258501930
1	258536845	258696897	160.053	15	CHR01_258536845|CHR01_258536846|CHR01_258536862|CHR01_258536870|CHR01_258536871|CHR01_258536883|CHR01_258536901|CHR01_258536909|CHR01_258536923|CHR01_258536973|CHR01_258685860|CHR01_258696866|CHR01_258696868|CHR01_258696884|CHR01_258696897
1	258696925	258703818	6.894	4	CHR01_258696925|CHR01_258703745|CHR01_258703785|CHR01_258703818
1	258909107	258922310	13.204	16	CHR01_258909107|CHR01_258909144|CHR01_258909146|CHR01_258909258|CHR01_258909276|CHR01_258909285|CHR01_258909295|CHR01_258909319|CHR01_258913896|CHR01_258913921|CHR01_258913932|CHR01_258913949|CHR01_258913952|CHR01_258913958|CHR01_258922287|CHR01_258922310
1	258922352	258988501	66.15	3	CHR01_258922352|CHR01_258922359|CHR01_258988501
1	259011245	259222972	211.728	14	CHR01_259011245|CHR01_259075819|CHR01_259075833|CHR01_259075857|CHR01_259075899|CHR01_259076820|CHR01_259144577|CHR01_259144585|CHR01_259144588|CHR01_259144658|CHR01_259144659|CHR01_259222919|CHR01_259222956|CHR01_259222972
1	259322432	260388074	1065.64	30	CHR01_259322432|CHR01_259322442|CHR01_259736478|CHR01_259736496|CHR01_259736498|CHR01_259808848|CHR01_259808869|CHR01_259808887|CHR01_259808891|CHR01_259811755|CHR01_259811761|CHR01_259811767|CHR01_259827483|CHR01_260337432|CHR01_260337513|CHR01_260338588|CHR01_260338593|CHR01_260338597|CHR01_260371879|CHR01_260371909|CHR01_260371927|CHR01_260382445|CHR01_260382481|CHR01_260382496|CHR01_260382502…
1	260491188	260571356	80.169	3	CHR01_260491188|CHR01_260491215|CHR01_260571356
1	260999952	261379446	379.495	16	CHR01_260999952|CHR01_260999990|CHR01_261000003|CHR01_261091136|CHR01_261091146|CHR01_261091148|CHR01_261091151|CHR01_261091155|CHR01_261091209|CHR01_261202836|CHR01_261202860|CHR01_261252657|CHR01_261257462|CHR01_261257477|CHR01_261257509|CHR01_261379446
1	261379473	261715247	335.775	35	CHR01_261379473|CHR01_261379477|CHR01_261379517|CHR01_261386248|CHR01_261386277|CHR01_261386282|CHR01_261386285|CHR01_261386303|CHR01_261386317|CHR01_261386325|CHR01_261436232|CHR01_261436260|CHR01_261436273|CHR01_261436307|CHR01_261436308|CHR01_261441471|CHR01_261441475|CHR01_261441480|CHR01_261441525|CHR01_261441526|CHR01_261441546|CHR01_261476520|CHR01_261545323|CHR01_261545348|CHR01_261639316…
1	261808050	262035386	227.337	9	CHR01_261808050|CHR01_261834448|CHR01_261834458|CHR01_261834459|CHR01_261834460|CHR01_261834464|CHR01_261834500|CHR01_262035342|CHR01_262035386
1	262035392	262161677	126.286	11	CHR01_262035392|CHR01_262035399|CHR01_262035408|CHR01_262035413|CHR01_262057987|CHR01_262058011|CHR01_262058033|CHR01_262161480|CHR01_262161631|CHR01_262161632|CHR01_262161677
1	262225547	262243410	17.864	6	CHR01_262225547|CHR01_262225557|CHR01_262225587|CHR01_262225607|CHR01_262225612|CHR01_262243410
1	262243416	262252264	8.849	6	CHR01_262243416|CHR01_262252196|CHR01_262252218|CHR01_262252236|CHR01_262252251|CHR01_262252264
1	262252327	262469914	217.588	9	CHR01_262252327|CHR01_262433393|CHR01_262433453|CHR01_262433456|CHR01_262433465|CHR01_262433468|CHR01_262433476|CHR01_262469891|CHR01_262469914
1	262469956	262558823	88.868	8	CHR01_262469956|CHR01_262495677|CHR01_262495689|CHR01_262495705|CHR01_262495732|CHR01_262513530|CHR01_262558785|CHR01_262558823
1	262586113	262586162	0.05	4	CHR01_262586113|CHR01_262586137|CHR01_262586146|CHR01_262586162
1	262685426	263360890	675.465	30	CHR01_262685426|CHR01_262685440|CHR01_262732720|CHR01_262743589|CHR01_262743634|CHR01_262743642|CHR01_262743645|CHR01_262743649|CHR01_262830990|CHR01_262831016|CHR01_262831050|CHR01_262841291|CHR01_262841327|CHR01_262841357|CHR01_262921963|CHR01_262921967|CHR01_262921977|CHR01_262921978|CHR01_262921987|CHR01_262921996|CHR01_262922010|CHR01_262922015|CHR01_262922026|CHR01_262958552|CHR01_262958577…
1	263360908	263557844	196.937	11	CHR01_263360908|CHR01_263360918|CHR01_263360943|CHR01_263367877|CHR01_263477934|CHR01_263525016|CHR01_263525030|CHR01_263525034|CHR01_263525054|CHR01_263556059|CHR01_263557844
1	263557882	263562778	4.897	3	CHR01_263557882|CHR01_263562761|CHR01_263562778
1	263564334	264177812	613.479	20	CHR01_263564334|CHR01_263729555|CHR01_263749490|CHR01_263749492|CHR01_263749496|CHR01_263816069|CHR01_263816082|CHR01_263816083|CHR01_263816112|CHR01_263816114|CHR01_263848058|CHR01_263848064|CHR01_263848103|CHR01_263958436|CHR01_263958494|CHR01_264043968|CHR01_264043973|CHR01_264114278|CHR01_264114323|CHR01_264177812
1	264177822	264366388	188.567	8	CHR01_264177822|CHR01_264274900|CHR01_264274926|CHR01_264274932|CHR01_264274938|CHR01_264294986|CHR01_264294992|CHR01_264366388
1	264562570	264666305	103.736	19	CHR01_264562570|CHR01_264562596|CHR01_264562603|CHR01_264562635|CHR01_264578938|CHR01_264578984|CHR01_264579008|CHR01_264579013|CHR01_264588056|CHR01_264588082|CHR01_264588084|CHR01_264588122|CHR01_264600884|CHR01_264600934|CHR01_264600939|CHR01_264600958|CHR01_264666227|CHR01_264666260|CHR01_264666305
1	264669623	264996859	327.237	9	CHR01_264669623|CHR01_264669624|CHR01_264864029|CHR01_264864057|CHR01_264996797|CHR01_264996806|CHR01_264996813|CHR01_264996838|CHR01_264996859
1	264996866	265426178	429.313	10	CHR01_264996866|CHR01_265387931|CHR01_265400660|CHR01_265400662|CHR01_265400691|CHR01_265400705|CHR01_265400735|CHR01_265400745|CHR01_265426150|CHR01_265426178
1	265606941	265716135	109.195	11	CHR01_265606941|CHR01_265606947|CHR01_265606955|CHR01_265633087|CHR01_265672563|CHR01_265674544|CHR01_265674548|CHR01_265674582|CHR01_265716056|CHR01_265716128|CHR01_265716135
1	265735989	266200595	464.607	15	CHR01_265735989|CHR01_265744500|CHR01_265744541|CHR01_265744549|CHR01_265744579|CHR01_265761290|CHR01_265761304|CHR01_265761306|CHR01_265761331|CHR01_265761344|CHR01_265761346|CHR01_265950799|CHR01_265955924|CHR01_266200584|CHR01_266200595
1	266200596	266517391	316.796	11	CHR01_266200596|CHR01_266200617|CHR01_266266957|CHR01_266266992|CHR01_266266996|CHR01_266321889|CHR01_266449416|CHR01_266449420|CHR01_266449433|CHR01_266517348|CHR01_266517391
1	266539015	267042469	503.455	12	CHR01_266539015|CHR01_266549182|CHR01_266610325|CHR01_266610331|CHR01_266630278|CHR01_266974584|CHR01_266974597|CHR01_266974610|CHR01_266974614|CHR01_266974649|CHR01_266974651|CHR01_267042469
1	267233586	267233646	0.061	5	CHR01_267233586|CHR01_267233623|CHR01_267233632|CHR01_267233641|CHR01_267233646
1	267355095	267601967	246.873	5	CHR01_267355095|CHR01_267355115|CHR01_267355134|CHR01_267601952|CHR01_267601967
1	267602022	268180285	578.264	27	CHR01_267602022|CHR01_267626258|CHR01_267626264|CHR01_267626291|CHR01_267675460|CHR01_267677794|CHR01_267699064|CHR01_267699065|CHR01_267699079|CHR01_267699093|CHR01_267699095|CHR01_267699136|CHR01_267699147|CHR01_267703016|CHR01_267703036|CHR01_267703048|CHR01_267703054|CHR01_267781831|CHR01_267781833|CHR01_267781853|CHR01_267781861|CHR01_268110999|CHR01_268111017|CHR01_268111031|CHR01_268111033…
1	268180296	268180336	0.041	3	CHR01_268180296|CHR01_268180323|CHR01_268180336
1	268181397	268927155	745.759	34	CHR01_268181397|CHR01_268190622|CHR01_268190640|CHR01_268269056|CHR01_268269064|CHR01_268269076|CHR01_268269089|CHR01_268269105|CHR01_268269108|CHR01_268269112|CHR01_268291349|CHR01_268291378|CHR01_268322464|CHR01_268322468|CHR01_268342142|CHR01_268342145|CHR01_268342154|CHR01_268342155|CHR01_268342167|CHR01_268342179|CHR01_268342185|CHR01_268342190|CHR01_268569972|CHR01_268781894|CHR01_268856151…
1	268927166	268927186	0.021	4	CHR01_268927166|CHR01_268927167|CHR01_268927184|CHR01_268927186
1	268927210	269010295	83.086	15	CHR01_268927210|CHR01_268927215|CHR01_268927225|CHR01_268927230|CHR01_268927235|CHR01_268927251|CHR01_268927269|CHR01_268927270|CHR01_268927280|CHR01_268927290|CHR01_268927320|CHR01_269010262|CHR01_269010268|CHR01_269010269|CHR01_269010295
1	269010310	269177170	166.861	13	CHR01_269010310|CHR01_269010348|CHR01_269035007|CHR01_269035016|CHR01_269035030|CHR01_269035038|CHR01_269035052|CHR01_269048418|CHR01_269048458|CHR01_269048465|CHR01_269048476|CHR01_269048479|CHR01_269177170
1	269295285	269355692	60.408	5	CHR01_269295285|CHR01_269295312|CHR01_269355660|CHR01_269355691|CHR01_269355692
1	269487549	270343974	856.426	45	CHR01_269487549|CHR01_269487582|CHR01_269593770|CHR01_269593773|CHR01_269593814|CHR01_269636725|CHR01_269636729|CHR01_269636730|CHR01_269655330|CHR01_269655337|CHR01_269740604|CHR01_269740623|CHR01_269740625|CHR01_269740648|CHR01_269819022|CHR01_269911091|CHR01_269911137|CHR01_269911139|CHR01_269911145|CHR01_269911146|CHR01_269911159|CHR01_269911188|CHR01_269911200|CHR01_269911252|CHR01_269911256…
1	270395442	270395497	0.056	3	CHR01_270395442|CHR01_270395478|CHR01_270395497
1	270439063	270710028	270.966	8	CHR01_270439063|CHR01_270439064|CHR01_270552082|CHR01_270552091|CHR01_270552128|CHR01_270552129|CHR01_270696239|CHR01_270710028
1	270710055	270751446	41.392	5	CHR01_270710055|CHR01_270745723|CHR01_270745769|CHR01_270745785|CHR01_270751446
1	270957533	270957590	0.058	3	CHR01_270957533|CHR01_270957545|CHR01_270957590
1	271364066	271567610	203.545	6	CHR01_271364066|CHR01_271370745|CHR01_271370796|CHR01_271370831|CHR01_271567606|CHR01_271567610
1	271717292	271868506	151.215	8	CHR01_271717292|CHR01_271717331|CHR01_271717344|CHR01_271747532|CHR01_271773566|CHR01_271786736|CHR01_271868503|CHR01_271868506
1	272121022	272348510	227.489	16	CHR01_272121022|CHR01_272121034|CHR01_272121054|CHR01_272170553|CHR01_272199478|CHR01_272199513|CHR01_272219286|CHR01_272219309|CHR01_272231984|CHR01_272232003|CHR01_272261169|CHR01_272265357|CHR01_272340501|CHR01_272348471|CHR01_272348478|CHR01_272348510
1	272353499	272377811	24.313	5	CHR01_272353499|CHR01_272353518|CHR01_272377785|CHR01_272377796|CHR01_272377811
2	68964	69021	0.058	4	CHR02_68964|CHR02_68972|CHR02_69020|CHR02_69021
2	110758	184821	74.064	9	CHR02_110758|CHR02_110775|CHR02_110777|CHR02_110804|CHR02_110817|CHR02_110818|CHR02_110824|CHR02_110833|CHR02_184821
2	184894	203796	18.903	3	CHR02_184894|CHR02_203793|CHR02_203796
2	203838	584268	380.431	27	CHR02_203838|CHR02_339963|CHR02_339970|CHR02_343642|CHR02_482140|CHR02_504061|CHR02_504068|CHR02_504079|CHR02_504085|CHR02_504088|CHR02_504110|CHR02_504126|CHR02_504133|CHR02_504144|CHR02_558010|CHR02_558015|CHR02_558017|CHR02_558023|CHR02_558048|CHR02_558057|CHR02_558082|CHR02_584181|CHR02_584214|CHR02_584236|CHR02_584244|CHR02_584260|CHR02_584268
2	682425	682465	0.041	3	CHR02_682425|CHR02_682458|CHR02_682465
2	743105	743134	0.03	3	CHR02_743105|CHR02_743110|CHR02_743134
2	767894	840229	72.336	9	CHR02_767894|CHR02_767896|CHR02_767905|CHR02_767926|CHR02_767930|CHR02_767948|CHR02_840217|CHR02_840224|CHR02_840229
2	840296	840348	0.053	3	CHR02_840296|CHR02_840336|CHR02_840348
2	1425216	1425273	0.058	3	CHR02_1425216|CHR02_1425238|CHR02_1425273
2	1485930	1493253	7.324	7	CHR02_1485930|CHR02_1485941|CHR02_1485950|CHR02_1485978|CHR02_1493227|CHR02_1493247|CHR02_1493253
2	1654292	1850406	196.115	22	CHR02_1654292|CHR02_1654301|CHR02_1654303|CHR02_1654329|CHR02_1710081|CHR02_1710090|CHR02_1710113|CHR02_1710131|CHR02_1798096|CHR02_1798114|CHR02_1798129|CHR02_1798150|CHR02_1798151|CHR02_1828986|CHR02_1828990|CHR02_1828996|CHR02_1828999|CHR02_1829000|CHR02_1829033|CHR02_1829034|CHR02_1850376|CHR02_1850406
2	1930522	1943584	13.063	6	CHR02_1930522|CHR02_1930534|CHR02_1930564|CHR02_1930567|CHR02_1930577|CHR02_1943584
2	2025451	2638183	612.733	22	CHR02_2025451|CHR02_2025489|CHR02_2082346|CHR02_2123524|CHR02_2132826|CHR02_2132838|CHR02_2132870|CHR02_2345038|CHR02_2345045|CHR02_2345061|CHR02_2345063|CHR02_2345114|CHR02_2345125|CHR02_2415023|CHR02_2415024|CHR02_2434285|CHR02_2434314|CHR02_2434325|CHR02_2434331|CHR02_2494841|CHR02_2638160|CHR02_2638183
2	2638227	2638232	0.006	3	CHR02_2638227|CHR02_2638230|CHR02_2638232
2	2741477	2741494	0.018	5	CHR02_2741477|CHR02_2741481|CHR02_2741490|CHR02_2741491|CHR02_2741494
2	3048757	3048776	0.02	3	CHR02_3048757|CHR02_3048767|CHR02_3048776
2	3104433	3135731	31.299	5	CHR02_3104433|CHR02_3104488|CHR02_3104507|CHR02_3104531|CHR02_3135731
2	3254086	3301128	47.043	7	CHR02_3254086|CHR02_3254089|CHR02_3254133|CHR02_3254144|CHR02_3301059|CHR02_3301127|CHR02_3301128
2	3394422	3394497	0.076	4	CHR02_3394422|CHR02_3394438|CHR02_3394463|CHR02_3394497
2	3414532	3487356	72.825	6	CHR02_3414532|CHR02_3414603|CHR02_3414685|CHR02_3414690|CHR02_3414693|CHR02_3487356
2	3487379	3487418	0.04	3	CHR02_3487379|CHR02_3487393|CHR02_3487418
2	3885331	3885385	0.055	3	CHR02_3885331|CHR02_3885360|CHR02_3885385
2	4082597	4089425	6.829	6	CHR02_4082597|CHR02_4082630|CHR02_4082644|CHR02_4089359|CHR02_4089420|CHR02_4089425
2	4206311	4281527	75.217	16	CHR02_4206311|CHR02_4206324|CHR02_4206328|CHR02_4206335|CHR02_4206345|CHR02_4206371|CHR02_4206376|CHR02_4206389|CHR02_4253156|CHR02_4253159|CHR02_4253180|CHR02_4253181|CHR02_4253204|CHR02_4281505|CHR02_4281509|CHR02_4281527
2	4309437	4666475	357.039	13	CHR02_4309437|CHR02_4321556|CHR02_4321559|CHR02_4321613|CHR02_4396461|CHR02_4396467|CHR02_4396481|CHR02_4396486|CHR02_4396490|CHR02_4396542|CHR02_4509170|CHR02_4642678|CHR02_4666475
2	4674343	4674364	0.022	4	CHR02_4674343|CHR02_4674347|CHR02_4674354|CHR02_4674364
2	4786829	5032118	245.29	9	CHR02_4786829|CHR02_4917196|CHR02_4917205|CHR02_4917210|CHR02_4917221|CHR02_4995077|CHR02_5032110|CHR02_5032113|CHR02_5032118
2	5062052	5062131	0.08	5	CHR02_5062052|CHR02_5062061|CHR02_5062097|CHR02_5062113|CHR02_5062131
2	5285628	5285651	0.024	3	CHR02_5285628|CHR02_5285640|CHR02_5285651
2	5616372	5729659	113.288	3	CHR02_5616372|CHR02_5729640|CHR02_5729659
2	5735148	5783973	48.826	7	CHR02_5735148|CHR02_5737624|CHR02_5737643|CHR02_5737647|CHR02_5737693|CHR02_5737696|CHR02_5783973
2	5806663	5979168	172.506	3	CHR02_5806663|CHR02_5808245|CHR02_5979168
2	6048649	6197711	149.063	3	CHR02_6048649|CHR02_6197669|CHR02_6197711
2	6220520	6311122	90.603	9	CHR02_6220520|CHR02_6220537|CHR02_6220539|CHR02_6220542|CHR02_6311067|CHR02_6311078|CHR02_6311086|CHR02_6311092|CHR02_6311122
2	6680044	6685441	5.398	8	CHR02_6680044|CHR02_6680052|CHR02_6684556|CHR02_6684571|CHR02_6684574|CHR02_6684585|CHR02_6684601|CHR02_6685441
2	6685447	6789673	104.227	5	CHR02_6685447|CHR02_6685450|CHR02_6685457|CHR02_6685470|CHR02_6789673
2	6789687	7886863	1097.18	20	CHR02_6789687|CHR02_7123345|CHR02_7123349|CHR02_7123373|CHR02_7123392|CHR02_7123397|CHR02_7271491|CHR02_7271529|CHR02_7455644|CHR02_7456724|CHR02_7456725|CHR02_7844865|CHR02_7844908|CHR02_7882322|CHR02_7882325|CHR02_7882358|CHR02_7882384|CHR02_7886849|CHR02_7886852|CHR02_7886863
2	8082798	8238468	155.671	10	CHR02_8082798|CHR02_8196018|CHR02_8196097|CHR02_8230029|CHR02_8230055|CHR02_8230062|CHR02_8238413|CHR02_8238420|CHR02_8238444|CHR02_8238468
2	8412940	8412977	0.038	3	CHR02_8412940|CHR02_8412948|CHR02_8412977
2	8437523	9503446	1065.92	42	CHR02_8437523|CHR02_8437535|CHR02_8437539|CHR02_8437543|CHR02_8437550|CHR02_8437553|CHR02_8437596|CHR02_8437610|CHR02_8566906|CHR02_8567909|CHR02_8567916|CHR02_8567944|CHR02_8627845|CHR02_8627880|CHR02_8627881|CHR02_8756099|CHR02_8766198|CHR02_8838834|CHR02_8838871|CHR02_8838883|CHR02_8838895|CHR02_8838911|CHR02_9029469|CHR02_9029476|CHR02_9029534|CHR02_9029546|CHR02_9083830|CHR02_9083846|CHR02_9…
2	9503514	9965739	462.226	26	CHR02_9503514|CHR02_9503532|CHR02_9628723|CHR02_9628746|CHR02_9628749|CHR02_9628797|CHR02_9749266|CHR02_9749274|CHR02_9749281|CHR02_9749286|CHR02_9772681|CHR02_9772689|CHR02_9772698|CHR02_9772700|CHR02_9772708|CHR02_9772716|CHR02_9790590|CHR02_9790620|CHR02_9790638|CHR02_9841542|CHR02_9841581|CHR02_9965656|CHR02_9965690|CHR02_9965700|CHR02_9965726|CHR02_9965739
2	10086789	10375389	288.601	16	CHR02_10086789|CHR02_10086797|CHR02_10086825|CHR02_10086839|CHR02_10086840|CHR02_10086847|CHR02_10260585|CHR02_10260586|CHR02_10260587|CHR02_10260656|CHR02_10317784|CHR02_10317809|CHR02_10317833|CHR02_10317837|CHR02_10375369|CHR02_10375389
2	10375432	10446682	71.251	4	CHR02_10375432|CHR02_10446648|CHR02_10446649|CHR02_10446682
2	10446695	10782221	335.527	11	CHR02_10446695|CHR02_10446704|CHR02_10598714|CHR02_10598721|CHR02_10598761|CHR02_10601634|CHR02_10730343|CHR02_10730361|CHR02_10730363|CHR02_10782204|CHR02_10782221
2	10797706	11602879	805.174	35	CHR02_10797706|CHR02_10797734|CHR02_10797743|CHR02_10797744|CHR02_10797753|CHR02_10797754|CHR02_10797785|CHR02_10797788|CHR02_10863726|CHR02_10863736|CHR02_10863738|CHR02_10863762|CHR02_10863765|CHR02_10952726|CHR02_10952776|CHR02_11154467|CHR02_11154470|CHR02_11154472|CHR02_11154479|CHR02_11154484|CHR02_11311448|CHR02_11311470|CHR02_11311472|CHR02_11312650|CHR02_11312658|CHR02_11312667|CHR02_113…
2	11697886	11964014	266.129	22	CHR02_11697886|CHR02_11697892|CHR02_11697904|CHR02_11697905|CHR02_11697924|CHR02_11701920|CHR02_11701938|CHR02_11701962|CHR02_11749777|CHR02_11749789|CHR02_11768144|CHR02_11768158|CHR02_11768173|CHR02_11872527|CHR02_11872546|CHR02_11872551|CHR02_11872561|CHR02_11896563|CHR02_11896589|CHR02_11963991|CHR02_11964005|CHR02_11964014
2	12060373	12366443	306.071	3	CHR02_12060373|CHR02_12366414|CHR02_12366443
2	12378451	12653878	275.428	11	CHR02_12378451|CHR02_12397407|CHR02_12397412|CHR02_12397434|CHR02_12397435|CHR02_12453334|CHR02_12453341|CHR02_12453365|CHR02_12453401|CHR02_12453409|CHR02_12653878
2	12653959	12744007	90.049	9	CHR02_12653959|CHR02_12653980|CHR02_12654007|CHR02_12712447|CHR02_12712458|CHR02_12712488|CHR02_12743990|CHR02_12743993|CHR02_12744007
2	12804450	12804507	0.058	6	CHR02_12804450|CHR02_12804482|CHR02_12804503|CHR02_12804505|CHR02_12804506|CHR02_12804507
2	12929582	12929596	0.015	5	CHR02_12929582|CHR02_12929583|CHR02_12929589|CHR02_12929590|CHR02_12929596
2	13187264	13640240	452.977	19	CHR02_13187264|CHR02_13187268|CHR02_13187270|CHR02_13200960|CHR02_13200967|CHR02_13200975|CHR02_13200984|CHR02_13201017|CHR02_13289825|CHR02_13423596|CHR02_13423615|CHR02_13423630|CHR02_13614706|CHR02_13640064|CHR02_13640133|CHR02_13640213|CHR02_13640216|CHR02_13640224|CHR02_13640240
2	13666550	13666592	0.043	3	CHR02_13666550|CHR02_13666557|CHR02_13666592
2	13667708	13719709	52.002	10	CHR02_13667708|CHR02_13667711|CHR02_13667724|CHR02_13667725|CHR02_13667743|CHR02_13667744|CHR02_13667750|CHR02_13667752|CHR02_13667758|CHR02_13719709
2	13719752	14600618	880.867	39	CHR02_13719752|CHR02_13834483|CHR02_13834512|CHR02_13834515|CHR02_13834533|CHR02_13834540|CHR02_13834567|CHR02_13881766|CHR02_13910512|CHR02_13910523|CHR02_14031231|CHR02_14031266|CHR02_14031272|CHR02_14031306|CHR02_14100719|CHR02_14100746|CHR02_14259869|CHR02_14279552|CHR02_14283775|CHR02_14342898|CHR02_14342917|CHR02_14342982|CHR02_14344261|CHR02_14536568|CHR02_14536575|CHR02_14536594|CHR02_145…
2	14642500	14651178	8.679	5	CHR02_14642500|CHR02_14642530|CHR02_14642531|CHR02_14642558|CHR02_14651178
2	14962454	15453723	491.27	16	CHR02_14962454|CHR02_14962485|CHR02_14962490|CHR02_15012604|CHR02_15012612|CHR02_15012642|CHR02_15045104|CHR02_15045117|CHR02_15045140|CHR02_15045153|CHR02_15045175|CHR02_15045241|CHR02_15045242|CHR02_15045260|CHR02_15056594|CHR02_15453723
2	15453749	16137261	683.513	15	CHR02_15453749|CHR02_15453775|CHR02_15469709|CHR02_15569073|CHR02_15569083|CHR02_15569116|CHR02_15569135|CHR02_15817526|CHR02_15817561|CHR02_15882706|CHR02_15882745|CHR02_16045095|CHR02_16045155|CHR02_16045156|CHR02_16137261
2	16137284	16449640	312.357	8	CHR02_16137284|CHR02_16137287|CHR02_16137294|CHR02_16137304|CHR02_16147681|CHR02_16147684|CHR02_16147685|CHR02_16449640
2	16544150	16548286	4.137	6	CHR02_16544150|CHR02_16544169|CHR02_16548236|CHR02_16548238|CHR02_16548285|CHR02_16548286
2	16668109	16668149	0.041	3	CHR02_16668109|CHR02_16668141|CHR02_16668149
2	16668164	16687370	19.207	8	CHR02_16668164|CHR02_16684237|CHR02_16684254|CHR02_16684268|CHR02_16684323|CHR02_16687357|CHR02_16687369|CHR02_16687370
2	16690214	17050859	360.646	9	CHR02_16690214|CHR02_16690243|CHR02_16690245|CHR02_16690252|CHR02_16690256|CHR02_16850002|CHR02_16850073|CHR02_17050854|CHR02_17050859
2	17138687	17138772	0.086	6	CHR02_17138687|CHR02_17138732|CHR02_17138733|CHR02_17138758|CHR02_17138759|CHR02_17138772
2	17148228	17536702	388.475	11	CHR02_17148228|CHR02_17148266|CHR02_17250332|CHR02_17442491|CHR02_17442515|CHR02_17442551|CHR02_17442884|CHR02_17511896|CHR02_17536666|CHR02_17536688|CHR02_17536702
2	17540241	17540279	0.039	3	CHR02_17540241|CHR02_17540276|CHR02_17540279
2	18013693	18079161	65.469	16	CHR02_18013693|CHR02_18013701|CHR02_18013707|CHR02_18013717|CHR02_18013724|CHR02_18046513|CHR02_18046537|CHR02_18046610|CHR02_18046645|CHR02_18046649|CHR02_18046669|CHR02_18073064|CHR02_18073095|CHR02_18079123|CHR02_18079142|CHR02_18079161
2	18079188	18505843	426.656	16	CHR02_18079188|CHR02_18079201|CHR02_18201949|CHR02_18201988|CHR02_18284479|CHR02_18284487|CHR02_18284497|CHR02_18284502|CHR02_18284514|CHR02_18284515|CHR02_18284524|CHR02_18284544|CHR02_18383568|CHR02_18383578|CHR02_18383611|CHR02_18505843
2	18505847	19139517	633.671	22	CHR02_18505847|CHR02_18627094|CHR02_18627113|CHR02_18627115|CHR02_18627160|CHR02_18844170|CHR02_18844179|CHR02_18848036|CHR02_18848082|CHR02_18978224|CHR02_18978266|CHR02_18978269|CHR02_18978272|CHR02_19063273|CHR02_19103834|CHR02_19103840|CHR02_19103859|CHR02_19103896|CHR02_19103897|CHR02_19103901|CHR02_19139485|CHR02_19139517
2	19406456	19449031	42.576	4	CHR02_19406456|CHR02_19406483|CHR02_19449003|CHR02_19449031
2	19449049	20119065	670.017	9	CHR02_19449049|CHR02_19548329|CHR02_19807806|CHR02_19807813|CHR02_19807823|CHR02_20014851|CHR02_20014858|CHR02_20119024|CHR02_20119065
2	20126987	20154463	27.477	10	CHR02_20126987|CHR02_20154400|CHR02_20154404|CHR02_20154409|CHR02_20154417|CHR02_20154428|CHR02_20154441|CHR02_20154444|CHR02_20154460|CHR02_20154463
2	20154469	20252230	97.762	7	CHR02_20154469|CHR02_20184494|CHR02_20184528|CHR02_20252182|CHR02_20252198|CHR02_20252226|CHR02_20252230
2	20344628	20612555	267.928	6	CHR02_20344628|CHR02_20344635|CHR02_20344660|CHR02_20612518|CHR02_20612535|CHR02_20612555
2	20612583	22199230	1586.65	79	CHR02_20612583|CHR02_20666080|CHR02_20666111|CHR02_20666114|CHR02_20666118|CHR02_20666128|CHR02_20666143|CHR02_20666147|CHR02_20674950|CHR02_20674968|CHR02_20674970|CHR02_20674972|CHR02_20717724|CHR02_20717730|CHR02_20717782|CHR02_20768169|CHR02_20768170|CHR02_20768171|CHR02_20857511|CHR02_20857519|CHR02_20857521|CHR02_20857539|CHR02_20857540|CHR02_20857541|CHR02_20857548|CHR02_20913060|CHR02_209…
2	22247985	24240775	1992.79	100	CHR02_22247985|CHR02_22247997|CHR02_22248005|CHR02_22280277|CHR02_22280313|CHR02_22280322|CHR02_22280346|CHR02_22381984|CHR02_22381993|CHR02_22381994|CHR02_22536855|CHR02_22536867|CHR02_22536871|CHR02_22671862|CHR02_22671893|CHR02_22671895|CHR02_22671914|CHR02_22671970|CHR02_22671990|CHR02_22672006|CHR02_22796956|CHR02_22796980|CHR02_22797008|CHR02_22797012|CHR02_22855638|CHR02_22855641|CHR02_228…
2	24323246	25612582	1289.34	27	CHR02_24323246|CHR02_24323267|CHR02_24323281|CHR02_24323287|CHR02_24350880|CHR02_24462809|CHR02_24462818|CHR02_24822124|CHR02_24822137|CHR02_24822165|CHR02_24895949|CHR02_24895953|CHR02_24895954|CHR02_24895958|CHR02_24896001|CHR02_24896013|CHR02_24916196|CHR02_24916215|CHR02_24916232|CHR02_24916262|CHR02_25027159|CHR02_25027218|CHR02_25612504|CHR02_25612515|CHR02_25612554|CHR02_25612571|CHR02_256…
2	25682651	25869376	186.726	11	CHR02_25682651|CHR02_25682658|CHR02_25682664|CHR02_25715034|CHR02_25715038|CHR02_25869315|CHR02_25869336|CHR02_25869337|CHR02_25869342|CHR02_25869375|CHR02_25869376
2	25970161	26184576	214.416	42	CHR02_25970161|CHR02_25970192|CHR02_25970202|CHR02_26014428|CHR02_26014471|CHR02_26014472|CHR02_26014476|CHR02_26121793|CHR02_26121798|CHR02_26121823|CHR02_26125573|CHR02_26125581|CHR02_26125605|CHR02_26125606|CHR02_26125619|CHR02_26125638|CHR02_26125644|CHR02_26127838|CHR02_26127878|CHR02_26127896|CHR02_26127901|CHR02_26127902|CHR02_26127906|CHR02_26136606|CHR02_26136610|CHR02_26136663|CHR02_261…
2	26184592	26465326	280.735	16	CHR02_26184592|CHR02_26184598|CHR02_26184600|CHR02_26184603|CHR02_26184604|CHR02_26184621|CHR02_26184648|CHR02_26201034|CHR02_26201036|CHR02_26201074|CHR02_26201087|CHR02_26201101|CHR02_26328502|CHR02_26328508|CHR02_26328521|CHR02_26465326
2	26465366	26600783	135.418	9	CHR02_26465366|CHR02_26465384|CHR02_26465388|CHR02_26465401|CHR02_26553354|CHR02_26553368|CHR02_26553395|CHR02_26553404|CHR02_26600783
2	26600819	27563780	962.962	48	CHR02_26600819|CHR02_26619241|CHR02_26733372|CHR02_26733375|CHR02_26770603|CHR02_26858866|CHR02_26858886|CHR02_26858929|CHR02_26908724|CHR02_26908737|CHR02_26908743|CHR02_26908754|CHR02_26908756|CHR02_26908784|CHR02_26940335|CHR02_26940390|CHR02_26940405|CHR02_27122418|CHR02_27122421|CHR02_27122423|CHR02_27122454|CHR02_27247571|CHR02_27247622|CHR02_27275165|CHR02_27275195|CHR02_27275217|CHR02_272…
2	27632347	27632404	0.058	3	CHR02_27632347|CHR02_27632402|CHR02_27632404
2	27664249	27948878	284.63	9	CHR02_27664249|CHR02_27856519|CHR02_27856568|CHR02_27856581|CHR02_27856582|CHR02_27856585|CHR02_27948846|CHR02_27948852|CHR02_27948878
2	28041987	28123064	81.078	9	CHR02_28041987|CHR02_28063667|CHR02_28122976|CHR02_28122977|CHR02_28123028|CHR02_28123030|CHR02_28123042|CHR02_28123045|CHR02_28123064
2	28158336	28158393	0.058	3	CHR02_28158336|CHR02_28158350|CHR02_28158393
2	28173053	28173126	0.074	3	CHR02_28173053|CHR02_28173116|CHR02_28173126
2	28191829	28191857	0.029	3	CHR02_28191829|CHR02_28191843|CHR02_28191857
2	28353684	28774457	420.774	26	CHR02_28353684|CHR02_28353686|CHR02_28353693|CHR02_28353710|CHR02_28353711|CHR02_28413810|CHR02_28413821|CHR02_28413824|CHR02_28413849|CHR02_28413880|CHR02_28490308|CHR02_28490317|CHR02_28490344|CHR02_28490357|CHR02_28490362|CHR02_28610803|CHR02_28716306|CHR02_28716317|CHR02_28720029|CHR02_28720057|CHR02_28720059|CHR02_28774397|CHR02_28774412|CHR02_28774437|CHR02_28774456|CHR02_28774457
2	28782420	29795269	1012.85	33	CHR02_28782420|CHR02_28782439|CHR02_28782468|CHR02_28782470|CHR02_28782472|CHR02_28803126|CHR02_28803168|CHR02_28860173|CHR02_28860205|CHR02_29081836|CHR02_29109152|CHR02_29277202|CHR02_29277246|CHR02_29277249|CHR02_29277255|CHR02_29277266|CHR02_29277288|CHR02_29402639|CHR02_29402641|CHR02_29402649|CHR02_29509214|CHR02_29509231|CHR02_29585914|CHR02_29585916|CHR02_29585917|CHR02_29792632|CHR02_297…
2	29795273	29958916	163.644	7	CHR02_29795273|CHR02_29795306|CHR02_29852784|CHR02_29852785|CHR02_29852840|CHR02_29852848|CHR02_29958916
2	30075777	30075812	0.036	3	CHR02_30075777|CHR02_30075784|CHR02_30075812
2	30090496	31983743	1893.25	85	CHR02_30090496|CHR02_30090559|CHR02_30116008|CHR02_30116024|CHR02_30116058|CHR02_30136720|CHR02_30136732|CHR02_30136740|CHR02_30160006|CHR02_30160029|CHR02_30160035|CHR02_30522027|CHR02_30522030|CHR02_30522084|CHR02_30696659|CHR02_30779099|CHR02_30779174|CHR02_30812365|CHR02_30812388|CHR02_30812391|CHR02_30812400|CHR02_30812416|CHR02_30901728|CHR02_30939232|CHR02_30939255|CHR02_31032961|CHR02_310…
2	32319157	32337027	17.871	6	CHR02_32319157|CHR02_32324809|CHR02_32324841|CHR02_32324859|CHR02_32324870|CHR02_32337027
2	32337029	32476597	139.569	10	CHR02_32337029|CHR02_32337049|CHR02_32349946|CHR02_32349961|CHR02_32349982|CHR02_32349991|CHR02_32350012|CHR02_32350023|CHR02_32476579|CHR02_32476597
2	32547549	34543223	1995.68	86	CHR02_32547549|CHR02_32547572|CHR02_32547599|CHR02_32587786|CHR02_32587804|CHR02_32587830|CHR02_32700367|CHR02_32761218|CHR02_32761230|CHR02_32761245|CHR02_32761278|CHR02_32802760|CHR02_32802763|CHR02_32963174|CHR02_32963217|CHR02_32997248|CHR02_32997308|CHR02_33075182|CHR02_33075219|CHR02_33075243|CHR02_33125790|CHR02_33125793|CHR02_33132275|CHR02_33132295|CHR02_33132302|CHR02_33132333|CHR02_331…
2	34554522	34976753	422.232	4	CHR02_34554522|CHR02_34554570|CHR02_34554678|CHR02_34976753
2	35025134	35025200	0.067	5	CHR02_35025134|CHR02_35025135|CHR02_35025137|CHR02_35025187|CHR02_35025200
2	35045306	36154507	1109.2	36	CHR02_35045306|CHR02_35045324|CHR02_35101019|CHR02_35117056|CHR02_35117082|CHR02_35117083|CHR02_35117101|CHR02_35117109|CHR02_35259713|CHR02_35259714|CHR02_35259730|CHR02_35259780|CHR02_35259791|CHR02_35365066|CHR02_35365071|CHR02_35365080|CHR02_35365084|CHR02_35365096|CHR02_35365105|CHR02_35514895|CHR02_35514917|CHR02_35514919|CHR02_35514940|CHR02_35514941|CHR02_35514950|CHR02_35514951|CHR02_355…
2	36154523	36154539	0.017	4	CHR02_36154523|CHR02_36154528|CHR02_36154533|CHR02_36154539
2	36154549	37457214	1302.67	32	CHR02_36154549|CHR02_36154553|CHR02_36186123|CHR02_36186146|CHR02_36186184|CHR02_36385447|CHR02_36385465|CHR02_36496144|CHR02_36496148|CHR02_36496157|CHR02_36496163|CHR02_36496184|CHR02_36626422|CHR02_36626449|CHR02_36730492|CHR02_37169580|CHR02_37169596|CHR02_37169629|CHR02_37169631|CHR02_37169633|CHR02_37187399|CHR02_37187416|CHR02_37187443|CHR02_37247243|CHR02_37247266|CHR02_37247285|CHR02_372…
2	38015530	38015613	0.084	5	CHR02_38015530|CHR02_38015577|CHR02_38015589|CHR02_38015599|CHR02_38015613
2	38277669	38277735	0.067	8	CHR02_38277669|CHR02_38277675|CHR02_38277683|CHR02_38277713|CHR02_38277723|CHR02_38277726|CHR02_38277730|CHR02_38277735
2	38277738	39366925	1089.19	97	CHR02_38277738|CHR02_38279172|CHR02_38279173|CHR02_38279218|CHR02_38300373|CHR02_38300392|CHR02_38300404|CHR02_38300454|CHR02_38307115|CHR02_38307116|CHR02_38307121|CHR02_38307151|CHR02_38307178|CHR02_38307189|CHR02_38348578|CHR02_38348596|CHR02_38348599|CHR02_38348606|CHR02_38348615|CHR02_38399186|CHR02_38399189|CHR02_38470209|CHR02_38470221|CHR02_38470230|CHR02_38470240|CHR02_38470242|CHR02_384…
2	39464444	41463626	1999.18	68	CHR02_39464444|CHR02_39464493|CHR02_39554939|CHR02_39554944|CHR02_39554947|CHR02_39554970|CHR02_39560552|CHR02_39560568|CHR02_39578458|CHR02_39578495|CHR02_39722764|CHR02_39722769|CHR02_39722780|CHR02_39730603|CHR02_39730607|CHR02_40192498|CHR02_40192502|CHR02_40192544|CHR02_40238217|CHR02_40381365|CHR02_40381376|CHR02_40381395|CHR02_40483754|CHR02_40483787|CHR02_40487237|CHR02_40487243|CHR02_404…
2	41473344	41535295	61.952	5	CHR02_41473344|CHR02_41473347|CHR02_41473350|CHR02_41473351|CHR02_41535295
2	41842747	43828207	1985.46	81	CHR02_41842747|CHR02_41842757|CHR02_41842761|CHR02_41842787|CHR02_41842788|CHR02_41842806|CHR02_41972890|CHR02_41972957|CHR02_41972959|CHR02_41974733|CHR02_41974767|CHR02_41974804|CHR02_41974808|CHR02_41974814|CHR02_41984312|CHR02_42135635|CHR02_42135695|CHR02_42135709|CHR02_42179275|CHR02_42179279|CHR02_42179292|CHR02_42179329|CHR02_42179336|CHR02_42179340|CHR02_42232664|CHR02_42232709|CHR02_422…
2	44004543	44004566	0.024	6	CHR02_44004543|CHR02_44004548|CHR02_44004549|CHR02_44004558|CHR02_44004564|CHR02_44004566
2	44004578	44948761	944.184	35	CHR02_44004578|CHR02_44339972|CHR02_44339975|CHR02_44339980|CHR02_44339997|CHR02_44340010|CHR02_44340037|CHR02_44502203|CHR02_44502215|CHR02_44502247|CHR02_44502251|CHR02_44502270|CHR02_44509068|CHR02_44509072|CHR02_44509079|CHR02_44509112|CHR02_44509115|CHR02_44509141|CHR02_44584725|CHR02_44584728|CHR02_44584731|CHR02_44584739|CHR02_44584740|CHR02_44663731|CHR02_44663748|CHR02_44663767|CHR02_446…
2	45011017	45631248	620.232	9	CHR02_45011017|CHR02_45116882|CHR02_45282721|CHR02_45282722|CHR02_45282746|CHR02_45289910|CHR02_45367731|CHR02_45631161|CHR02_45631248
2	45861189	45861258	0.07	5	CHR02_45861189|CHR02_45861190|CHR02_45861224|CHR02_45861257|CHR02_45861258
2	46095757	46095813	0.057	3	CHR02_46095757|CHR02_46095782|CHR02_46095813
2	46100543	46473383	372.841	14	CHR02_46100543|CHR02_46142529|CHR02_46142533|CHR02_46315704|CHR02_46315711|CHR02_46315714|CHR02_46315729|CHR02_46315738|CHR02_46315742|CHR02_46403892|CHR02_46419167|CHR02_46419196|CHR02_46419228|CHR02_46473383
2	46589644	46589693	0.05	4	CHR02_46589644|CHR02_46589661|CHR02_46589674|CHR02_46589693
2	46652431	46652475	0.045	4	CHR02_46652431|CHR02_46652433|CHR02_46652452|CHR02_46652475
2	46721596	48720799	1999.2	78	CHR02_46721596|CHR02_46721600|CHR02_46737727|CHR02_46737748|CHR02_46737754|CHR02_46737759|CHR02_46737786|CHR02_46764452|CHR02_46764490|CHR02_46764507|CHR02_46764555|CHR02_46764614|CHR02_46780734|CHR02_46780735|CHR02_46780795|CHR02_46918576|CHR02_46918621|CHR02_46980347|CHR02_46980395|CHR02_46980409|CHR02_46980416|CHR02_46983038|CHR02_47059635|CHR02_47309871|CHR02_47309873|CHR02_47309874|CHR02_473…
2	48720807	48772187	51.381	4	CHR02_48720807|CHR02_48768110|CHR02_48768113|CHR02_48772187
2	48813520	49357413	543.894	19	CHR02_48813520|CHR02_48813535|CHR02_48813568|CHR02_48813593|CHR02_48813629|CHR02_48813693|CHR02_48813694|CHR02_48813742|CHR02_49192478|CHR02_49192487|CHR02_49236566|CHR02_49236567|CHR02_49236574|CHR02_49236583|CHR02_49236608|CHR02_49341348|CHR02_49341374|CHR02_49341384|CHR02_49357413
2	49375937	51375756	1999.82	93	CHR02_49375937|CHR02_49375956|CHR02_49375975|CHR02_49388986|CHR02_49399689|CHR02_49399713|CHR02_49399743|CHR02_49405401|CHR02_49405407|CHR02_49580543|CHR02_49580554|CHR02_49580571|CHR02_49580577|CHR02_49580594|CHR02_49605357|CHR02_49605410|CHR02_49605424|CHR02_49605476|CHR02_49605485|CHR02_49605502|CHR02_49620656|CHR02_49620715|CHR02_49696221|CHR02_49696248|CHR02_49696257|CHR02_49696277|CHR02_497…
2	51422462	51531302	108.841	18	CHR02_51422462|CHR02_51422464|CHR02_51422467|CHR02_51422487|CHR02_51422534|CHR02_51436032|CHR02_51436033|CHR02_51436047|CHR02_51436112|CHR02_51437143|CHR02_51437195|CHR02_51512193|CHR02_51512205|CHR02_51530698|CHR02_51530746|CHR02_51531277|CHR02_51531294|CHR02_51531302
2	51674648	51682707	8.06	3	CHR02_51674648|CHR02_51674660|CHR02_51682707
2	51733689	52693733	960.045	88	CHR02_51733689|CHR02_51804965|CHR02_51812287|CHR02_51812300|CHR02_51812306|CHR02_51812312|CHR02_51812323|CHR02_51812357|CHR02_51812364|CHR02_51834467|CHR02_51834474|CHR02_51955134|CHR02_51955138|CHR02_51955140|CHR02_51955156|CHR02_51955169|CHR02_51955185|CHR02_51955195|CHR02_52021815|CHR02_52021820|CHR02_52021831|CHR02_52113353|CHR02_52113361|CHR02_52113383|CHR02_52285067|CHR02_52285068|CHR02_522…
2	52693785	52698262	4.478	3	CHR02_52693785|CHR02_52698210|CHR02_52698262
2	52698741	52897671	198.931	13	CHR02_52698741|CHR02_52698743|CHR02_52825575|CHR02_52825595|CHR02_52825599|CHR02_52825648|CHR02_52825652|CHR02_52887596|CHR02_52887635|CHR02_52887636|CHR02_52887640|CHR02_52887645|CHR02_52897671
2	52897743	53392712	494.97	18	CHR02_52897743|CHR02_52897753|CHR02_52975885|CHR02_52975886|CHR02_52975909|CHR02_52975921|CHR02_52975934|CHR02_53123491|CHR02_53123497|CHR02_53123499|CHR02_53123520|CHR02_53123536|CHR02_53123543|CHR02_53170683|CHR02_53170708|CHR02_53170720|CHR02_53247284|CHR02_53392712
2	53392721	53392767	0.047	3	CHR02_53392721|CHR02_53392723|CHR02_53392767
2	53402507	53443825	41.319	7	CHR02_53402507|CHR02_53402558|CHR02_53409837|CHR02_53409840|CHR02_53409872|CHR02_53409905|CHR02_53443825
2	53478322	53668228	189.907	10	CHR02_53478322|CHR02_53590587|CHR02_53590598|CHR02_53590611|CHR02_53590631|CHR02_53590637|CHR02_53590652|CHR02_53590661|CHR02_53668210|CHR02_53668228
2	53722763	53806710	83.948	7	CHR02_53722763|CHR02_53722811|CHR02_53722976|CHR02_53806667|CHR02_53806693|CHR02_53806709|CHR02_53806710
2	54005878	54005963	0.086	5	CHR02_54005878|CHR02_54005906|CHR02_54005908|CHR02_54005945|CHR02_54005963
2	54044629	54044679	0.051	4	CHR02_54044629|CHR02_54044635|CHR02_54044672|CHR02_54044679
2	54074185	54074269	0.085	4	CHR02_54074185|CHR02_54074236|CHR02_54074239|CHR02_54074269
2	54136679	54250036	113.358	11	CHR02_54136679|CHR02_54136700|CHR02_54136703|CHR02_54136705|CHR02_54136721|CHR02_54242596|CHR02_54242601|CHR02_54242646|CHR02_54242655|CHR02_54250012|CHR02_54250036
2	54250067	54279333	29.267	3	CHR02_54250067|CHR02_54250088|CHR02_54279333
2	54422706	54646270	223.565	11	CHR02_54422706|CHR02_54422709|CHR02_54422720|CHR02_54422739|CHR02_54422778|CHR02_54425629|CHR02_54425643|CHR02_54425664|CHR02_54646245|CHR02_54646251|CHR02_54646270
2	54846090	55023075	176.986	7	CHR02_54846090|CHR02_54915835|CHR02_54915836|CHR02_55006111|CHR02_55023049|CHR02_55023060|CHR02_55023075
2	55023085	55037084	14	11	CHR02_55023085|CHR02_55023164|CHR02_55023179|CHR02_55023182|CHR02_55023189|CHR02_55023196|CHR02_55029680|CHR02_55029681|CHR02_55029708|CHR02_55029728|CHR02_55037084
2	55037153	56259313	1222.16	45	CHR02_55037153|CHR02_55097388|CHR02_55097422|CHR02_55097444|CHR02_55238613|CHR02_55238644|CHR02_55342747|CHR02_55342790|CHR02_55342798|CHR02_55342825|CHR02_55364382|CHR02_55364441|CHR02_55364455|CHR02_55364462|CHR02_55471870|CHR02_55471905|CHR02_55471908|CHR02_55471911|CHR02_55500689|CHR02_55500699|CHR02_55500705|CHR02_55545393|CHR02_55545405|CHR02_55545434|CHR02_55577902|CHR02_56024181|CHR02_560…
2	56397895	56401205	3.311	6	CHR02_56397895|CHR02_56397897|CHR02_56397921|CHR02_56397929|CHR02_56397946|CHR02_56401205
2	56554125	56554155	0.031	3	CHR02_56554125|CHR02_56554152|CHR02_56554155
2	56585984	57194895	608.912	20	CHR02_56585984|CHR02_56588003|CHR02_56588026|CHR02_56588091|CHR02_56713476|CHR02_56713508|CHR02_56786228|CHR02_56786230|CHR02_56786254|CHR02_56786257|CHR02_56786305|CHR02_57122212|CHR02_57122228|CHR02_57122234|CHR02_57122249|CHR02_57130273|CHR02_57194834|CHR02_57194835|CHR02_57194840|CHR02_57194895
2	57449003	57577026	128.024	10	CHR02_57449003|CHR02_57560218|CHR02_57560235|CHR02_57560268|CHR02_57560291|CHR02_57577003|CHR02_57577014|CHR02_57577018|CHR02_57577022|CHR02_57577026
2	57666003	57739725	73.723	8	CHR02_57666003|CHR02_57666042|CHR02_57666060|CHR02_57716391|CHR02_57716398|CHR02_57716419|CHR02_57716429|CHR02_57739725
2	57739739	57739768	0.03	7	CHR02_57739739|CHR02_57739745|CHR02_57739746|CHR02_57739751|CHR02_57739752|CHR02_57739753|CHR02_57739768
2	57739790	57766580	26.791	4	CHR02_57739790|CHR02_57739808|CHR02_57766573|CHR02_57766580
2	57766610	58243177	476.568	20	CHR02_57766610|CHR02_57968042|CHR02_57968114|CHR02_57981937|CHR02_57981979|CHR02_57981989|CHR02_57982026|CHR02_58039736|CHR02_58044874|CHR02_58044893|CHR02_58044924|CHR02_58044935|CHR02_58044952|CHR02_58151961|CHR02_58151971|CHR02_58151987|CHR02_58152025|CHR02_58152026|CHR02_58199914|CHR02_58243177
2	58243181	58243220	0.04	3	CHR02_58243181|CHR02_58243209|CHR02_58243220
2	58347295	58371963	24.669	11	CHR02_58347295|CHR02_58349965|CHR02_58349992|CHR02_58360873|CHR02_58360881|CHR02_58360883|CHR02_58360886|CHR02_58360896|CHR02_58360920|CHR02_58360923|CHR02_58371963
2	58371971	59158903	786.933	28	CHR02_58371971|CHR02_58371982|CHR02_58372024|CHR02_58521857|CHR02_58539581|CHR02_58539640|CHR02_58725528|CHR02_58778245|CHR02_58819323|CHR02_58819331|CHR02_58819388|CHR02_58835297|CHR02_58835299|CHR02_59044031|CHR02_59046514|CHR02_59046554|CHR02_59046555|CHR02_59053743|CHR02_59053747|CHR02_59053755|CHR02_59053805|CHR02_59053816|CHR02_59053818|CHR02_59053827|CHR02_59097620|CHR02_59097659|CHR02_591…
2	59158904	59223125	64.222	9	CHR02_59158904|CHR02_59158911|CHR02_59158915|CHR02_59158925|CHR02_59158948|CHR02_59158973|CHR02_59223102|CHR02_59223105|CHR02_59223125
2	59223128	59242902	19.775	7	CHR02_59223128|CHR02_59223135|CHR02_59242837|CHR02_59242839|CHR02_59242865|CHR02_59242894|CHR02_59242902
2	59243604	59521376	277.773	7	CHR02_59243604|CHR02_59243663|CHR02_59243666|CHR02_59243670|CHR02_59243686|CHR02_59402842|CHR02_59521376
2	59521379	59521440	0.062	3	CHR02_59521379|CHR02_59521387|CHR02_59521440
2	59521469	59521531	0.063	3	CHR02_59521469|CHR02_59521486|CHR02_59521531
2	59548843	59709688	160.846	5	CHR02_59548843|CHR02_59548919|CHR02_59548920|CHR02_59656639|CHR02_59709688
2	59775186	59775256	0.071	4	CHR02_59775186|CHR02_59775192|CHR02_59775198|CHR02_59775256
2	59822218	59949000	126.783	10	CHR02_59822218|CHR02_59903408|CHR02_59903416|CHR02_59903432|CHR02_59931816|CHR02_59948944|CHR02_59948950|CHR02_59948956|CHR02_59948989|CHR02_59949000
2	59949295	59984183	34.889	11	CHR02_59949295|CHR02_59949304|CHR02_59949311|CHR02_59949320|CHR02_59949331|CHR02_59958465|CHR02_59984125|CHR02_59984134|CHR02_59984135|CHR02_59984138|CHR02_59984183
2	60165764	60195758	29.995	3	CHR02_60165764|CHR02_60165831|CHR02_60195758
2	60349106	60892243	543.138	14	CHR02_60349106|CHR02_60349110|CHR02_60349119|CHR02_60349125|CHR02_60623749|CHR02_60739894|CHR02_60739895|CHR02_60739907|CHR02_60739944|CHR02_60739946|CHR02_60758219|CHR02_60758277|CHR02_60777319|CHR02_60892243
2	61169363	61169398	0.036	4	CHR02_61169363|CHR02_61169380|CHR02_61169389|CHR02_61169398
2	61169403	62140368	970.966	15	CHR02_61169403|CHR02_61169406|CHR02_61187623|CHR02_61290495|CHR02_61290513|CHR02_61514668|CHR02_61514696|CHR02_61581963|CHR02_61582036|CHR02_61712398|CHR02_61865841|CHR02_62016889|CHR02_62054088|CHR02_62093672|CHR02_62140368
2	62140405	62495235	354.831	15	CHR02_62140405|CHR02_62206811|CHR02_62284415|CHR02_62284422|CHR02_62284439|CHR02_62284464|CHR02_62284490|CHR02_62305615|CHR02_62305640|CHR02_62305659|CHR02_62439312|CHR02_62439317|CHR02_62439320|CHR02_62452528|CHR02_62495235
2	62495315	62520595	25.281	5	CHR02_62495315|CHR02_62495318|CHR02_62520565|CHR02_62520594|CHR02_62520595
2	62520626	63070255	549.63	33	CHR02_62520626|CHR02_62529844|CHR02_62538477|CHR02_62665963|CHR02_62665970|CHR02_62665980|CHR02_62666010|CHR02_62666014|CHR02_62666015|CHR02_62666024|CHR02_62803187|CHR02_62803204|CHR02_62803205|CHR02_62803307|CHR02_62803322|CHR02_62855907|CHR02_62926445|CHR02_62926455|CHR02_62926517|CHR02_62926526|CHR02_62955119|CHR02_62955136|CHR02_62955145|CHR02_62955163|CHR02_62955169|CHR02_63024598|CHR02_630…
2	63264925	63306907	41.983	3	CHR02_63264925|CHR02_63306904|CHR02_63306907
2	63349311	63506334	157.024	6	CHR02_63349311|CHR02_63431186|CHR02_63431230|CHR02_63506269|CHR02_63506281|CHR02_63506334
2	63540800	63540864	0.065	5	CHR02_63540800|CHR02_63540801|CHR02_63540851|CHR02_63540855|CHR02_63540864
2	63565049	63642335	77.287	14	CHR02_63565049|CHR02_63565060|CHR02_63565119|CHR02_63565129|CHR02_63565135|CHR02_63565148|CHR02_63565177|CHR02_63565195|CHR02_63572817|CHR02_63593922|CHR02_63594165|CHR02_63604057|CHR02_63604076|CHR02_63642335
2	63667287	63702003	34.717	10	CHR02_63667287|CHR02_63667291|CHR02_63667313|CHR02_63667330|CHR02_63667365|CHR02_63701969|CHR02_63701983|CHR02_63701986|CHR02_63701988|CHR02_63702003
2	63729020	64107033	378.014	14	CHR02_63729020|CHR02_63729026|CHR02_63729052|CHR02_63729060|CHR02_63744173|CHR02_63744199|CHR02_63744203|CHR02_63744226|CHR02_63744228|CHR02_63762903|CHR02_64106950|CHR02_64107011|CHR02_64107014|CHR02_64107033
2	64114132	64696136	582.005	18	CHR02_64114132|CHR02_64260743|CHR02_64260772|CHR02_64260778|CHR02_64260815|CHR02_64260826|CHR02_64329825|CHR02_64448228|CHR02_64448251|CHR02_64448258|CHR02_64448259|CHR02_64448260|CHR02_64473713|CHR02_64473740|CHR02_64473758|CHR02_64497027|CHR02_64497046|CHR02_64696136
2	64696144	64696182	0.039	4	CHR02_64696144|CHR02_64696165|CHR02_64696181|CHR02_64696182
2	64911538	64925132	13.595	4	CHR02_64911538|CHR02_64911557|CHR02_64911562|CHR02_64925132
2	64925208	65940041	1014.83	33	CHR02_64925208|CHR02_65040002|CHR02_65040039|CHR02_65040040|CHR02_65040041|CHR02_65040064|CHR02_65040071|CHR02_65049116|CHR02_65049132|CHR02_65049186|CHR02_65128699|CHR02_65373339|CHR02_65373354|CHR02_65373376|CHR02_65380193|CHR02_65451527|CHR02_65451537|CHR02_65451546|CHR02_65451552|CHR02_65451553|CHR02_65451558|CHR02_65455075|CHR02_65455083|CHR02_65455097|CHR02_65455106|CHR02_65455118|CHR02_655…
2	66071704	67008874	937.171	26	CHR02_66071704|CHR02_66540614|CHR02_66540617|CHR02_66540623|CHR02_66560336|CHR02_66560342|CHR02_66564972|CHR02_66565002|CHR02_66565013|CHR02_66579278|CHR02_66579284|CHR02_66579288|CHR02_66639160|CHR02_66639162|CHR02_66639176|CHR02_66708374|CHR02_67008781|CHR02_67008800|CHR02_67008814|CHR02_67008818|CHR02_67008826|CHR02_67008836|CHR02_67008837|CHR02_67008845|CHR02_67008863|CHR02_67008874
2	67077447	67577097	499.651	17	CHR02_67077447|CHR02_67077449|CHR02_67077451|CHR02_67077460|CHR02_67077461|CHR02_67092769|CHR02_67147952|CHR02_67147985|CHR02_67272433|CHR02_67272442|CHR02_67272469|CHR02_67272486|CHR02_67272503|CHR02_67272505|CHR02_67272514|CHR02_67577046|CHR02_67577097
2	67577098	67719732	142.635	7	CHR02_67577098|CHR02_67577110|CHR02_67577127|CHR02_67719669|CHR02_67719680|CHR02_67719719|CHR02_67719732
2	67719741	67722246	2.506	6	CHR02_67719741|CHR02_67722123|CHR02_67722132|CHR02_67722191|CHR02_67722231|CHR02_67722246
2	67722286	67722302	0.017	3	CHR02_67722286|CHR02_67722301|CHR02_67722302
2	67747015	67879973	132.959	3	CHR02_67747015|CHR02_67747039|CHR02_67879973
2	67960729	67960788	0.06	5	CHR02_67960729|CHR02_67960731|CHR02_67960743|CHR02_67960779|CHR02_67960788
2	68021285	68632840	611.556	43	CHR02_68021285|CHR02_68021288|CHR02_68021340|CHR02_68021348|CHR02_68021359|CHR02_68030221|CHR02_68030250|CHR02_68030287|CHR02_68323109|CHR02_68353246|CHR02_68353257|CHR02_68388507|CHR02_68388512|CHR02_68388519|CHR02_68388550|CHR02_68416598|CHR02_68416633|CHR02_68416665|CHR02_68416675|CHR02_68442473|CHR02_68442493|CHR02_68442499|CHR02_68442519|CHR02_68614289|CHR02_68614300|CHR02_68614309|CHR02_686…
2	68632846	69600933	968.088	95	CHR02_68632846|CHR02_68632854|CHR02_68702566|CHR02_68703959|CHR02_68704000|CHR02_68704071|CHR02_68704079|CHR02_68704964|CHR02_68704969|CHR02_68704977|CHR02_68704987|CHR02_68705025|CHR02_68705046|CHR02_68715725|CHR02_68715799|CHR02_68722474|CHR02_68722513|CHR02_68722516|CHR02_68722540|CHR02_68722547|CHR02_68722548|CHR02_68722558|CHR02_68742994|CHR02_68742996|CHR02_68743028|CHR02_68743033|CHR02_687…
2	69600937	69600968	0.032	3	CHR02_69600937|CHR02_69600953|CHR02_69600968
2	69764751	71764750	2000	72	CHR02_69764751|CHR02_69764754|CHR02_69764766|CHR02_69987802|CHR02_70005012|CHR02_70005015|CHR02_70048601|CHR02_70048612|CHR02_70048636|CHR02_70048661|CHR02_70081745|CHR02_70081766|CHR02_70081772|CHR02_70081775|CHR02_70280323|CHR02_70280333|CHR02_70358150|CHR02_70438298|CHR02_70438310|CHR02_70438321|CHR02_70438332|CHR02_70438343|CHR02_70438347|CHR02_70438355|CHR02_70703616|CHR02_70857795|CHR02_708…
2	71764801	72234994	470.194	43	CHR02_71764801|CHR02_71789720|CHR02_71789724|CHR02_71789732|CHR02_71789754|CHR02_71789764|CHR02_71789769|CHR02_71789773|CHR02_71789774|CHR02_71789781|CHR02_71855737|CHR02_71855750|CHR02_71855753|CHR02_71855754|CHR02_71855760|CHR02_71855770|CHR02_71855771|CHR02_71869343|CHR02_71869345|CHR02_71869347|CHR02_71869383|CHR02_71869397|CHR02_71869414|CHR02_72022124|CHR02_72022125|CHR02_72022131|CHR02_720…
2	72235034	72344641	109.608	17	CHR02_72235034|CHR02_72235055|CHR02_72235077|CHR02_72270445|CHR02_72286934|CHR02_72286935|CHR02_72286950|CHR02_72286956|CHR02_72286975|CHR02_72286977|CHR02_72286981|CHR02_72305342|CHR02_72305359|CHR02_72305365|CHR02_72344626|CHR02_72344635|CHR02_72344641
2	72692761	73021949	329.189	3	CHR02_72692761|CHR02_72692819|CHR02_73021949
2	73196277	74292444	1096.17	81	CHR02_73196277|CHR02_73250751|CHR02_73423297|CHR02_73423300|CHR02_73453282|CHR02_73453288|CHR02_73472300|CHR02_73472348|CHR02_73472410|CHR02_73472413|CHR02_73472448|CHR02_73472477|CHR02_73538280|CHR02_73620225|CHR02_73620258|CHR02_73620270|CHR02_73693000|CHR02_73693003|CHR02_73693036|CHR02_73693041|CHR02_73693055|CHR02_73693062|CHR02_73693063|CHR02_73693064|CHR02_73693067|CHR02_73693081|CHR02_736…
2	74332059	74499396	167.338	6	CHR02_74332059|CHR02_74470979|CHR02_74470985|CHR02_74470991|CHR02_74471037|CHR02_74499396
2	74541823	74589988	48.166	6	CHR02_74541823|CHR02_74589928|CHR02_74589940|CHR02_74589960|CHR02_74589973|CHR02_74589988
2	74607760	74674470	66.711	19	CHR02_74607760|CHR02_74607774|CHR02_74607792|CHR02_74607800|CHR02_74607805|CHR02_74607806|CHR02_74607825|CHR02_74615304|CHR02_74615314|CHR02_74615316|CHR02_74615322|CHR02_74615324|CHR02_74615345|CHR02_74656407|CHR02_74656417|CHR02_74656419|CHR02_74656455|CHR02_74656477|CHR02_74674470
2	74674522	76546283	1871.76	68	CHR02_74674522|CHR02_74797879|CHR02_74797888|CHR02_74797906|CHR02_74797930|CHR02_74797939|CHR02_74797948|CHR02_74797961|CHR02_74974099|CHR02_75119040|CHR02_75119052|CHR02_75267769|CHR02_75267819|CHR02_75267825|CHR02_75267835|CHR02_75267851|CHR02_75350543|CHR02_75350544|CHR02_75350550|CHR02_75350560|CHR02_75350571|CHR02_75350591|CHR02_75406849|CHR02_75406883|CHR02_75406887|CHR02_75465510|CHR02_754…
2	76845424	78840170	1994.75	34	CHR02_76845424|CHR02_77101452|CHR02_77101484|CHR02_77101488|CHR02_77101512|CHR02_77101519|CHR02_77378747|CHR02_77378770|CHR02_77378785|CHR02_77378810|CHR02_77378818|CHR02_77704015|CHR02_77704019|CHR02_78019173|CHR02_78019190|CHR02_78019208|CHR02_78549442|CHR02_78549481|CHR02_78673985|CHR02_78674010|CHR02_78674053|CHR02_78674058|CHR02_78719417|CHR02_78722702|CHR02_78722711|CHR02_78722756|CHR02_787…
2	78935738	79453473	517.736	13	CHR02_78935738|CHR02_78935744|CHR02_78935749|CHR02_78935752|CHR02_79257522|CHR02_79257532|CHR02_79448870|CHR02_79448895|CHR02_79448899|CHR02_79448939|CHR02_79448948|CHR02_79448955|CHR02_79453473
2	79587218	81404722	1817.5	76	CHR02_79587218|CHR02_79587226|CHR02_79587233|CHR02_79587264|CHR02_79764764|CHR02_79764779|CHR02_79764785|CHR02_79764787|CHR02_79764791|CHR02_79764828|CHR02_80002553|CHR02_80002576|CHR02_80002581|CHR02_80006319|CHR02_80006329|CHR02_80006338|CHR02_80006345|CHR02_80006356|CHR02_80146692|CHR02_80146695|CHR02_80146711|CHR02_80146719|CHR02_80172062|CHR02_80281926|CHR02_80281971|CHR02_80386313|CHR02_803…
2	81404724	81578899	174.176	7	CHR02_81404724|CHR02_81510708|CHR02_81542496|CHR02_81551827|CHR02_81578811|CHR02_81578880|CHR02_81578899
2	81583534	83580820	1997.29	76	CHR02_81583534|CHR02_81583554|CHR02_81583556|CHR02_81979352|CHR02_81979369|CHR02_82099943|CHR02_82099950|CHR02_82099963|CHR02_82099985|CHR02_82255482|CHR02_82255485|CHR02_82255496|CHR02_82255505|CHR02_82255511|CHR02_82326779|CHR02_82326782|CHR02_82326823|CHR02_82326840|CHR02_82327635|CHR02_82406200|CHR02_82406214|CHR02_82523896|CHR02_82523913|CHR02_82523916|CHR02_82523922|CHR02_82523929|CHR02_825…
2	83613266	84016796	403.531	25	CHR02_83613266|CHR02_83613282|CHR02_83613284|CHR02_83613289|CHR02_83613293|CHR02_83613295|CHR02_83653603|CHR02_83721152|CHR02_83721222|CHR02_83881368|CHR02_83881381|CHR02_83881395|CHR02_83881423|CHR02_83942143|CHR02_83942178|CHR02_83942200|CHR02_83942221|CHR02_83967980|CHR02_83968008|CHR02_83968019|CHR02_84016742|CHR02_84016759|CHR02_84016780|CHR02_84016781|CHR02_84016796
2	84016800	84065650	48.851	9	CHR02_84016800|CHR02_84065604|CHR02_84065615|CHR02_84065619|CHR02_84065622|CHR02_84065624|CHR02_84065636|CHR02_84065649|CHR02_84065650
2	84065653	84066623	0.971	8	CHR02_84065653|CHR02_84065655|CHR02_84065714|CHR02_84065726|CHR02_84065747|CHR02_84065771|CHR02_84066600|CHR02_84066623
2	84070866	84178193	107.328	5	CHR02_84070866|CHR02_84070891|CHR02_84070899|CHR02_84070912|CHR02_84178193
2	84178204	84412303	234.1	17	CHR02_84178204|CHR02_84234123|CHR02_84234151|CHR02_84234152|CHR02_84234176|CHR02_84234179|CHR02_84234194|CHR02_84341453|CHR02_84341455|CHR02_84341522|CHR02_84341523|CHR02_84412232|CHR02_84412245|CHR02_84412253|CHR02_84412256|CHR02_84412273|CHR02_84412303
2	84540830	85034537	493.708	17	CHR02_84540830|CHR02_84540834|CHR02_84540835|CHR02_84540848|CHR02_84636709|CHR02_84636728|CHR02_84636744|CHR02_84636770|CHR02_84754628|CHR02_85034459|CHR02_85034466|CHR02_85034489|CHR02_85034496|CHR02_85034510|CHR02_85034512|CHR02_85034524|CHR02_85034537
2	85042039	85065486	23.448	7	CHR02_85042039|CHR02_85042068|CHR02_85042069|CHR02_85042075|CHR02_85042076|CHR02_85065465|CHR02_85065486
2	85071440	85196055	124.616	16	CHR02_85071440|CHR02_85071442|CHR02_85071459|CHR02_85094871|CHR02_85094923|CHR02_85177252|CHR02_85177258|CHR02_85177301|CHR02_85177314|CHR02_85177316|CHR02_85177322|CHR02_85177332|CHR02_85196007|CHR02_85196032|CHR02_85196051|CHR02_85196055
2	85614077	86222416	608.34	32	CHR02_85614077|CHR02_85614151|CHR02_85629177|CHR02_85629183|CHR02_85629214|CHR02_85629237|CHR02_85741987|CHR02_85742017|CHR02_85742022|CHR02_85874298|CHR02_85874316|CHR02_85874346|CHR02_85949992|CHR02_85949998|CHR02_85950021|CHR02_85950037|CHR02_86168614|CHR02_86168624|CHR02_86168632|CHR02_86168641|CHR02_86168645|CHR02_86168660|CHR02_86168691|CHR02_86199326|CHR02_86218306|CHR02_86218330|CHR02_862…
2	86222422	86288303	65.882	12	CHR02_86222422|CHR02_86222423|CHR02_86222426|CHR02_86287983|CHR02_86288002|CHR02_86288024|CHR02_86288037|CHR02_86288038|CHR02_86288050|CHR02_86288061|CHR02_86288271|CHR02_86288303
2	86288316	87607912	1319.6	38	CHR02_86288316|CHR02_86288337|CHR02_86298567|CHR02_86298595|CHR02_86309890|CHR02_86309898|CHR02_86444863|CHR02_86444871|CHR02_86444885|CHR02_86582122|CHR02_86582123|CHR02_86582126|CHR02_86582186|CHR02_86666054|CHR02_86666078|CHR02_86666122|CHR02_86717366|CHR02_87111808|CHR02_87111852|CHR02_87111886|CHR02_87111890|CHR02_87210007|CHR02_87210011|CHR02_87210015|CHR02_87210027|CHR02_87210070|CHR02_872…
2	87828015	87828054	0.04	4	CHR02_87828015|CHR02_87828018|CHR02_87828019|CHR02_87828054
2	87857640	88896652	1039.01	51	CHR02_87857640|CHR02_87954798|CHR02_87954808|CHR02_87954827|CHR02_87954835|CHR02_88181878|CHR02_88181906|CHR02_88181910|CHR02_88181911|CHR02_88181928|CHR02_88181944|CHR02_88181955|CHR02_88322795|CHR02_88322802|CHR02_88322867|CHR02_88322880|CHR02_88517825|CHR02_88583655|CHR02_88583680|CHR02_88613349|CHR02_88613366|CHR02_88613379|CHR02_88613389|CHR02_88613396|CHR02_88675438|CHR02_88675458|CHR02_886…
2	88896655	89133903	237.249	7	CHR02_88896655|CHR02_88896660|CHR02_89023438|CHR02_89023439|CHR02_89023449|CHR02_89023453|CHR02_89133903
2	89133909	89851840	717.932	13	CHR02_89133909|CHR02_89133928|CHR02_89133944|CHR02_89133947|CHR02_89191508|CHR02_89324038|CHR02_89324039|CHR02_89414971|CHR02_89414976|CHR02_89415003|CHR02_89415031|CHR02_89570106|CHR02_89851840
2	89851873	89851922	0.05	8	CHR02_89851873|CHR02_89851875|CHR02_89851886|CHR02_89851890|CHR02_89851906|CHR02_89851909|CHR02_89851910|CHR02_89851922
2	89885168	91840050	1954.88	72	CHR02_89885168|CHR02_89885174|CHR02_89885185|CHR02_89885192|CHR02_89885194|CHR02_89885202|CHR02_89885440|CHR02_89885460|CHR02_89885487|CHR02_89950784|CHR02_89950785|CHR02_89950813|CHR02_89957639|CHR02_89957652|CHR02_89957687|CHR02_89995045|CHR02_89995092|CHR02_90014606|CHR02_90014625|CHR02_90014631|CHR02_90014655|CHR02_90014662|CHR02_90161873|CHR02_90161901|CHR02_90270775|CHR02_90270779|CHR02_902…
2	91840084	93199985	1359.9	42	CHR02_91840084|CHR02_92046473|CHR02_92046524|CHR02_92222314|CHR02_92347535|CHR02_92347579|CHR02_92370411|CHR02_92370427|CHR02_92370430|CHR02_92370468|CHR02_92395098|CHR02_92395144|CHR02_92395168|CHR02_92395233|CHR02_92395245|CHR02_92418254|CHR02_92418259|CHR02_92418285|CHR02_92418292|CHR02_92418305|CHR02_92508233|CHR02_92734185|CHR02_92734188|CHR02_92734200|CHR02_92734206|CHR02_92734214|CHR02_927…
2	93200009	93310487	110.479	5	CHR02_93200009|CHR02_93200023|CHR02_93200036|CHR02_93200039|CHR02_93310487
2	93310552	93443823	133.272	11	CHR02_93310552|CHR02_93353329|CHR02_93353331|CHR02_93353332|CHR02_93443756|CHR02_93443758|CHR02_93443763|CHR02_93443805|CHR02_93443812|CHR02_93443819|CHR02_93443823
2	93783448	95570729	1787.28	48	CHR02_93783448|CHR02_93818094|CHR02_93818104|CHR02_93818117|CHR02_93818121|CHR02_93818139|CHR02_93842923|CHR02_93842944|CHR02_93842955|CHR02_93842967|CHR02_93901033|CHR02_93958072|CHR02_94024541|CHR02_94024553|CHR02_94024555|CHR02_94024557|CHR02_94024558|CHR02_94024561|CHR02_94024565|CHR02_94024582|CHR02_94024596|CHR02_94024598|CHR02_94024599|CHR02_94380333|CHR02_94380347|CHR02_94380372|CHR02_943…
2	95609415	97593864	1984.45	43	CHR02_95609415|CHR02_95609436|CHR02_95609453|CHR02_95609477|CHR02_95609488|CHR02_95623434|CHR02_95623456|CHR02_95623462|CHR02_95623464|CHR02_95623477|CHR02_95685408|CHR02_95685461|CHR02_95685463|CHR02_96048449|CHR02_96135118|CHR02_96135132|CHR02_96135149|CHR02_96135170|CHR02_96179721|CHR02_96179725|CHR02_96179752|CHR02_96179772|CHR02_96240003|CHR02_96309164|CHR02_96309177|CHR02_96309187|CHR02_963…
2	97750906	98108032	357.127	18	CHR02_97750906|CHR02_97750907|CHR02_97750928|CHR02_97790576|CHR02_97790599|CHR02_97790615|CHR02_97790619|CHR02_97806703|CHR02_97806711|CHR02_97806733|CHR02_97806742|CHR02_97806744|CHR02_97806758|CHR02_97923489|CHR02_98021920|CHR02_98021933|CHR02_98108018|CHR02_98108032
2	98920444	100861008	1940.56	66	CHR02_98920444|CHR02_98920455|CHR02_98920462|CHR02_98920472|CHR02_98920475|CHR02_98920496|CHR02_98920520|CHR02_98920523|CHR02_98983818|CHR02_99095166|CHR02_99095178|CHR02_99095202|CHR02_99095208|CHR02_99095223|CHR02_99095224|CHR02_99325986|CHR02_99326005|CHR02_99326017|CHR02_99326038|CHR02_99326059|CHR02_99333743|CHR02_99333760|CHR02_99333765|CHR02_99333788|CHR02_99343398|CHR02_99343402|CHR02_993…
2	100982527	101747599	765.073	11	CHR02_100982527|CHR02_101288484|CHR02_101288521|CHR02_101655608|CHR02_101655610|CHR02_101655611|CHR02_101655633|CHR02_101655662|CHR02_101747589|CHR02_101747595|CHR02_101747599
2	101747617	101770238	22.622	4	CHR02_101747617|CHR02_101747642|CHR02_101770230|CHR02_101770238
2	101770247	101801076	30.83	3	CHR02_101770247|CHR02_101770253|CHR02_101801076
2	102454871	102474660	19.79	3	CHR02_102454871|CHR02_102474659|CHR02_102474660
2	102474698	102612878	138.181	9	CHR02_102474698|CHR02_102612813|CHR02_102612821|CHR02_102612822|CHR02_102612832|CHR02_102612842|CHR02_102612851|CHR02_102612853|CHR02_102612878
2	102661220	102668891	7.672	8	CHR02_102661220|CHR02_102661230|CHR02_102661240|CHR02_102661251|CHR02_102661254|CHR02_102661258|CHR02_102668878|CHR02_102668891
2	102720484	102883433	162.95	14	CHR02_102720484|CHR02_102720486|CHR02_102720496|CHR02_102816118|CHR02_102816146|CHR02_102816153|CHR02_102816160|CHR02_102816168|CHR02_102816173|CHR02_102816182|CHR02_102857290|CHR02_102857341|CHR02_102883420|CHR02_102883433
2	102883496	102948088	64.593	8	CHR02_102883496|CHR02_102948009|CHR02_102948012|CHR02_102948020|CHR02_102948032|CHR02_102948038|CHR02_102948080|CHR02_102948088
2	102948092	102948157	0.066	3	CHR02_102948092|CHR02_102948114|CHR02_102948157
2	103018361	103032776	14.416	17	CHR02_103018361|CHR02_103018370|CHR02_103018374|CHR02_103018380|CHR02_103018388|CHR02_103018406|CHR02_103018408|CHR02_103018409|CHR02_103018456|CHR02_103032696|CHR02_103032705|CHR02_103032719|CHR02_103032742|CHR02_103032746|CHR02_103032756|CHR02_103032764|CHR02_103032776
2	103035702	103035708	0.007	3	CHR02_103035702|CHR02_103035704|CHR02_103035708
2	103035718	103132395	96.678	10	CHR02_103035718|CHR02_103083345|CHR02_103132323|CHR02_103132325|CHR02_103132349|CHR02_103132366|CHR02_103132369|CHR02_103132387|CHR02_103132391|CHR02_103132395
2	103132414	103132496	0.083	9	CHR02_103132414|CHR02_103132426|CHR02_103132428|CHR02_103132436|CHR02_103132441|CHR02_103132469|CHR02_103132485|CHR02_103132492|CHR02_103132496
2	103160889	103319187	158.299	31	CHR02_103160889|CHR02_103160890|CHR02_103160899|CHR02_103160946|CHR02_103160951|CHR02_103160962|CHR02_103160969|CHR02_103160975|CHR02_103160976|CHR02_103168529|CHR02_103168532|CHR02_103168568|CHR02_103168573|CHR02_103210285|CHR02_103210296|CHR02_103210340|CHR02_103210343|CHR02_103210348|CHR02_103216112|CHR02_103216152|CHR02_103216161|CHR02_103216182|CHR02_103259516|CHR02_103259541|CHR02_103259546…
2	103346207	103346237	0.031	3	CHR02_103346207|CHR02_103346210|CHR02_103346237
2	103346239	103481637	135.399	13	CHR02_103346239|CHR02_103346255|CHR02_103426664|CHR02_103434186|CHR02_103481558|CHR02_103481573|CHR02_103481581|CHR02_103481591|CHR02_103481614|CHR02_103481617|CHR02_103481621|CHR02_103481626|CHR02_103481637
2	103954053	103954119	0.067	8	CHR02_103954053|CHR02_103954077|CHR02_103954079|CHR02_103954093|CHR02_103954094|CHR02_103954095|CHR02_103954096|CHR02_103954119
2	104308937	104326545	17.609	6	CHR02_104308937|CHR02_104326510|CHR02_104326512|CHR02_104326530|CHR02_104326531|CHR02_104326545
2	104326555	105191854	865.3	21	CHR02_104326555|CHR02_104405641|CHR02_104405645|CHR02_104467732|CHR02_104467761|CHR02_104758352|CHR02_104758361|CHR02_104758385|CHR02_104758388|CHR02_104758417|CHR02_104834645|CHR02_104834651|CHR02_104834699|CHR02_105065966|CHR02_105081860|CHR02_105081915|CHR02_105191811|CHR02_105191822|CHR02_105191828|CHR02_105191846|CHR02_105191854
2	105321537	105499904	178.368	7	CHR02_105321537|CHR02_105321542|CHR02_105499849|CHR02_105499861|CHR02_105499871|CHR02_105499895|CHR02_105499904
2	105856403	106118767	262.365	3	CHR02_105856403|CHR02_105856411|CHR02_106118767
2	106271341	106271355	0.015	3	CHR02_106271341|CHR02_106271353|CHR02_106271355
2	106732306	106931695	199.39	7	CHR02_106732306|CHR02_106732331|CHR02_106823246|CHR02_106823319|CHR02_106844735|CHR02_106844766|CHR02_106931695
2	107041614	107086551	44.938	3	CHR02_107041614|CHR02_107041675|CHR02_107086551
2	108072250	108319110	246.861	11	CHR02_108072250|CHR02_108072265|CHR02_108072299|CHR02_108079896|CHR02_108079963|CHR02_108154563|CHR02_108253623|CHR02_108253633|CHR02_108253638|CHR02_108253656|CHR02_108319110
2	108319127	108793264	474.138	12	CHR02_108319127|CHR02_108378076|CHR02_108378129|CHR02_108378158|CHR02_108397761|CHR02_108397808|CHR02_108622743|CHR02_108622744|CHR02_108622784|CHR02_108793231|CHR02_108793241|CHR02_108793264
2	108808234	108999061	190.828	9	CHR02_108808234|CHR02_108808267|CHR02_108808286|CHR02_108954609|CHR02_108954655|CHR02_108954668|CHR02_108954675|CHR02_108954683|CHR02_108999061
2	109000137	109001554	1.418	3	CHR02_109000137|CHR02_109000153|CHR02_109001554
2	109216172	109533010	316.839	7	CHR02_109216172|CHR02_109216179|CHR02_109216187|CHR02_109216213|CHR02_109499591|CHR02_109499641|CHR02_109533010
2	109533024	109533081	0.058	5	CHR02_109533024|CHR02_109533048|CHR02_109533059|CHR02_109533063|CHR02_109533081
2	109537197	109700554	163.358	16	CHR02_109537197|CHR02_109537205|CHR02_109537213|CHR02_109537225|CHR02_109537268|CHR02_109651534|CHR02_109651536|CHR02_109651542|CHR02_109651546|CHR02_109651574|CHR02_109700478|CHR02_109700488|CHR02_109700495|CHR02_109700534|CHR02_109700539|CHR02_109700554
2	109717240	109765861	48.622	8	CHR02_109717240|CHR02_109717285|CHR02_109717296|CHR02_109717298|CHR02_109717323|CHR02_109717325|CHR02_109765835|CHR02_109765861
2	109966769	111133718	1166.95	27	CHR02_109966769|CHR02_109993188|CHR02_110071107|CHR02_110071110|CHR02_110333491|CHR02_110333505|CHR02_110342467|CHR02_110342524|CHR02_110342525|CHR02_110383829|CHR02_110383855|CHR02_110383871|CHR02_110429493|CHR02_110429517|CHR02_110429523|CHR02_110981599|CHR02_110993973|CHR02_110993988|CHR02_110994004|CHR02_110994008|CHR02_110994017|CHR02_110994025|CHR02_110994036|CHR02_111133631|CHR02_111133646…
2	111208099	111243081	34.983	4	CHR02_111208099|CHR02_111208100|CHR02_111243031|CHR02_111243081
2	111375709	111905531	529.823	18	CHR02_111375709|CHR02_111375748|CHR02_111382879|CHR02_111382886|CHR02_111382930|CHR02_111408935|CHR02_111408963|CHR02_111408987|CHR02_111409017|CHR02_111514935|CHR02_111546970|CHR02_111546974|CHR02_111546983|CHR02_111905480|CHR02_111905487|CHR02_111905501|CHR02_111905523|CHR02_111905531
2	111905539	112022330	116.792	7	CHR02_111905539|CHR02_111905544|CHR02_111948137|CHR02_111948181|CHR02_111948198|CHR02_111997751|CHR02_112022330
2	112022335	112304205	281.871	25	CHR02_112022335|CHR02_112022343|CHR02_112022370|CHR02_112022387|CHR02_112022396|CHR02_112022400|CHR02_112027526|CHR02_112027601|CHR02_112120538|CHR02_112120553|CHR02_112120567|CHR02_112120569|CHR02_112125066|CHR02_112148412|CHR02_112148420|CHR02_112163321|CHR02_112163325|CHR02_112163333|CHR02_112163337|CHR02_112163360|CHR02_112163362|CHR02_112183642|CHR02_112272772|CHR02_112304156|CHR02_112304205
2	112312921	112689681	376.761	5	CHR02_112312921|CHR02_112312923|CHR02_112312979|CHR02_112460334|CHR02_112689681
2	112877717	112877751	0.035	3	CHR02_112877717|CHR02_112877720|CHR02_112877751
2	113076602	113365131	288.53	20	CHR02_113076602|CHR02_113076616|CHR02_113076630|CHR02_113076647|CHR02_113109136|CHR02_113109201|CHR02_113127098|CHR02_113127100|CHR02_113127101|CHR02_113127114|CHR02_113127118|CHR02_113127140|CHR02_113221640|CHR02_113221641|CHR02_113221644|CHR02_113221647|CHR02_113221656|CHR02_113365110|CHR02_113365130|CHR02_113365131
2	113417182	113492980	75.799	4	CHR02_113417182|CHR02_113473199|CHR02_113492976|CHR02_113492980
2	113493008	113493135	0.128	10	CHR02_113493008|CHR02_113493072|CHR02_113493082|CHR02_113493087|CHR02_113493091|CHR02_113493104|CHR02_113493113|CHR02_113493122|CHR02_113493124|CHR02_113493135
2	113594965	114190739	595.775	25	CHR02_113594965|CHR02_113594973|CHR02_113594974|CHR02_113594981|CHR02_113594997|CHR02_113595000|CHR02_113595012|CHR02_113863054|CHR02_113863083|CHR02_113863106|CHR02_113978673|CHR02_113978689|CHR02_113978746|CHR02_114061100|CHR02_114061101|CHR02_114061124|CHR02_114061135|CHR02_114061173|CHR02_114075526|CHR02_114075547|CHR02_114075551|CHR02_114075600|CHR02_114151531|CHR02_114151562|CHR02_114190739
2	114476387	114485463	9.077	5	CHR02_114476387|CHR02_114476390|CHR02_114476413|CHR02_114485446|CHR02_114485463
2	114866200	114962769	96.57	4	CHR02_114866200|CHR02_114866233|CHR02_114866252|CHR02_114962769
2	115063120	115132266	69.147	8	CHR02_115063120|CHR02_115063166|CHR02_115063186|CHR02_115132245|CHR02_115132255|CHR02_115132258|CHR02_115132264|CHR02_115132266
2	115134777	115148896	14.12	5	CHR02_115134777|CHR02_115134794|CHR02_115148857|CHR02_115148867|CHR02_115148896
2	115165275	115201294	36.02	6	CHR02_115165275|CHR02_115165319|CHR02_115165352|CHR02_115165362|CHR02_115201279|CHR02_115201294
2	115534570	115853843	319.274	31	CHR02_115534570|CHR02_115534576|CHR02_115534588|CHR02_115696043|CHR02_115696049|CHR02_115696060|CHR02_115696061|CHR02_115696090|CHR02_115699283|CHR02_115699303|CHR02_115699310|CHR02_115714998|CHR02_115715000|CHR02_115715001|CHR02_115715012|CHR02_115715032|CHR02_115715050|CHR02_115715058|CHR02_115715071|CHR02_115734664|CHR02_115745252|CHR02_115745258|CHR02_115853766|CHR02_115853768|CHR02_115853783…
2	115853851	115854240	0.39	3	CHR02_115853851|CHR02_115854230|CHR02_115854240
2	115854260	116227540	373.281	23	CHR02_115854260|CHR02_115854306|CHR02_115854370|CHR02_115992842|CHR02_115992872|CHR02_115992877|CHR02_115992885|CHR02_116059445|CHR02_116059451|CHR02_116059453|CHR02_116059481|CHR02_116059496|CHR02_116059499|CHR02_116059504|CHR02_116059516|CHR02_116059517|CHR02_116059518|CHR02_116142792|CHR02_116142837|CHR02_116205069|CHR02_116205094|CHR02_116205113|CHR02_116227540
2	116227585	116233768	6.184	6	CHR02_116227585|CHR02_116233703|CHR02_116233718|CHR02_116233744|CHR02_116233755|CHR02_116233768
2	116339492	116562744	223.253	9	CHR02_116339492|CHR02_116339508|CHR02_116339528|CHR02_116499508|CHR02_116499509|CHR02_116499560|CHR02_116499566|CHR02_116499588|CHR02_116562744
2	116563474	116615059	51.586	9	CHR02_116563474|CHR02_116602824|CHR02_116602838|CHR02_116602862|CHR02_116602870|CHR02_116602873|CHR02_116602888|CHR02_116602900|CHR02_116615059
2	116615088	116681853	66.766	6	CHR02_116615088|CHR02_116615092|CHR02_116615109|CHR02_116651561|CHR02_116651585|CHR02_116681853
2	116681895	116846522	164.628	16	CHR02_116681895|CHR02_116681896|CHR02_116681905|CHR02_116681911|CHR02_116731137|CHR02_116731147|CHR02_116731161|CHR02_116731190|CHR02_116796434|CHR02_116815054|CHR02_116815055|CHR02_116815076|CHR02_116815099|CHR02_116815105|CHR02_116846496|CHR02_116846522
2	117268271	117268310	0.04	3	CHR02_117268271|CHR02_117268290|CHR02_117268310
2	118283134	118283176	0.043	4	CHR02_118283134|CHR02_118283168|CHR02_118283175|CHR02_118283176
2	118283180	118345021	61.842	11	CHR02_118283180|CHR02_118283181|CHR02_118283197|CHR02_118333815|CHR02_118344945|CHR02_118344948|CHR02_118344955|CHR02_118344960|CHR02_118344963|CHR02_118345006|CHR02_118345021
2	118539790	118617433	77.644	23	CHR02_118539790|CHR02_118539810|CHR02_118539821|CHR02_118539829|CHR02_118553132|CHR02_118553134|CHR02_118553142|CHR02_118553145|CHR02_118553148|CHR02_118553149|CHR02_118553150|CHR02_118553159|CHR02_118553163|CHR02_118553166|CHR02_118553190|CHR02_118553191|CHR02_118553196|CHR02_118570674|CHR02_118570690|CHR02_118617391|CHR02_118617403|CHR02_118617420|CHR02_118617433
2	118617455	118622650	5.196	4	CHR02_118617455|CHR02_118622607|CHR02_118622620|CHR02_118622650
2	118622689	118743912	121.224	10	CHR02_118622689|CHR02_118637461|CHR02_118637485|CHR02_118637528|CHR02_118696232|CHR02_118696247|CHR02_118696252|CHR02_118696265|CHR02_118696266|CHR02_118743912
2	118743963	118748931	4.969	5	CHR02_118743963|CHR02_118748877|CHR02_118748897|CHR02_118748908|CHR02_118748931
2	118791096	118791159	0.064	3	CHR02_118791096|CHR02_118791120|CHR02_118791159
2	118997368	118997402	0.035	5	CHR02_118997368|CHR02_118997370|CHR02_118997381|CHR02_118997385|CHR02_118997402
2	118997423	119205523	208.101	3	CHR02_118997423|CHR02_119205520|CHR02_119205523
2	119205539	119205549	0.011	3	CHR02_119205539|CHR02_119205542|CHR02_119205549
2	119205590	119233570	27.981	8	CHR02_119205590|CHR02_119233507|CHR02_119233512|CHR02_119233533|CHR02_119233538|CHR02_119233544|CHR02_119233558|CHR02_119233570
2	119353517	119544432	190.916	12	CHR02_119353517|CHR02_119353534|CHR02_119353543|CHR02_119353550|CHR02_119353564|CHR02_119353574|CHR02_119353595|CHR02_119440870|CHR02_119544384|CHR02_119544411|CHR02_119544412|CHR02_119544432
2	119604048	119604115	0.068	4	CHR02_119604048|CHR02_119604061|CHR02_119604086|CHR02_119604115
2	119748101	119914268	166.168	3	CHR02_119748101|CHR02_119914216|CHR02_119914268
2	119914303	119914345	0.043	3	CHR02_119914303|CHR02_119914329|CHR02_119914345
2	119993095	119993146	0.052	3	CHR02_119993095|CHR02_119993118|CHR02_119993146
2	120049835	120245081	195.247	14	CHR02_120049835|CHR02_120150759|CHR02_120160573|CHR02_120160577|CHR02_120160591|CHR02_120160597|CHR02_120160598|CHR02_120212175|CHR02_120212200|CHR02_120219783|CHR02_120219792|CHR02_120219797|CHR02_120219810|CHR02_120245081
2	120340575	120593767	253.193	16	CHR02_120340575|CHR02_120340595|CHR02_120340601|CHR02_120388767|CHR02_120388773|CHR02_120388831|CHR02_120464804|CHR02_120495838|CHR02_120495869|CHR02_120499718|CHR02_120499727|CHR02_120499760|CHR02_120521869|CHR02_120568775|CHR02_120568787|CHR02_120593767
2	120696210	120890996	194.787	13	CHR02_120696210|CHR02_120712995|CHR02_120713002|CHR02_120713072|CHR02_120713912|CHR02_120713926|CHR02_120713953|CHR02_120713977|CHR02_120880376|CHR02_120880411|CHR02_120890989|CHR02_120890990|CHR02_120890996
2	120891004	121000103	109.1	7	CHR02_120891004|CHR02_120891020|CHR02_121000051|CHR02_121000089|CHR02_121000093|CHR02_121000097|CHR02_121000103
2	121143375	121143395	0.021	3	CHR02_121143375|CHR02_121143384|CHR02_121143395
2	121162846	121162861	0.016	3	CHR02_121162846|CHR02_121162852|CHR02_121162861
2	121162880	121162928	0.049	3	CHR02_121162880|CHR02_121162904|CHR02_121162928
2	121213608	121660578	446.971	32	CHR02_121213608|CHR02_121344840|CHR02_121344849|CHR02_121344891|CHR02_121368396|CHR02_121368405|CHR02_121368412|CHR02_121368435|CHR02_121368455|CHR02_121432831|CHR02_121432842|CHR02_121432849|CHR02_121432862|CHR02_121432867|CHR02_121432875|CHR02_121432887|CHR02_121432900|CHR02_121473951|CHR02_121473956|CHR02_121473959|CHR02_121473961|CHR02_121473970|CHR02_121473973|CHR02_121473976|CHR02_121473979…
2	121660613	121719025	58.413	6	CHR02_121660613|CHR02_121719002|CHR02_121719005|CHR02_121719015|CHR02_121719022|CHR02_121719025
2	121737863	121956698	218.836	33	CHR02_121737863|CHR02_121816100|CHR02_121816105|CHR02_121816108|CHR02_121816113|CHR02_121816159|CHR02_121816163|CHR02_121816175|CHR02_121816181|CHR02_121921185|CHR02_121921207|CHR02_121921209|CHR02_121921211|CHR02_121921233|CHR02_121921235|CHR02_121921237|CHR02_121921242|CHR02_121921250|CHR02_121921259|CHR02_121921263|CHR02_121921269|CHR02_121921280|CHR02_121921285|CHR02_121921306|CHR02_121921307…
2	121986020	122081044	95.025	7	CHR02_121986020|CHR02_121986027|CHR02_121986034|CHR02_121986050|CHR02_121986056|CHR02_122045104|CHR02_122081044
2	122081049	122526551	445.503	19	CHR02_122081049|CHR02_122081072|CHR02_122230877|CHR02_122230897|CHR02_122230903|CHR02_122230917|CHR02_122230930|CHR02_122230938|CHR02_122230939|CHR02_122318558|CHR02_122322542|CHR02_122406108|CHR02_122406117|CHR02_122406157|CHR02_122406195|CHR02_122526531|CHR02_122526548|CHR02_122526550|CHR02_122526551
2	122958926	122958974	0.049	3	CHR02_122958926|CHR02_122958964|CHR02_122958974
2	122958980	123256549	297.57	8	CHR02_122958980|CHR02_123251357|CHR02_123251368|CHR02_123251421|CHR02_123256527|CHR02_123256528|CHR02_123256530|CHR02_123256549
2	123404139	123450701	46.563	6	CHR02_123404139|CHR02_123404144|CHR02_123404193|CHR02_123404199|CHR02_123450694|CHR02_123450701
2	123788860	123788905	0.046	8	CHR02_123788860|CHR02_123788869|CHR02_123788876|CHR02_123788882|CHR02_123788892|CHR02_123788898|CHR02_123788901|CHR02_123788905
2	123803999	123933322	129.324	11	CHR02_123803999|CHR02_123804004|CHR02_123852967|CHR02_123914635|CHR02_123914661|CHR02_123914686|CHR02_123933180|CHR02_123933187|CHR02_123933278|CHR02_123933317|CHR02_123933322
2	123951191	124107967	156.777	22	CHR02_123951191|CHR02_123951194|CHR02_123951205|CHR02_123951210|CHR02_124025496|CHR02_124025524|CHR02_124025527|CHR02_124025540|CHR02_124025548|CHR02_124025550|CHR02_124025551|CHR02_124025568|CHR02_124080389|CHR02_124086354|CHR02_124086375|CHR02_124086385|CHR02_124086405|CHR02_124086437|CHR02_124086465|CHR02_124086466|CHR02_124086499|CHR02_124107967
2	124513513	125122675	609.163	15	CHR02_124513513|CHR02_124513520|CHR02_124513524|CHR02_124513532|CHR02_124513535|CHR02_124513551|CHR02_124661480|CHR02_124891147|CHR02_125037316|CHR02_125037332|CHR02_125044389|CHR02_125044399|CHR02_125044428|CHR02_125122666|CHR02_125122675
2	125125008	125760419	635.412	30	CHR02_125125008|CHR02_125125037|CHR02_125125057|CHR02_125125059|CHR02_125125062|CHR02_125125063|CHR02_125125079|CHR02_125125082|CHR02_125184983|CHR02_125184997|CHR02_125199839|CHR02_125199847|CHR02_125232733|CHR02_125232774|CHR02_125270930|CHR02_125270931|CHR02_125360462|CHR02_125360489|CHR02_125450807|CHR02_125450819|CHR02_125450831|CHR02_125450845|CHR02_125459927|CHR02_125459930|CHR02_125459999…
2	125760439	125760484	0.046	3	CHR02_125760439|CHR02_125760453|CHR02_125760484
2	125961465	125961479	0.015	3	CHR02_125961465|CHR02_125961470|CHR02_125961479
2	125961481	126964533	1003.05	16	CHR02_125961481|CHR02_125961508|CHR02_125961516|CHR02_126413372|CHR02_126413385|CHR02_126413403|CHR02_126413406|CHR02_126413408|CHR02_126413411|CHR02_126413415|CHR02_126413423|CHR02_126518565|CHR02_126720226|CHR02_126720254|CHR02_126720277|CHR02_126964533
2	126964746	126964826	0.081	5	CHR02_126964746|CHR02_126964791|CHR02_126964805|CHR02_126964814|CHR02_126964826
2	127043203	127472649	429.447	27	CHR02_127043203|CHR02_127043215|CHR02_127043222|CHR02_127043238|CHR02_127043243|CHR02_127043312|CHR02_127043315|CHR02_127043350|CHR02_127043358|CHR02_127097317|CHR02_127097322|CHR02_127097383|CHR02_127172675|CHR02_127172699|CHR02_127172701|CHR02_127239953|CHR02_127239982|CHR02_127239984|CHR02_127239995|CHR02_127239996|CHR02_127247089|CHR02_127350277|CHR02_127350307|CHR02_127420461|CHR02_127443532…
2	128133899	128533619	399.721	8	CHR02_128133899|CHR02_128133927|CHR02_128133940|CHR02_128533550|CHR02_128533597|CHR02_128533601|CHR02_128533617|CHR02_128533619
2	128602848	128602905	0.058	3	CHR02_128602848|CHR02_128602860|CHR02_128602905
2	128614272	129395106	780.835	16	CHR02_128614272|CHR02_128614276|CHR02_128628973|CHR02_128628981|CHR02_128655546|CHR02_128655612|CHR02_128868187|CHR02_128980004|CHR02_128980032|CHR02_128980042|CHR02_129163436|CHR02_129163469|CHR02_129163486|CHR02_129163496|CHR02_129395084|CHR02_129395106
2	129395147	129933360	538.214	34	CHR02_129395147|CHR02_129395156|CHR02_129395167|CHR02_129395170|CHR02_129451916|CHR02_129451920|CHR02_129451925|CHR02_129451934|CHR02_129451943|CHR02_129451954|CHR02_129451958|CHR02_129451978|CHR02_129608726|CHR02_129608729|CHR02_129608747|CHR02_129608767|CHR02_129608777|CHR02_129608787|CHR02_129608788|CHR02_129608792|CHR02_129682116|CHR02_129729902|CHR02_129729922|CHR02_129729939|CHR02_129866223…
2	129945337	129945389	0.053	5	CHR02_129945337|CHR02_129945347|CHR02_129945348|CHR02_129945350|CHR02_129945389
2	129947369	129952939	5.571	3	CHR02_129947369|CHR02_129947370|CHR02_129952939
2	129969276	129969343	0.068	4	CHR02_129969276|CHR02_129969300|CHR02_129969311|CHR02_129969343
2	129969344	130349405	380.062	16	CHR02_129969344|CHR02_130029239|CHR02_130029245|CHR02_130029282|CHR02_130029287|CHR02_130029321|CHR02_130144639|CHR02_130347253|CHR02_130347270|CHR02_130347286|CHR02_130347295|CHR02_130347308|CHR02_130347310|CHR02_130347313|CHR02_130347338|CHR02_130349405
2	130349417	130349430	0.014	3	CHR02_130349417|CHR02_130349418|CHR02_130349430
2	130349444	130448832	99.389	13	CHR02_130349444|CHR02_130349458|CHR02_130349467|CHR02_130432997|CHR02_130433025|CHR02_130433044|CHR02_130433061|CHR02_130433069|CHR02_130448766|CHR02_130448808|CHR02_130448813|CHR02_130448822|CHR02_130448832
2	130483989	130483996	0.008	3	CHR02_130483989|CHR02_130483992|CHR02_130483996
2	130484043	130558542	74.5	5	CHR02_130484043|CHR02_130484061|CHR02_130558526|CHR02_130558530|CHR02_130558542
2	130558577	130638843	80.267	20	CHR02_130558577|CHR02_130558601|CHR02_130585670|CHR02_130585686|CHR02_130585708|CHR02_130585714|CHR02_130585720|CHR02_130585745|CHR02_130585747|CHR02_130636690|CHR02_130636706|CHR02_130636714|CHR02_130638759|CHR02_130638779|CHR02_130638789|CHR02_130638790|CHR02_130638792|CHR02_130638806|CHR02_130638840|CHR02_130638843
2	130711423	130764764	53.342	4	CHR02_130711423|CHR02_130711454|CHR02_130711457|CHR02_130764764
2	130764772	130874540	109.769	4	CHR02_130764772|CHR02_130874506|CHR02_130874536|CHR02_130874540
2	131088590	131088654	0.065	3	CHR02_131088590|CHR02_131088602|CHR02_131088654
2	131203984	131311690	107.707	9	CHR02_131203984|CHR02_131232045|CHR02_131232067|CHR02_131232079|CHR02_131232095|CHR02_131232107|CHR02_131232108|CHR02_131232114|CHR02_131311690
2	131311696	131793747	482.052	18	CHR02_131311696|CHR02_131311723|CHR02_131311757|CHR02_131311770|CHR02_131473644|CHR02_131473652|CHR02_131473658|CHR02_131473660|CHR02_131473702|CHR02_131738375|CHR02_131738380|CHR02_131738397|CHR02_131738408|CHR02_131738410|CHR02_131738418|CHR02_131738424|CHR02_131779896|CHR02_131793747
2	132068735	132150393	81.659	6	CHR02_132068735|CHR02_132089146|CHR02_132095838|CHR02_132150367|CHR02_132150391|CHR02_132150393
2	132174415	132415595	241.181	14	CHR02_132174415|CHR02_132241260|CHR02_132343152|CHR02_132343197|CHR02_132409129|CHR02_132409133|CHR02_132409143|CHR02_132409158|CHR02_132409167|CHR02_132415551|CHR02_132415554|CHR02_132415561|CHR02_132415574|CHR02_132415595
2	132419258	132828938	409.681	4	CHR02_132419258|CHR02_132579067|CHR02_132579132|CHR02_132828938
2	133030273	133068090	37.818	7	CHR02_133030273|CHR02_133054435|CHR02_133054442|CHR02_133054449|CHR02_133068063|CHR02_133068067|CHR02_133068090
2	133296933	133312044	15.112	4	CHR02_133296933|CHR02_133296934|CHR02_133312042|CHR02_133312044
2	133556340	133920282	363.943	12	CHR02_133556340|CHR02_133593405|CHR02_133593406|CHR02_133593408|CHR02_133593412|CHR02_133593414|CHR02_133763563|CHR02_133763573|CHR02_133763587|CHR02_133866798|CHR02_133866802|CHR02_133920282
2	134572509	134885874	313.366	36	CHR02_134572509|CHR02_134572526|CHR02_134597072|CHR02_134597082|CHR02_134597095|CHR02_134597130|CHR02_134597148|CHR02_134597154|CHR02_134597316|CHR02_134597372|CHR02_134601975|CHR02_134601984|CHR02_134602006|CHR02_134602007|CHR02_134602010|CHR02_134602028|CHR02_134602033|CHR02_134647291|CHR02_134647307|CHR02_134647309|CHR02_134709882|CHR02_134709898|CHR02_134709909|CHR02_134709925|CHR02_134709939…
2	134885882	134886002	0.121	7	CHR02_134885882|CHR02_134885891|CHR02_134885914|CHR02_134885989|CHR02_134885991|CHR02_134885992|CHR02_134886002
2	134898974	135112935	213.962	15	CHR02_134898974|CHR02_134898985|CHR02_134899000|CHR02_134899008|CHR02_134899058|CHR02_134899063|CHR02_135089417|CHR02_135089420|CHR02_135089459|CHR02_135089479|CHR02_135089482|CHR02_135103700|CHR02_135103755|CHR02_135103768|CHR02_135112935
2	135257722	135257783	0.062	3	CHR02_135257722|CHR02_135257750|CHR02_135257783
2	135274216	135651857	377.642	10	CHR02_135274216|CHR02_135274245|CHR02_135274278|CHR02_135337502|CHR02_135337512|CHR02_135610885|CHR02_135610889|CHR02_135610916|CHR02_135651831|CHR02_135651857
2	135691499	135736614	45.116	3	CHR02_135691499|CHR02_135736611|CHR02_135736614
2	135843126	135843154	0.029	3	CHR02_135843126|CHR02_135843150|CHR02_135843154
2	135873439	135939523	66.085	3	CHR02_135873439|CHR02_135873497|CHR02_135939523
2	136002022	136129833	127.812	18	CHR02_136002022|CHR02_136002023|CHR02_136009354|CHR02_136009366|CHR02_136009412|CHR02_136009415|CHR02_136009421|CHR02_136009432|CHR02_136032824|CHR02_136055225|CHR02_136055245|CHR02_136055285|CHR02_136055290|CHR02_136099949|CHR02_136099963|CHR02_136129807|CHR02_136129818|CHR02_136129833
2	136129855	136517908	388.054	19	CHR02_136129855|CHR02_136147441|CHR02_136147454|CHR02_136155211|CHR02_136155215|CHR02_136155221|CHR02_136155227|CHR02_136155230|CHR02_136155259|CHR02_136169306|CHR02_136169310|CHR02_136373776|CHR02_136517836|CHR02_136517858|CHR02_136517864|CHR02_136517871|CHR02_136517881|CHR02_136517883|CHR02_136517908
2	136770081	137123682	353.602	17	CHR02_136770081|CHR02_136770087|CHR02_136781629|CHR02_136781631|CHR02_136818319|CHR02_136818374|CHR02_136818383|CHR02_136818385|CHR02_136858301|CHR02_136858329|CHR02_136858370|CHR02_136991278|CHR02_136991288|CHR02_136991294|CHR02_136991335|CHR02_136991352|CHR02_137123682
2	137594250	137799818	205.569	9	CHR02_137594250|CHR02_137594267|CHR02_137594270|CHR02_137594276|CHR02_137620717|CHR02_137620771|CHR02_137799783|CHR02_137799801|CHR02_137799818
2	138066294	138066313	0.02	4	CHR02_138066294|CHR02_138066300|CHR02_138066301|CHR02_138066313
2	138155859	138239404	83.546	8	CHR02_138155859|CHR02_138239302|CHR02_138239305|CHR02_138239311|CHR02_138239327|CHR02_138239374|CHR02_138239383|CHR02_138239404
2	138249840	138736425	486.586	36	CHR02_138249840|CHR02_138249853|CHR02_138249877|CHR02_138249882|CHR02_138249889|CHR02_138299424|CHR02_138299452|CHR02_138299463|CHR02_138299465|CHR02_138299474|CHR02_138299505|CHR02_138304427|CHR02_138304452|CHR02_138304474|CHR02_138346270|CHR02_138346295|CHR02_138353088|CHR02_138353090|CHR02_138381808|CHR02_138381836|CHR02_138394660|CHR02_138394690|CHR02_138394700|CHR02_138400285|CHR02_138400288…
2	138736438	138885887	149.45	6	CHR02_138736438|CHR02_138810872|CHR02_138810887|CHR02_138885877|CHR02_138885879|CHR02_138885887
2	139045723	139372948	327.226	12	CHR02_139045723|CHR02_139045759|CHR02_139114300|CHR02_139114318|CHR02_139228777|CHR02_139228801|CHR02_139228845|CHR02_139261694|CHR02_139319087|CHR02_139368457|CHR02_139372931|CHR02_139372948
2	139545341	141537523	1992.18	51	CHR02_139545341|CHR02_139560993|CHR02_139661592|CHR02_139684925|CHR02_139684950|CHR02_139715983|CHR02_139715998|CHR02_139716005|CHR02_139716015|CHR02_139749908|CHR02_139749923|CHR02_139795210|CHR02_139795920|CHR02_139883184|CHR02_140008721|CHR02_140008754|CHR02_140008766|CHR02_140079192|CHR02_140079222|CHR02_140481679|CHR02_140563917|CHR02_140563958|CHR02_140563970|CHR02_140563974|CHR02_140563976…
2	141617686	141834071	216.386	11	CHR02_141617686|CHR02_141634782|CHR02_141702473|CHR02_141702499|CHR02_141702500|CHR02_141719349|CHR02_141784027|CHR02_141784052|CHR02_141784085|CHR02_141834056|CHR02_141834071
2	142333773	142902609	568.837	14	CHR02_142333773|CHR02_142333807|CHR02_142405859|CHR02_142405919|CHR02_142405927|CHR02_142405973|CHR02_142405979|CHR02_142405988|CHR02_142406021|CHR02_142406049|CHR02_142534095|CHR02_142534120|CHR02_142673575|CHR02_142902609
2	142962453	142969233	6.781	3	CHR02_142962453|CHR02_142969225|CHR02_142969233
2	143046115	143789388	743.274	22	CHR02_143046115|CHR02_143046129|CHR02_143104360|CHR02_143129967|CHR02_143129970|CHR02_143129986|CHR02_143129993|CHR02_143130034|CHR02_143176208|CHR02_143176279|CHR02_143230014|CHR02_143230080|CHR02_143313688|CHR02_143374549|CHR02_143374550|CHR02_143430349|CHR02_143430355|CHR02_143438811|CHR02_143499354|CHR02_143528033|CHR02_143528037|CHR02_143789388
2	143913247	143926698	13.452	13	CHR02_143913247|CHR02_143915857|CHR02_143915883|CHR02_143915897|CHR02_143915905|CHR02_143926610|CHR02_143926611|CHR02_143926658|CHR02_143926669|CHR02_143926676|CHR02_143926681|CHR02_143926686|CHR02_143926698
2	144207846	144220817	12.972	7	CHR02_144207846|CHR02_144207857|CHR02_144207900|CHR02_144207906|CHR02_144207912|CHR02_144217256|CHR02_144220817
2	144250669	144526396	275.728	11	CHR02_144250669|CHR02_144250756|CHR02_144287608|CHR02_144287611|CHR02_144287667|CHR02_144351149|CHR02_144408830|CHR02_144408835|CHR02_144408892|CHR02_144489413|CHR02_144526396
2	144588192	144900004	311.813	10	CHR02_144588192|CHR02_144588201|CHR02_144588254|CHR02_144614446|CHR02_144614455|CHR02_144614477|CHR02_144746246|CHR02_144899977|CHR02_144899987|CHR02_144900004
2	144947261	145623405	676.145	15	CHR02_144947261|CHR02_145558578|CHR02_145558593|CHR02_145558594|CHR02_145558597|CHR02_145558608|CHR02_145563707|CHR02_145563742|CHR02_145563745|CHR02_145563754|CHR02_145583591|CHR02_145591355|CHR02_145623362|CHR02_145623397|CHR02_145623405
2	145756604	145972963	216.36	5	CHR02_145756604|CHR02_145863358|CHR02_145972951|CHR02_145972958|CHR02_145972963
2	146020356	146233834	213.479	9	CHR02_146020356|CHR02_146020377|CHR02_146089376|CHR02_146177634|CHR02_146177654|CHR02_146185936|CHR02_146185957|CHR02_146185958|CHR02_146233834
2	146248638	146248741	0.104	3	CHR02_146248638|CHR02_146248724|CHR02_146248741
2	146715142	147610374	895.233	29	CHR02_146715142|CHR02_146715146|CHR02_146715154|CHR02_146715173|CHR02_146750170|CHR02_146906762|CHR02_146906818|CHR02_146906839|CHR02_146925665|CHR02_147011445|CHR02_147011526|CHR02_147174887|CHR02_147174919|CHR02_147213267|CHR02_147213296|CHR02_147320795|CHR02_147320809|CHR02_147320842|CHR02_147460889|CHR02_147460893|CHR02_147460894|CHR02_147460918|CHR02_147463951|CHR02_147463953|CHR02_147463967…
2	147792921	147891123	98.203	7	CHR02_147792921|CHR02_147812079|CHR02_147812092|CHR02_147812093|CHR02_147812144|CHR02_147812153|CHR02_147891123
2	147978590	148077592	99.003	6	CHR02_147978590|CHR02_147978591|CHR02_147978598|CHR02_147987817|CHR02_148077556|CHR02_148077592
2	148087605	148087675	0.071	3	CHR02_148087605|CHR02_148087664|CHR02_148087675
2	148087692	148969469	881.778	44	CHR02_148087692|CHR02_148090927|CHR02_148090969|CHR02_148091093|CHR02_148091107|CHR02_148091124|CHR02_148091131|CHR02_148091167|CHR02_148093423|CHR02_148093427|CHR02_148093478|CHR02_148093488|CHR02_148198048|CHR02_148207078|CHR02_148207084|CHR02_148207092|CHR02_148207101|CHR02_148207113|CHR02_148207119|CHR02_148207150|CHR02_148306021|CHR02_148306080|CHR02_148306090|CHR02_148451129|CHR02_148451189…
2	149191960	149224415	32.456	5	CHR02_149191960|CHR02_149191972|CHR02_149192044|CHR02_149197670|CHR02_149224415
2	149228352	149452700	224.349	5	CHR02_149228352|CHR02_149228375|CHR02_149452591|CHR02_149452665|CHR02_149452700
2	149674947	149702492	27.546	5	CHR02_149674947|CHR02_149674968|CHR02_149674977|CHR02_149701648|CHR02_149702492
2	149890736	149890778	0.043	3	CHR02_149890736|CHR02_149890739|CHR02_149890778
2	149993395	150105325	111.931	8	CHR02_149993395|CHR02_149996035|CHR02_149996096|CHR02_150002493|CHR02_150105312|CHR02_150105313|CHR02_150105318|CHR02_150105325
2	150170853	150351358	180.506	5	CHR02_150170853|CHR02_150170878|CHR02_150170880|CHR02_150174340|CHR02_150351358
2	150375065	150724381	349.317	16	CHR02_150375065|CHR02_150424063|CHR02_150424164|CHR02_150431693|CHR02_150453714|CHR02_150649607|CHR02_150665239|CHR02_150665298|CHR02_150665314|CHR02_150665325|CHR02_150680590|CHR02_150714001|CHR02_150724333|CHR02_150724362|CHR02_150724363|CHR02_150724381
2	151257581	152298406	1040.83	39	CHR02_151257581|CHR02_151266983|CHR02_151266990|CHR02_151283230|CHR02_151283250|CHR02_151283291|CHR02_151283310|CHR02_151771781|CHR02_151809085|CHR02_151809093|CHR02_151822370|CHR02_151822371|CHR02_151833955|CHR02_151833957|CHR02_151841756|CHR02_151867935|CHR02_151891299|CHR02_151891308|CHR02_151892295|CHR02_151892304|CHR02_151987337|CHR02_151987542|CHR02_151987544|CHR02_152122583|CHR02_152122595…
2	152298408	152695522	397.115	10	CHR02_152298408|CHR02_152357734|CHR02_152357745|CHR02_152357756|CHR02_152357765|CHR02_152643592|CHR02_152643635|CHR02_152695440|CHR02_152695487|CHR02_152695522
2	152698392	152698447	0.056	3	CHR02_152698392|CHR02_152698395|CHR02_152698447
2	152781605	152835089	53.485	7	CHR02_152781605|CHR02_152817176|CHR02_152817211|CHR02_152817239|CHR02_152817251|CHR02_152831165|CHR02_152835089
2	153068657	153751422	682.766	13	CHR02_153068657|CHR02_153097810|CHR02_153099869|CHR02_153111947|CHR02_153167440|CHR02_153261994|CHR02_153262032|CHR02_153264340|CHR02_153448083|CHR02_153452733|CHR02_153585453|CHR02_153684319|CHR02_153751422
2	153751485	153767980	16.496	3	CHR02_153751485|CHR02_153767948|CHR02_153767980
2	153767992	153906954	138.963	5	CHR02_153767992|CHR02_153768004|CHR02_153768024|CHR02_153906925|CHR02_153906954
2	154019072	154434759	415.688	24	CHR02_154019072|CHR02_154019073|CHR02_154022224|CHR02_154022269|CHR02_154022273|CHR02_154022276|CHR02_154022283|CHR02_154022284|CHR02_154022308|CHR02_154022330|CHR02_154026617|CHR02_154174484|CHR02_154178282|CHR02_154240874|CHR02_154240912|CHR02_154240914|CHR02_154244909|CHR02_154244934|CHR02_154270825|CHR02_154374077|CHR02_154374107|CHR02_154394214|CHR02_154419126|CHR02_154434759
2	155236055	155236126	0.072	3	CHR02_155236055|CHR02_155236069|CHR02_155236126
2	155650986	155719455	68.47	7	CHR02_155650986|CHR02_155650987|CHR02_155683748|CHR02_155685968|CHR02_155719407|CHR02_155719437|CHR02_155719455
2	155798911	156413560	614.65	24	CHR02_155798911|CHR02_155798931|CHR02_155798943|CHR02_155798976|CHR02_155829158|CHR02_156015425|CHR02_156015556|CHR02_156086188|CHR02_156086210|CHR02_156086230|CHR02_156086263|CHR02_156187426|CHR02_156187510|CHR02_156275056|CHR02_156284454|CHR02_156315974|CHR02_156315982|CHR02_156316057|CHR02_156316931|CHR02_156319448|CHR02_156319495|CHR02_156350917|CHR02_156384413|CHR02_156413560
2	156472600	156472653	0.054	3	CHR02_156472600|CHR02_156472627|CHR02_156472653
2	156608400	157236897	628.498	11	CHR02_156608400|CHR02_156758371|CHR02_156758395|CHR02_156804256|CHR02_156904586|CHR02_156920633|CHR02_156920665|CHR02_156920692|CHR02_156957695|CHR02_156957741|CHR02_157236897
2	157353919	158713922	1360	56	CHR02_157353919|CHR02_157353930|CHR02_157737422|CHR02_157737490|CHR02_157737510|CHR02_157815690|CHR02_157845422|CHR02_157845439|CHR02_157845494|CHR02_157856502|CHR02_157904149|CHR02_157904205|CHR02_157993493|CHR02_157993496|CHR02_157993497|CHR02_158162492|CHR02_158209170|CHR02_158346075|CHR02_158346095|CHR02_158400065|CHR02_158400079|CHR02_158400106|CHR02_158400125|CHR02_158417742|CHR02_158417746…
2	158713971	158810775	96.805	4	CHR02_158713971|CHR02_158760794|CHR02_158760799|CHR02_158810775
2	158914970	159409949	494.98	19	CHR02_158914970|CHR02_158914971|CHR02_158918062|CHR02_158919696|CHR02_159037945|CHR02_159068528|CHR02_159176819|CHR02_159176825|CHR02_159188998|CHR02_159189000|CHR02_159189032|CHR02_159189051|CHR02_159290334|CHR02_159290340|CHR02_159290345|CHR02_159290347|CHR02_159290365|CHR02_159373038|CHR02_159409949
2	159482985	159491601	8.617	3	CHR02_159482985|CHR02_159482990|CHR02_159491601
2	159504428	160302264	797.837	26	CHR02_159504428|CHR02_159692120|CHR02_159692136|CHR02_159692175|CHR02_159814800|CHR02_159820399|CHR02_159831797|CHR02_159831806|CHR02_159924197|CHR02_159924214|CHR02_159924253|CHR02_159937063|CHR02_159937086|CHR02_159937127|CHR02_159956702|CHR02_159956765|CHR02_159956780|CHR02_160022100|CHR02_160022101|CHR02_160022151|CHR02_160074578|CHR02_160214855|CHR02_160214862|CHR02_160289469|CHR02_160289474…
2	160551152	160622858	71.707	10	CHR02_160551152|CHR02_160554372|CHR02_160554378|CHR02_160554434|CHR02_160554435|CHR02_160586743|CHR02_160586745|CHR02_160622790|CHR02_160622816|CHR02_160622858
2	160622866	161069613	446.748	14	CHR02_160622866|CHR02_160662154|CHR02_160740641|CHR02_160882615|CHR02_160890840|CHR02_160951365|CHR02_161050196|CHR02_161050202|CHR02_161050205|CHR02_161050218|CHR02_161050244|CHR02_161050248|CHR02_161050258|CHR02_161069613
2	161084695	161727106	642.412	31	CHR02_161084695|CHR02_161084737|CHR02_161130089|CHR02_161130113|CHR02_161193178|CHR02_161193217|CHR02_161193265|CHR02_161193328|CHR02_161215086|CHR02_161215110|CHR02_161215113|CHR02_161215137|CHR02_161361379|CHR02_161373099|CHR02_161373119|CHR02_161450484|CHR02_161450522|CHR02_161450612|CHR02_161450676|CHR02_161552688|CHR02_161558507|CHR02_161558524|CHR02_161558525|CHR02_161617642|CHR02_161617652…
2	161755000	161755032	0.033	3	CHR02_161755000|CHR02_161755010|CHR02_161755032
2	161816235	161932767	116.533	3	CHR02_161816235|CHR02_161921403|CHR02_161932767
2	161932797	161957549	24.753	3	CHR02_161932797|CHR02_161932800|CHR02_161957549
2	162205702	162376766	171.065	19	CHR02_162205702|CHR02_162211005|CHR02_162229858|CHR02_162229861|CHR02_162229866|CHR02_162229885|CHR02_162229904|CHR02_162243381|CHR02_162243390|CHR02_162243394|CHR02_162243404|CHR02_162243413|CHR02_162243421|CHR02_162243427|CHR02_162317377|CHR02_162317418|CHR02_162376728|CHR02_162376759|CHR02_162376766
2	162573041	162912637	339.597	6	CHR02_162573041|CHR02_162691417|CHR02_162692839|CHR02_162692916|CHR02_162790520|CHR02_162912637
2	163066039	163066082	0.044	3	CHR02_163066039|CHR02_163066080|CHR02_163066082
2	163092896	163105477	12.582	6	CHR02_163092896|CHR02_163105433|CHR02_163105446|CHR02_163105459|CHR02_163105470|CHR02_163105477
2	163115885	163198776	82.892	7	CHR02_163115885|CHR02_163118922|CHR02_163118926|CHR02_163177555|CHR02_163198770|CHR02_163198771|CHR02_163198776
2	163198835	163348385	149.551	6	CHR02_163198835|CHR02_163236638|CHR02_163284986|CHR02_163285032|CHR02_163336289|CHR02_163348385
2	163412910	164730742	1317.83	51	CHR02_163412910|CHR02_163416483|CHR02_163419038|CHR02_163492672|CHR02_163499090|CHR02_163621514|CHR02_163677736|CHR02_163677747|CHR02_163701910|CHR02_163717240|CHR02_163733672|CHR02_163733730|CHR02_163826346|CHR02_163826353|CHR02_163826357|CHR02_163826372|CHR02_163826405|CHR02_163897186|CHR02_163897203|CHR02_164002094|CHR02_164002095|CHR02_164002110|CHR02_164002145|CHR02_164142447|CHR02_164142453…
2	164733658	164951672	218.015	11	CHR02_164733658|CHR02_164733699|CHR02_164733701|CHR02_164733705|CHR02_164776811|CHR02_164779548|CHR02_164789073|CHR02_164809609|CHR02_164809636|CHR02_164917488|CHR02_164951672
2	164951677	165005418	53.742	3	CHR02_164951677|CHR02_165005389|CHR02_165005418
2	165095234	165119419	24.186	7	CHR02_165095234|CHR02_165095255|CHR02_165104772|CHR02_165106063|CHR02_165106131|CHR02_165114136|CHR02_165119419
2	165119432	165119502	0.071	3	CHR02_165119432|CHR02_165119470|CHR02_165119502
2	165149389	165908500	759.112	28	CHR02_165149389|CHR02_165338412|CHR02_165338421|CHR02_165343799|CHR02_165343815|CHR02_165343855|CHR02_165343857|CHR02_165343862|CHR02_165343863|CHR02_165343867|CHR02_165347979|CHR02_165347991|CHR02_165437290|CHR02_165437351|CHR02_165437361|CHR02_165444325|CHR02_165664555|CHR02_165674712|CHR02_165674734|CHR02_165674736|CHR02_165674757|CHR02_165674759|CHR02_165674761|CHR02_165674776|CHR02_165674779…
2	165908519	165985623	77.105	5	CHR02_165908519|CHR02_165908553|CHR02_165908555|CHR02_165908564|CHR02_165985623
2	165993406	165993447	0.042	3	CHR02_165993406|CHR02_165993439|CHR02_165993447
2	166049028	166114631	65.604	8	CHR02_166049028|CHR02_166049055|CHR02_166049086|CHR02_166104125|CHR02_166105603|CHR02_166106984|CHR02_166114612|CHR02_166114631
2	166114657	166277058	162.402	5	CHR02_166114657|CHR02_166136654|CHR02_166276998|CHR02_166277030|CHR02_166277058
2	166548088	167050325	502.238	12	CHR02_166548088|CHR02_166548092|CHR02_166548098|CHR02_166573784|CHR02_166637261|CHR02_166637291|CHR02_166637379|CHR02_166948121|CHR02_167031567|CHR02_167050295|CHR02_167050304|CHR02_167050325
2	167289602	167289653	0.052	6	CHR02_167289602|CHR02_167289604|CHR02_167289605|CHR02_167289607|CHR02_167289646|CHR02_167289653
2	167305999	167306011	0.013	3	CHR02_167305999|CHR02_167306004|CHR02_167306011
2	167418589	168102987	684.399	19	CHR02_167418589|CHR02_167501220|CHR02_167560391|CHR02_167560421|CHR02_167630442|CHR02_167663385|CHR02_167663847|CHR02_167708742|CHR02_167708746|CHR02_167708764|CHR02_167708775|CHR02_167708786|CHR02_167912717|CHR02_167955442|CHR02_167955476|CHR02_167955481|CHR02_167955488|CHR02_168102964|CHR02_168102987
2	168165375	168366999	201.625	9	CHR02_168165375|CHR02_168185090|CHR02_168251132|CHR02_168251135|CHR02_168251155|CHR02_168251171|CHR02_168274072|CHR02_168366929|CHR02_168366999
2	168712888	168737278	24.391	8	CHR02_168712888|CHR02_168712935|CHR02_168737240|CHR02_168737244|CHR02_168737245|CHR02_168737268|CHR02_168737277|CHR02_168737278
2	168963301	169016100	52.8	3	CHR02_168963301|CHR02_168999756|CHR02_169016100
2	170222179	170270829	48.651	3	CHR02_170222179|CHR02_170264603|CHR02_170270829
2	170270836	170285897	15.062	3	CHR02_170270836|CHR02_170270858|CHR02_170285897
2	170526136	170992548	466.413	17	CHR02_170526136|CHR02_170526173|CHR02_170526196|CHR02_170536013|CHR02_170536014|CHR02_170567682|CHR02_170730775|CHR02_170730810|CHR02_170730824|CHR02_170730830|CHR02_170730836|CHR02_170763888|CHR02_170763889|CHR02_170763893|CHR02_170763926|CHR02_170763977|CHR02_170992548
2	170992556	171093038	100.483	13	CHR02_170992556|CHR02_170992602|CHR02_171039090|CHR02_171075766|CHR02_171075779|CHR02_171075804|CHR02_171075820|CHR02_171086860|CHR02_171086870|CHR02_171092970|CHR02_171092994|CHR02_171093018|CHR02_171093038
3	823182	1337739	514.558	4	CHR03_823182|CHR03_1231612|CHR03_1231616|CHR03_1337739
3	1337748	1541974	204.227	11	CHR03_1337748|CHR03_1343209|CHR03_1343211|CHR03_1343227|CHR03_1350059|CHR03_1369130|CHR03_1369194|CHR03_1388765|CHR03_1470328|CHR03_1476037|CHR03_1541974
3	1541998	1619107	77.11	8	CHR03_1541998|CHR03_1542005|CHR03_1542012|CHR03_1542015|CHR03_1542024|CHR03_1542027|CHR03_1581883|CHR03_1619107
3	1796330	2063805	267.476	7	CHR03_1796330|CHR03_1796360|CHR03_1796378|CHR03_1841636|CHR03_1841676|CHR03_2002498|CHR03_2063805
3	2217263	2251939	34.677	3	CHR03_2217263|CHR03_2251925|CHR03_2251939
3	2319576	2409423	89.848	11	CHR03_2319576|CHR03_2349543|CHR03_2349578|CHR03_2349608|CHR03_2370378|CHR03_2370389|CHR03_2370395|CHR03_2370398|CHR03_2370403|CHR03_2370407|CHR03_2409423
3	2446623	2446660	0.038	4	CHR03_2446623|CHR03_2446638|CHR03_2446658|CHR03_2446660
3	2446671	2527555	80.885	15	CHR03_2446671|CHR03_2475124|CHR03_2475172|CHR03_2475174|CHR03_2475184|CHR03_2475188|CHR03_2475190|CHR03_2487166|CHR03_2494933|CHR03_2523551|CHR03_2527472|CHR03_2527484|CHR03_2527538|CHR03_2527554|CHR03_2527555
3	2527605	2527618	0.014	3	CHR03_2527605|CHR03_2527610|CHR03_2527618
3	2572753	2572798	0.046	3	CHR03_2572753|CHR03_2572759|CHR03_2572798
3	2748137	3106625	358.489	16	CHR03_2748137|CHR03_2748185|CHR03_2758310|CHR03_2758352|CHR03_2790952|CHR03_2797684|CHR03_2828370|CHR03_2828419|CHR03_2850117|CHR03_2850144|CHR03_3007627|CHR03_3106597|CHR03_3106598|CHR03_3106617|CHR03_3106621|CHR03_3106625
3	3107788	3107863	0.076	4	CHR03_3107788|CHR03_3107795|CHR03_3107801|CHR03_3107863
3	3124675	3124733	0.059	5	CHR03_3124675|CHR03_3124688|CHR03_3124703|CHR03_3124709|CHR03_3124733
3	3230121	3541385	311.265	18	CHR03_3230121|CHR03_3343543|CHR03_3343546|CHR03_3343555|CHR03_3343556|CHR03_3343558|CHR03_3343562|CHR03_3354640|CHR03_3354658|CHR03_3354663|CHR03_3354687|CHR03_3354715|CHR03_3367406|CHR03_3367416|CHR03_3367444|CHR03_3438993|CHR03_3531404|CHR03_3541385
3	3541447	3546985	5.539	5	CHR03_3541447|CHR03_3541448|CHR03_3546923|CHR03_3546924|CHR03_3546985
3	3604071	3604131	0.061	6	CHR03_3604071|CHR03_3604077|CHR03_3604094|CHR03_3604095|CHR03_3604106|CHR03_3604131
3	3713248	3744198	30.951	12	CHR03_3713248|CHR03_3713249|CHR03_3713256|CHR03_3713257|CHR03_3713276|CHR03_3713279|CHR03_3713285|CHR03_3713286|CHR03_3713295|CHR03_3713297|CHR03_3713302|CHR03_3744198
3	3756638	3756681	0.044	3	CHR03_3756638|CHR03_3756642|CHR03_3756681
3	3758606	3860346	101.741	13	CHR03_3758606|CHR03_3804467|CHR03_3804487|CHR03_3804497|CHR03_3850801|CHR03_3850846|CHR03_3850861|CHR03_3860283|CHR03_3860298|CHR03_3860299|CHR03_3860313|CHR03_3860325|CHR03_3860346
3	3902144	3902262	0.119	9	CHR03_3902144|CHR03_3902164|CHR03_3902175|CHR03_3902176|CHR03_3902180|CHR03_3902188|CHR03_3902201|CHR03_3902220|CHR03_3902262
3	3911448	3911552	0.105	10	CHR03_3911448|CHR03_3911467|CHR03_3911478|CHR03_3911481|CHR03_3911484|CHR03_3911492|CHR03_3911493|CHR03_3911495|CHR03_3911496|CHR03_3911552
3	4096267	4451585	355.319	14	CHR03_4096267|CHR03_4096268|CHR03_4096269|CHR03_4096308|CHR03_4096348|CHR03_4150489|CHR03_4150492|CHR03_4150520|CHR03_4150545|CHR03_4273867|CHR03_4333692|CHR03_4399349|CHR03_4399367|CHR03_4451585
3	4710354	4718733	8.38	5	CHR03_4710354|CHR03_4710391|CHR03_4710393|CHR03_4710402|CHR03_4718733
3	4798027	5069394	271.368	12	CHR03_4798027|CHR03_4971486|CHR03_4971516|CHR03_4971529|CHR03_4971544|CHR03_5069287|CHR03_5069331|CHR03_5069353|CHR03_5069360|CHR03_5069362|CHR03_5069382|CHR03_5069394
3	5069398	5069453	0.056	4	CHR03_5069398|CHR03_5069411|CHR03_5069439|CHR03_5069453
3	5069465	5469868	400.404	15	CHR03_5069465|CHR03_5108936|CHR03_5108994|CHR03_5163346|CHR03_5180852|CHR03_5180879|CHR03_5183961|CHR03_5282944|CHR03_5282980|CHR03_5410684|CHR03_5426603|CHR03_5431150|CHR03_5432232|CHR03_5432287|CHR03_5469868
3	5567501	5577926	10.426	3	CHR03_5567501|CHR03_5567525|CHR03_5577926
3	5716789	5800188	83.4	9	CHR03_5716789|CHR03_5716826|CHR03_5716911|CHR03_5716929|CHR03_5716933|CHR03_5728105|CHR03_5773265|CHR03_5773270|CHR03_5800188
3	5800827	5861941	61.115	3	CHR03_5800827|CHR03_5861920|CHR03_5861941
3	5870684	5985475	114.792	10	CHR03_5870684|CHR03_5870704|CHR03_5901123|CHR03_5901148|CHR03_5901156|CHR03_5901175|CHR03_5975247|CHR03_5975272|CHR03_5975282|CHR03_5985475
3	6166628	6199964	33.337	3	CHR03_6166628|CHR03_6186466|CHR03_6199964
3	6199978	6283252	83.275	7	CHR03_6199978|CHR03_6272086|CHR03_6272106|CHR03_6283111|CHR03_6283196|CHR03_6283223|CHR03_6283252
3	6521410	6551733	30.324	3	CHR03_6521410|CHR03_6521466|CHR03_6551733
3	6551756	6671831	120.076	22	CHR03_6551756|CHR03_6551798|CHR03_6614856|CHR03_6614863|CHR03_6614897|CHR03_6614917|CHR03_6614924|CHR03_6614926|CHR03_6618065|CHR03_6618075|CHR03_6618092|CHR03_6618121|CHR03_6618165|CHR03_6618168|CHR03_6618190|CHR03_6618191|CHR03_6618206|CHR03_6618214|CHR03_6618228|CHR03_6618239|CHR03_6618241|CHR03_6671831
3	6671832	6688303	16.472	10	CHR03_6671832|CHR03_6671839|CHR03_6671858|CHR03_6671879|CHR03_6688246|CHR03_6688251|CHR03_6688263|CHR03_6688273|CHR03_6688290|CHR03_6688303
3	6689436	6689493	0.058	5	CHR03_6689436|CHR03_6689441|CHR03_6689460|CHR03_6689472|CHR03_6689493
3	6811952	6832714	20.763	10	CHR03_6811952|CHR03_6811973|CHR03_6811991|CHR03_6812030|CHR03_6825216|CHR03_6825227|CHR03_6832654|CHR03_6832668|CHR03_6832694|CHR03_6832714
3	6891155	6905572	14.418	6	CHR03_6891155|CHR03_6891193|CHR03_6905497|CHR03_6905523|CHR03_6905536|CHR03_6905572
3	7048616	7212370	163.755	8	CHR03_7048616|CHR03_7048628|CHR03_7048645|CHR03_7212310|CHR03_7212318|CHR03_7212358|CHR03_7212362|CHR03_7212370
3	7439803	7442582	2.78	3	CHR03_7439803|CHR03_7442572|CHR03_7442582
3	7477415	7477444	0.03	4	CHR03_7477415|CHR03_7477434|CHR03_7477435|CHR03_7477444
3	7479371	7506314	26.944	4	CHR03_7479371|CHR03_7479379|CHR03_7479383|CHR03_7506314
3	7929988	8250077	320.09	10	CHR03_7929988|CHR03_8021191|CHR03_8021201|CHR03_8021211|CHR03_8021214|CHR03_8021217|CHR03_8021218|CHR03_8039273|CHR03_8074350|CHR03_8250077
3	8250115	8617674	367.56	14	CHR03_8250115|CHR03_8250133|CHR03_8250134|CHR03_8250135|CHR03_8312252|CHR03_8312263|CHR03_8312265|CHR03_8312277|CHR03_8312300|CHR03_8380632|CHR03_8598043|CHR03_8598077|CHR03_8598120|CHR03_8617674
3	8883966	9410995	527.03	13	CHR03_8883966|CHR03_8883979|CHR03_9037401|CHR03_9037407|CHR03_9037408|CHR03_9037437|CHR03_9037443|CHR03_9037489|CHR03_9096670|CHR03_9096691|CHR03_9330039|CHR03_9410952|CHR03_9410995
3	9813235	9813267	0.033	3	CHR03_9813235|CHR03_9813245|CHR03_9813267
3	9813271	10530853	717.583	15	CHR03_9813271|CHR03_9813310|CHR03_9955377|CHR03_9955380|CHR03_9955393|CHR03_9955396|CHR03_9964548|CHR03_9964569|CHR03_10024923|CHR03_10085093|CHR03_10085130|CHR03_10098191|CHR03_10175376|CHR03_10530848|CHR03_10530853
3	10818054	10818101	0.048	3	CHR03_10818054|CHR03_10818098|CHR03_10818101
3	10900150	11460425	560.276	15	CHR03_10900150|CHR03_10900838|CHR03_10913212|CHR03_10913230|CHR03_10913271|CHR03_11212933|CHR03_11212940|CHR03_11267505|CHR03_11268187|CHR03_11268205|CHR03_11268221|CHR03_11268228|CHR03_11446366|CHR03_11460399|CHR03_11460425
3	11460464	11602163	141.7	3	CHR03_11460464|CHR03_11460471|CHR03_11602163
3	11730227	13227259	1497.03	41	CHR03_11730227|CHR03_11732017|CHR03_11732044|CHR03_11732049|CHR03_11732067|CHR03_11732069|CHR03_11732077|CHR03_11961605|CHR03_12025800|CHR03_12075672|CHR03_12075676|CHR03_12156292|CHR03_12156293|CHR03_12206714|CHR03_12208097|CHR03_12257363|CHR03_12348403|CHR03_12348406|CHR03_12348436|CHR03_12348460|CHR03_12351034|CHR03_12351035|CHR03_12351067|CHR03_12351080|CHR03_12438066|CHR03_12472797|CHR03_126…
3	13293076	13541503	248.428	6	CHR03_13293076|CHR03_13325087|CHR03_13325135|CHR03_13381736|CHR03_13381755|CHR03_13541503
3	13541523	13718590	177.068	18	CHR03_13541523|CHR03_13541588|CHR03_13557594|CHR03_13557605|CHR03_13557614|CHR03_13557630|CHR03_13557648|CHR03_13557651|CHR03_13557657|CHR03_13605164|CHR03_13605166|CHR03_13718514|CHR03_13718545|CHR03_13718550|CHR03_13718553|CHR03_13718572|CHR03_13718586|CHR03_13718590
3	13748755	14700925	952.171	15	CHR03_13748755|CHR03_13748766|CHR03_13791895|CHR03_13791925|CHR03_13995069|CHR03_14100269|CHR03_14202349|CHR03_14202378|CHR03_14441924|CHR03_14663613|CHR03_14663656|CHR03_14700886|CHR03_14700889|CHR03_14700890|CHR03_14700925
3	14822140	14829474	7.335	4	CHR03_14822140|CHR03_14822142|CHR03_14829419|CHR03_14829474
3	14974257	14974270	0.014	3	CHR03_14974257|CHR03_14974269|CHR03_14974270
3	14974308	15701280	726.973	62	CHR03_14974308|CHR03_14974309|CHR03_14974310|CHR03_15024017|CHR03_15024025|CHR03_15024039|CHR03_15024041|CHR03_15024079|CHR03_15044693|CHR03_15061733|CHR03_15061755|CHR03_15086703|CHR03_15086714|CHR03_15086742|CHR03_15086749|CHR03_15090959|CHR03_15090993|CHR03_15091003|CHR03_15091033|CHR03_15154113|CHR03_15154119|CHR03_15154120|CHR03_15154141|CHR03_15185476|CHR03_15185514|CHR03_15225794|CHR03_152…
3	15813500	15813563	0.064	3	CHR03_15813500|CHR03_15813501|CHR03_15813563
3	15994648	16290537	295.89	7	CHR03_15994648|CHR03_15994675|CHR03_16047919|CHR03_16057054|CHR03_16290500|CHR03_16290518|CHR03_16290537
3	16290577	16732922	442.346	25	CHR03_16290577|CHR03_16315449|CHR03_16315450|CHR03_16315458|CHR03_16315484|CHR03_16315486|CHR03_16325911|CHR03_16325915|CHR03_16325927|CHR03_16325932|CHR03_16325937|CHR03_16350958|CHR03_16350972|CHR03_16350977|CHR03_16436489|CHR03_16545221|CHR03_16545238|CHR03_16545265|CHR03_16545269|CHR03_16545283|CHR03_16680410|CHR03_16680429|CHR03_16680438|CHR03_16680451|CHR03_16732922
3	16868461	17398296	529.836	24	CHR03_16868461|CHR03_16868486|CHR03_17090405|CHR03_17090412|CHR03_17090426|CHR03_17090451|CHR03_17090485|CHR03_17090499|CHR03_17090510|CHR03_17090511|CHR03_17090522|CHR03_17090534|CHR03_17090543|CHR03_17090544|CHR03_17090614|CHR03_17122074|CHR03_17122103|CHR03_17370654|CHR03_17370673|CHR03_17392988|CHR03_17393089|CHR03_17393110|CHR03_17393117|CHR03_17398296
3	17521656	17676017	154.362	18	CHR03_17521656|CHR03_17537356|CHR03_17537358|CHR03_17582602|CHR03_17582614|CHR03_17582670|CHR03_17598462|CHR03_17598477|CHR03_17598487|CHR03_17598488|CHR03_17598489|CHR03_17598522|CHR03_17598523|CHR03_17598532|CHR03_17598537|CHR03_17598550|CHR03_17615979|CHR03_17676017
3	17676055	17679476	3.422	17	CHR03_17676055|CHR03_17676061|CHR03_17679309|CHR03_17679312|CHR03_17679334|CHR03_17679335|CHR03_17679339|CHR03_17679356|CHR03_17679401|CHR03_17679431|CHR03_17679433|CHR03_17679438|CHR03_17679445|CHR03_17679447|CHR03_17679455|CHR03_17679460|CHR03_17679476
3	17925507	17925569	0.063	3	CHR03_17925507|CHR03_17925510|CHR03_17925569
3	17925596	18070167	144.572	14	CHR03_17925596|CHR03_18031245|CHR03_18031293|CHR03_18031296|CHR03_18037291|CHR03_18037293|CHR03_18037327|CHR03_18037336|CHR03_18070100|CHR03_18070121|CHR03_18070150|CHR03_18070161|CHR03_18070166|CHR03_18070167
3	18139608	18150562	10.955	6	CHR03_18139608|CHR03_18139637|CHR03_18139654|CHR03_18139682|CHR03_18150526|CHR03_18150562
3	18219891	18219950	0.06	4	CHR03_18219891|CHR03_18219909|CHR03_18219911|CHR03_18219950
3	18395540	18442565	47.026	3	CHR03_18395540|CHR03_18395556|CHR03_18442565
3	18495785	18861590	365.806	7	CHR03_18495785|CHR03_18729123|CHR03_18838693|CHR03_18838701|CHR03_18838718|CHR03_18838722|CHR03_18861590
3	19115695	19252681	136.987	9	CHR03_19115695|CHR03_19115721|CHR03_19115747|CHR03_19122186|CHR03_19122188|CHR03_19122230|CHR03_19181987|CHR03_19252673|CHR03_19252681
3	19322480	19372190	49.711	6	CHR03_19322480|CHR03_19322491|CHR03_19322500|CHR03_19322538|CHR03_19322578|CHR03_19372190
3	19430958	19431024	0.067	6	CHR03_19430958|CHR03_19430964|CHR03_19430979|CHR03_19430990|CHR03_19430999|CHR03_19431024
3	19431028	19507047	76.02	13	CHR03_19431028|CHR03_19431176|CHR03_19431184|CHR03_19431185|CHR03_19431191|CHR03_19431219|CHR03_19431220|CHR03_19431222|CHR03_19498201|CHR03_19498224|CHR03_19498243|CHR03_19507027|CHR03_19507047
3	19507086	19517534	10.449	3	CHR03_19507086|CHR03_19507105|CHR03_19517534
3	19517560	19819254	301.695	15	CHR03_19517560|CHR03_19517577|CHR03_19517610|CHR03_19672481|CHR03_19672499|CHR03_19672527|CHR03_19672546|CHR03_19678715|CHR03_19682395|CHR03_19682414|CHR03_19749802|CHR03_19749807|CHR03_19819220|CHR03_19819225|CHR03_19819254
3	19819257	19819300	0.044	3	CHR03_19819257|CHR03_19819299|CHR03_19819300
3	19872517	19974329	101.813	7	CHR03_19872517|CHR03_19959432|CHR03_19959459|CHR03_19974281|CHR03_19974302|CHR03_19974317|CHR03_19974329
3	20238098	20589619	351.522	15	CHR03_20238098|CHR03_20238102|CHR03_20238105|CHR03_20238120|CHR03_20396371|CHR03_20396391|CHR03_20396406|CHR03_20396427|CHR03_20396442|CHR03_20396447|CHR03_20441402|CHR03_20589582|CHR03_20589601|CHR03_20589604|CHR03_20589619
3	20596281	20608265	11.985	12	CHR03_20596281|CHR03_20596325|CHR03_20596339|CHR03_20596343|CHR03_20607001|CHR03_20607003|CHR03_20607022|CHR03_20607036|CHR03_20608248|CHR03_20608261|CHR03_20608262|CHR03_20608265
3	20608296	21250572	642.277	22	CHR03_20608296|CHR03_20608327|CHR03_20608330|CHR03_20624167|CHR03_20741016|CHR03_20741041|CHR03_20791247|CHR03_20791253|CHR03_20791258|CHR03_20791259|CHR03_20791266|CHR03_20791267|CHR03_20791304|CHR03_20918791|CHR03_20918797|CHR03_21180258|CHR03_21180259|CHR03_21180262|CHR03_21180270|CHR03_21180286|CHR03_21180302|CHR03_21250572
3	21923733	22300271	376.539	9	CHR03_21923733|CHR03_21923780|CHR03_21923800|CHR03_21940118|CHR03_21940142|CHR03_21940154|CHR03_21940169|CHR03_21940196|CHR03_22300271
3	22484763	22504426	19.664	6	CHR03_22484763|CHR03_22484786|CHR03_22484794|CHR03_22503236|CHR03_22503267|CHR03_22504426
3	22504442	22909785	405.344	16	CHR03_22504442|CHR03_22504446|CHR03_22504450|CHR03_22504455|CHR03_22598429|CHR03_22703963|CHR03_22703968|CHR03_22798645|CHR03_22798685|CHR03_22909723|CHR03_22909725|CHR03_22909743|CHR03_22909758|CHR03_22909763|CHR03_22909778|CHR03_22909785
3	22925908	22946178	20.271	8	CHR03_22925908|CHR03_22925936|CHR03_22930498|CHR03_22930515|CHR03_22930530|CHR03_22930549|CHR03_22939063|CHR03_22946178
3	22946217	23084738	138.522	3	CHR03_22946217|CHR03_23024624|CHR03_23084738
3	23099551	23137492	37.942	9	CHR03_23099551|CHR03_23099576|CHR03_23099577|CHR03_23126900|CHR03_23126905|CHR03_23126913|CHR03_23135789|CHR03_23135815|CHR03_23137492
3	23138651	23284786	146.136	3	CHR03_23138651|CHR03_23284778|CHR03_23284786
3	23438833	23438874	0.042	3	CHR03_23438833|CHR03_23438848|CHR03_23438874
3	23518343	23529744	11.402	8	CHR03_23518343|CHR03_23518388|CHR03_23529670|CHR03_23529672|CHR03_23529716|CHR03_23529729|CHR03_23529738|CHR03_23529744
3	23564959	23702580	137.622	11	CHR03_23564959|CHR03_23564970|CHR03_23623554|CHR03_23623607|CHR03_23664517|CHR03_23664553|CHR03_23664568|CHR03_23664575|CHR03_23676012|CHR03_23702536|CHR03_23702580
3	23757687	23826440	68.754	7	CHR03_23757687|CHR03_23757688|CHR03_23757706|CHR03_23773777|CHR03_23773786|CHR03_23773818|CHR03_23826440
3	23848341	23857519	9.179	3	CHR03_23848341|CHR03_23848396|CHR03_23857519
3	23899818	24093863	194.046	10	CHR03_23899818|CHR03_23899826|CHR03_23899841|CHR03_23899858|CHR03_23984686|CHR03_24012198|CHR03_24012241|CHR03_24012257|CHR03_24012260|CHR03_24093863
3	24241728	24321452	79.725	20	CHR03_24241728|CHR03_24241745|CHR03_24241752|CHR03_24241769|CHR03_24241773|CHR03_24241774|CHR03_24241779|CHR03_24241780|CHR03_24241800|CHR03_24256214|CHR03_24256223|CHR03_24256252|CHR03_24256266|CHR03_24256268|CHR03_24256270|CHR03_24289560|CHR03_24289632|CHR03_24321416|CHR03_24321430|CHR03_24321452
3	24321466	24745542	424.077	21	CHR03_24321466|CHR03_24321472|CHR03_24321497|CHR03_24501347|CHR03_24618099|CHR03_24618106|CHR03_24618135|CHR03_24644453|CHR03_24644503|CHR03_24647491|CHR03_24647540|CHR03_24647543|CHR03_24647552|CHR03_24684698|CHR03_24684707|CHR03_24684738|CHR03_24684829|CHR03_24705129|CHR03_24705133|CHR03_24705149|CHR03_24745542
3	24837105	24841019	3.915	3	CHR03_24837105|CHR03_24837188|CHR03_24841019
3	24863085	24863133	0.049	5	CHR03_24863085|CHR03_24863088|CHR03_24863106|CHR03_24863131|CHR03_24863133
3	24996399	25020518	24.12	3	CHR03_24996399|CHR03_24996447|CHR03_25020518
3	25252331	25385104	132.774	10	CHR03_25252331|CHR03_25252380|CHR03_25252402|CHR03_25331919|CHR03_25331941|CHR03_25331945|CHR03_25331950|CHR03_25331958|CHR03_25385041|CHR03_25385104
3	25409309	25466081	56.773	5	CHR03_25409309|CHR03_25409321|CHR03_25409330|CHR03_25409337|CHR03_25466081
3	25517396	25685586	168.191	11	CHR03_25517396|CHR03_25532085|CHR03_25532107|CHR03_25643087|CHR03_25643095|CHR03_25643120|CHR03_25643153|CHR03_25643156|CHR03_25643159|CHR03_25643162|CHR03_25685586
3	25685592	25685640	0.049	3	CHR03_25685592|CHR03_25685620|CHR03_25685640
3	25730766	25845052	114.287	19	CHR03_25730766|CHR03_25730769|CHR03_25730792|CHR03_25730799|CHR03_25730800|CHR03_25730804|CHR03_25730819|CHR03_25730820|CHR03_25730821|CHR03_25730831|CHR03_25730834|CHR03_25730849|CHR03_25732929|CHR03_25732943|CHR03_25732962|CHR03_25732969|CHR03_25740429|CHR03_25740453|CHR03_25845052
3	25886085	25932750	46.666	5	CHR03_25886085|CHR03_25886127|CHR03_25899264|CHR03_25899325|CHR03_25932750
3	26092323	26595805	503.483	24	CHR03_26092323|CHR03_26092360|CHR03_26092362|CHR03_26138109|CHR03_26221515|CHR03_26221550|CHR03_26221560|CHR03_26221589|CHR03_26377013|CHR03_26377016|CHR03_26377021|CHR03_26499102|CHR03_26499108|CHR03_26499135|CHR03_26499140|CHR03_26499169|CHR03_26499170|CHR03_26499171|CHR03_26499181|CHR03_26552934|CHR03_26568744|CHR03_26568762|CHR03_26595794|CHR03_26595805
3	26614362	26614377	0.016	3	CHR03_26614362|CHR03_26614375|CHR03_26614377
3	26728090	26758040	29.951	20	CHR03_26728090|CHR03_26728099|CHR03_26728102|CHR03_26728104|CHR03_26728127|CHR03_26728130|CHR03_26728133|CHR03_26728137|CHR03_26728151|CHR03_26728166|CHR03_26745321|CHR03_26745322|CHR03_26745328|CHR03_26745345|CHR03_26745354|CHR03_26745367|CHR03_26745397|CHR03_26758038|CHR03_26758039|CHR03_26758040
3	26770532	27737376	966.845	53	CHR03_26770532|CHR03_26770544|CHR03_26770554|CHR03_26770560|CHR03_26770565|CHR03_26770582|CHR03_26770584|CHR03_26778451|CHR03_26778489|CHR03_26778496|CHR03_26889358|CHR03_26889360|CHR03_26889363|CHR03_26889386|CHR03_26889397|CHR03_26889425|CHR03_26889434|CHR03_26903896|CHR03_26903951|CHR03_26903981|CHR03_26903982|CHR03_26986014|CHR03_26986037|CHR03_27041884|CHR03_27041897|CHR03_27041964|CHR03_271…
3	27770858	27770911	0.054	8	CHR03_27770858|CHR03_27770871|CHR03_27770875|CHR03_27770879|CHR03_27770887|CHR03_27770889|CHR03_27770899|CHR03_27770911
3	27782158	27835388	53.231	8	CHR03_27782158|CHR03_27782162|CHR03_27782185|CHR03_27782203|CHR03_27782212|CHR03_27782231|CHR03_27835312|CHR03_27835388
3	27933096	27937940	4.845	5	CHR03_27933096|CHR03_27937911|CHR03_27937913|CHR03_27937916|CHR03_27937940
3	27950759	28791171	840.413	22	CHR03_27950759|CHR03_27950771|CHR03_27983886|CHR03_27983918|CHR03_28150276|CHR03_28150278|CHR03_28150279|CHR03_28150281|CHR03_28150291|CHR03_28236461|CHR03_28358720|CHR03_28358765|CHR03_28358781|CHR03_28358785|CHR03_28358791|CHR03_28519385|CHR03_28519423|CHR03_28619573|CHR03_28619625|CHR03_28756826|CHR03_28761145|CHR03_28791171
3	29037704	29037763	0.06	3	CHR03_29037704|CHR03_29037721|CHR03_29037763
3	29097580	29106337	8.758	3	CHR03_29097580|CHR03_29106289|CHR03_29106337
3	29210921	29210987	0.067	3	CHR03_29210921|CHR03_29210929|CHR03_29210987
3	29270545	29560605	290.061	6	CHR03_29270545|CHR03_29363544|CHR03_29363581|CHR03_29363595|CHR03_29560577|CHR03_29560605
3	29563990	29900347	336.358	11	CHR03_29563990|CHR03_29858184|CHR03_29858185|CHR03_29858217|CHR03_29858218|CHR03_29858219|CHR03_29858226|CHR03_29900302|CHR03_29900319|CHR03_29900346|CHR03_29900347
3	29956178	30167066	210.889	15	CHR03_29956178|CHR03_29966541|CHR03_29966545|CHR03_29966564|CHR03_29966609|CHR03_29966618|CHR03_30029731|CHR03_30029745|CHR03_30029777|CHR03_30035785|CHR03_30035846|CHR03_30035847|CHR03_30035853|CHR03_30167024|CHR03_30167066
3	30371224	30458044	86.821	12	CHR03_30371224|CHR03_30371226|CHR03_30423290|CHR03_30423304|CHR03_30423329|CHR03_30423342|CHR03_30423364|CHR03_30423371|CHR03_30458030|CHR03_30458031|CHR03_30458039|CHR03_30458044
3	30508487	30508540	0.054	6	CHR03_30508487|CHR03_30508492|CHR03_30508494|CHR03_30508515|CHR03_30508516|CHR03_30508540
3	30508569	31111243	602.675	10	CHR03_30508569|CHR03_30971929|CHR03_30971964|CHR03_30971965|CHR03_30971986|CHR03_30971995|CHR03_31005081|CHR03_31005118|CHR03_31005120|CHR03_31111243
3	31111254	31216596	105.343	13	CHR03_31111254|CHR03_31111266|CHR03_31111284|CHR03_31122871|CHR03_31122897|CHR03_31122945|CHR03_31151707|CHR03_31151714|CHR03_31210084|CHR03_31210123|CHR03_31210128|CHR03_31210137|CHR03_31216596
3	31216618	31634686	418.069	18	CHR03_31216618|CHR03_31309774|CHR03_31309784|CHR03_31311404|CHR03_31311444|CHR03_31311459|CHR03_31327150|CHR03_31330089|CHR03_31449054|CHR03_31449092|CHR03_31467032|CHR03_31467042|CHR03_31467075|CHR03_31467082|CHR03_31634641|CHR03_31634643|CHR03_31634666|CHR03_31634686
3	31756558	31772695	16.138	11	CHR03_31756558|CHR03_31756589|CHR03_31756606|CHR03_31756622|CHR03_31759083|CHR03_31759103|CHR03_31759108|CHR03_31772443|CHR03_31772461|CHR03_31772462|CHR03_31772695
3	31772705	31772768	0.064	4	CHR03_31772705|CHR03_31772729|CHR03_31772732|CHR03_31772768
3	31830034	32484058	654.025	11	CHR03_31830034|CHR03_32237847|CHR03_32237922|CHR03_32309637|CHR03_32309655|CHR03_32309714|CHR03_32335092|CHR03_32335108|CHR03_32335212|CHR03_32335218|CHR03_32484058
3	32484125	32494957	10.833	8	CHR03_32484125|CHR03_32494826|CHR03_32494829|CHR03_32494839|CHR03_32494887|CHR03_32494938|CHR03_32494944|CHR03_32494957
3	32494969	32495008	0.04	5	CHR03_32494969|CHR03_32494972|CHR03_32494985|CHR03_32495005|CHR03_32495008
3	32664047	32965424	301.378	13	CHR03_32664047|CHR03_32664084|CHR03_32664096|CHR03_32772656|CHR03_32772711|CHR03_32828344|CHR03_32828368|CHR03_32828383|CHR03_32965359|CHR03_32965411|CHR03_32965414|CHR03_32965422|CHR03_32965424
3	32965439	33116867	151.429	11	CHR03_32965439|CHR03_32982178|CHR03_32982180|CHR03_32982192|CHR03_33116793|CHR03_33116831|CHR03_33116833|CHR03_33116850|CHR03_33116859|CHR03_33116864|CHR03_33116867
3	33528727	33528785	0.059	4	CHR03_33528727|CHR03_33528739|CHR03_33528750|CHR03_33528785
3	33554237	33960976	406.74	32	CHR03_33554237|CHR03_33554263|CHR03_33785526|CHR03_33785529|CHR03_33785581|CHR03_33785590|CHR03_33798405|CHR03_33798414|CHR03_33798470|CHR03_33798471|CHR03_33798476|CHR03_33815517|CHR03_33815518|CHR03_33815526|CHR03_33815581|CHR03_33815585|CHR03_33815586|CHR03_33932762|CHR03_33932781|CHR03_33932784|CHR03_33932785|CHR03_33932809|CHR03_33932824|CHR03_33932829|CHR03_33932831|CHR03_33932845|CHR03_339…
3	33962819	35017782	1054.96	21	CHR03_33962819|CHR03_33962852|CHR03_33962889|CHR03_34430723|CHR03_34430755|CHR03_34430782|CHR03_34717500|CHR03_34717531|CHR03_34717569|CHR03_34717572|CHR03_34717573|CHR03_34717588|CHR03_34847366|CHR03_34847367|CHR03_34847393|CHR03_34847398|CHR03_34891122|CHR03_34891162|CHR03_35017765|CHR03_35017778|CHR03_35017782
3	35019165	35057276	38.112	4	CHR03_35019165|CHR03_35057225|CHR03_35057238|CHR03_35057276
3	35057300	35128539	71.24	3	CHR03_35057300|CHR03_35128526|CHR03_35128539
3	35128571	35487650	359.08	16	CHR03_35128571|CHR03_35128583|CHR03_35128607|CHR03_35352243|CHR03_35352304|CHR03_35358974|CHR03_35359006|CHR03_35359055|CHR03_35411405|CHR03_35411412|CHR03_35411418|CHR03_35411436|CHR03_35411439|CHR03_35411475|CHR03_35411489|CHR03_35487650
3	35568953	35896529	327.577	10	CHR03_35568953|CHR03_35669609|CHR03_35669627|CHR03_35669682|CHR03_35813728|CHR03_35879848|CHR03_35879851|CHR03_35879893|CHR03_35896484|CHR03_35896529
3	35934946	37906166	1971.22	57	CHR03_35934946|CHR03_36843618|CHR03_36843619|CHR03_36847356|CHR03_36847367|CHR03_36847378|CHR03_36847389|CHR03_36847394|CHR03_36847425|CHR03_36847432|CHR03_36847439|CHR03_36996414|CHR03_36996427|CHR03_37071054|CHR03_37168490|CHR03_37168545|CHR03_37172987|CHR03_37173000|CHR03_37173030|CHR03_37173041|CHR03_37173072|CHR03_37174734|CHR03_37174747|CHR03_37174761|CHR03_37174832|CHR03_37174836|CHR03_371…
3	38062334	38120099	57.766	13	CHR03_38062334|CHR03_38062342|CHR03_38062348|CHR03_38062377|CHR03_38068965|CHR03_38068994|CHR03_38069019|CHR03_38110973|CHR03_38111003|CHR03_38111026|CHR03_38111029|CHR03_38111050|CHR03_38120099
3	38120140	38732438	612.299	16	CHR03_38120140|CHR03_38120149|CHR03_38171971|CHR03_38171979|CHR03_38275231|CHR03_38275236|CHR03_38275258|CHR03_38275302|CHR03_38559470|CHR03_38559473|CHR03_38590999|CHR03_38591021|CHR03_38685960|CHR03_38686011|CHR03_38732428|CHR03_38732438
3	38732494	38734532	2.039	8	CHR03_38732494|CHR03_38732503|CHR03_38734483|CHR03_38734485|CHR03_38734492|CHR03_38734501|CHR03_38734518|CHR03_38734532
3	38811660	39546569	734.91	36	CHR03_38811660|CHR03_38811726|CHR03_38811733|CHR03_38843408|CHR03_38843417|CHR03_38843424|CHR03_38843427|CHR03_38843430|CHR03_38843435|CHR03_38843440|CHR03_38843455|CHR03_38843463|CHR03_38843471|CHR03_38869786|CHR03_38869805|CHR03_38869824|CHR03_38873247|CHR03_38873308|CHR03_39242282|CHR03_39446422|CHR03_39446423|CHR03_39446449|CHR03_39446454|CHR03_39446487|CHR03_39446489|CHR03_39468908|CHR03_394…
3	39546572	39546598	0.027	3	CHR03_39546572|CHR03_39546587|CHR03_39546598
3	39546620	39586859	40.24	6	CHR03_39546620|CHR03_39586790|CHR03_39586802|CHR03_39586815|CHR03_39586827|CHR03_39586859
3	39600907	39600950	0.044	4	CHR03_39600907|CHR03_39600934|CHR03_39600949|CHR03_39600950
3	39717208	40228989	511.782	38	CHR03_39717208|CHR03_39717238|CHR03_39717247|CHR03_39717256|CHR03_39754922|CHR03_39754926|CHR03_39754927|CHR03_39754946|CHR03_39754958|CHR03_39754964|CHR03_39754969|CHR03_39754986|CHR03_39835827|CHR03_39835844|CHR03_39835877|CHR03_39835904|CHR03_39977778|CHR03_39989321|CHR03_40007256|CHR03_40007289|CHR03_40054154|CHR03_40104888|CHR03_40104942|CHR03_40120493|CHR03_40122197|CHR03_40122229|CHR03_401…
3	40229009	40872367	643.359	53	CHR03_40229009|CHR03_40229029|CHR03_40343448|CHR03_40343457|CHR03_40343469|CHR03_40343511|CHR03_40343532|CHR03_40366265|CHR03_40366272|CHR03_40366282|CHR03_40366307|CHR03_40379436|CHR03_40389900|CHR03_40418232|CHR03_40418262|CHR03_40418284|CHR03_40472925|CHR03_40576432|CHR03_40576446|CHR03_40576470|CHR03_40605050|CHR03_40605072|CHR03_40605099|CHR03_40605105|CHR03_40605118|CHR03_40610324|CHR03_406…
3	40897304	41215773	318.47	15	CHR03_40897304|CHR03_40897338|CHR03_40897353|CHR03_40902478|CHR03_40902487|CHR03_40902512|CHR03_40970495|CHR03_40970499|CHR03_40970509|CHR03_40970519|CHR03_40970534|CHR03_40970548|CHR03_41215726|CHR03_41215752|CHR03_41215773
3	41477108	41802525	325.418	11	CHR03_41477108|CHR03_41477146|CHR03_41605813|CHR03_41605937|CHR03_41605938|CHR03_41605944|CHR03_41732103|CHR03_41732162|CHR03_41764675|CHR03_41802506|CHR03_41802525
3	41802539	42991820	1189.28	62	CHR03_41802539|CHR03_41802544|CHR03_41802545|CHR03_41802554|CHR03_41894980|CHR03_41895003|CHR03_41895015|CHR03_41895047|CHR03_41929884|CHR03_41929904|CHR03_41929951|CHR03_41929967|CHR03_42103662|CHR03_42122663|CHR03_42122689|CHR03_42122699|CHR03_42122730|CHR03_42208938|CHR03_42302246|CHR03_42302284|CHR03_42302291|CHR03_42302293|CHR03_42302318|CHR03_42591137|CHR03_42591202|CHR03_42591207|CHR03_426…
3	43039086	45037294	1998.21	46	CHR03_43039086|CHR03_43039105|CHR03_43039110|CHR03_43039115|CHR03_43039134|CHR03_43039141|CHR03_43039169|CHR03_43039170|CHR03_43039171|CHR03_43071922|CHR03_43071945|CHR03_43071970|CHR03_43071988|CHR03_43152515|CHR03_43162326|CHR03_43162360|CHR03_43425498|CHR03_43425515|CHR03_43425529|CHR03_43425536|CHR03_44068467|CHR03_44068485|CHR03_44068508|CHR03_44068527|CHR03_44176682|CHR03_44284254|CHR03_442…
3	45083020	45395718	312.699	9	CHR03_45083020|CHR03_45173992|CHR03_45174029|CHR03_45180061|CHR03_45280298|CHR03_45346702|CHR03_45346754|CHR03_45395689|CHR03_45395718
3	45434156	47432059	1997.9	46	CHR03_45434156|CHR03_45434163|CHR03_45434194|CHR03_45434204|CHR03_45463566|CHR03_45463586|CHR03_45646327|CHR03_45646366|CHR03_45696256|CHR03_45775677|CHR03_45795128|CHR03_45795135|CHR03_45795136|CHR03_45795162|CHR03_45939263|CHR03_46092226|CHR03_46092271|CHR03_46373499|CHR03_46403477|CHR03_46699389|CHR03_46699426|CHR03_46699435|CHR03_46699449|CHR03_46699468|CHR03_46791279|CHR03_46791285|CHR03_467…
3	47507274	47836139	328.866	10	CHR03_47507274|CHR03_47507288|CHR03_47697301|CHR03_47697321|CHR03_47705804|CHR03_47705836|CHR03_47705838|CHR03_47705872|CHR03_47788541|CHR03_47836139
3	47892451	47892494	0.044	3	CHR03_47892451|CHR03_47892456|CHR03_47892494
3	47993729	48109266	115.538	11	CHR03_47993729|CHR03_47993732|CHR03_47993751|CHR03_47993755|CHR03_47993764|CHR03_48047070|CHR03_48047105|CHR03_48047124|CHR03_48109222|CHR03_48109223|CHR03_48109266
3	48262642	48262668	0.027	3	CHR03_48262642|CHR03_48262662|CHR03_48262668
3	48323726	50321211	1997.49	55	CHR03_48323726|CHR03_48414932|CHR03_48414948|CHR03_48424488|CHR03_48451593|CHR03_48451614|CHR03_48485040|CHR03_48485055|CHR03_48485070|CHR03_48485079|CHR03_48485095|CHR03_48485096|CHR03_48485097|CHR03_48485101|CHR03_48488228|CHR03_48488250|CHR03_48488261|CHR03_48488279|CHR03_48537460|CHR03_48537482|CHR03_48537483|CHR03_48537499|CHR03_48537518|CHR03_48537534|CHR03_48561422|CHR03_48561449|CHR03_485…
3	50359362	50888597	529.236	22	CHR03_50359362|CHR03_50403045|CHR03_50403048|CHR03_50403062|CHR03_50517320|CHR03_50517372|CHR03_50530433|CHR03_50530436|CHR03_50584652|CHR03_50584671|CHR03_50584710|CHR03_50668744|CHR03_50668770|CHR03_50668771|CHR03_50874456|CHR03_50883663|CHR03_50883710|CHR03_50883718|CHR03_50883722|CHR03_50883723|CHR03_50883724|CHR03_50888597
3	50920550	50920607	0.058	11	CHR03_50920550|CHR03_50920552|CHR03_50920557|CHR03_50920562|CHR03_50920563|CHR03_50920571|CHR03_50920573|CHR03_50920578|CHR03_50920588|CHR03_50920603|CHR03_50920607
3	51131459	52344286	1212.83	68	CHR03_51131459|CHR03_51131478|CHR03_51198878|CHR03_51198893|CHR03_51198894|CHR03_51198922|CHR03_51198933|CHR03_51274963|CHR03_51274974|CHR03_51289184|CHR03_51289207|CHR03_51289208|CHR03_51289220|CHR03_51289252|CHR03_51299005|CHR03_51299020|CHR03_51299023|CHR03_51299026|CHR03_51432007|CHR03_51432058|CHR03_51537581|CHR03_51537586|CHR03_51537629|CHR03_51537684|CHR03_51622903|CHR03_51622962|CHR03_516…
3	52359432	54357932	1998.5	52	CHR03_52359432|CHR03_52604655|CHR03_52604676|CHR03_52605440|CHR03_52610471|CHR03_52645137|CHR03_52648201|CHR03_52661185|CHR03_52661190|CHR03_52661232|CHR03_52673366|CHR03_52681489|CHR03_52758366|CHR03_52758367|CHR03_52758379|CHR03_52758380|CHR03_52758397|CHR03_52758404|CHR03_52892757|CHR03_53425279|CHR03_53477838|CHR03_53683103|CHR03_53683109|CHR03_53683186|CHR03_53683190|CHR03_53695312|CHR03_536…
3	54394839	54581580	186.742	10	CHR03_54394839|CHR03_54397480|CHR03_54397487|CHR03_54397548|CHR03_54559277|CHR03_54581523|CHR03_54581526|CHR03_54581567|CHR03_54581575|CHR03_54581580
3	55354003	55518358	164.356	10	CHR03_55354003|CHR03_55354053|CHR03_55437361|CHR03_55437397|CHR03_55444915|CHR03_55518318|CHR03_55518321|CHR03_55518325|CHR03_55518331|CHR03_55518358
3	55535077	56652137	1117.06	27	CHR03_55535077|CHR03_55535092|CHR03_55535103|CHR03_55550968|CHR03_55714979|CHR03_55714995|CHR03_55895299|CHR03_55895340|CHR03_55895379|CHR03_56011554|CHR03_56011575|CHR03_56011593|CHR03_56013981|CHR03_56014008|CHR03_56046031|CHR03_56046042|CHR03_56046057|CHR03_56130082|CHR03_56274536|CHR03_56394425|CHR03_56394430|CHR03_56394442|CHR03_56394473|CHR03_56394477|CHR03_56523610|CHR03_56523645|CHR03_566…
3	56825670	57102374	276.705	11	CHR03_56825670|CHR03_56825680|CHR03_56825798|CHR03_56825801|CHR03_56825814|CHR03_56825816|CHR03_56835768|CHR03_56835818|CHR03_56902018|CHR03_57102334|CHR03_57102374
3	57333477	57499351	165.875	11	CHR03_57333477|CHR03_57333481|CHR03_57333493|CHR03_57434233|CHR03_57445278|CHR03_57445284|CHR03_57445299|CHR03_57445300|CHR03_57445301|CHR03_57445305|CHR03_57499351
3	57518518	57518535	0.018	4	CHR03_57518518|CHR03_57518532|CHR03_57518534|CHR03_57518535
3	57657520	58553667	896.148	25	CHR03_57657520|CHR03_57657523|CHR03_57657532|CHR03_57657533|CHR03_57804147|CHR03_57804149|CHR03_57804182|CHR03_57804186|CHR03_57804187|CHR03_57804201|CHR03_57804210|CHR03_57804224|CHR03_57804228|CHR03_57813231|CHR03_57813255|CHR03_57813263|CHR03_57813275|CHR03_58209081|CHR03_58209093|CHR03_58209095|CHR03_58408635|CHR03_58408698|CHR03_58553609|CHR03_58553632|CHR03_58553667
3	58595366	60589431	1994.07	97	CHR03_58595366|CHR03_58595369|CHR03_58595392|CHR03_58595401|CHR03_58595432|CHR03_58595434|CHR03_58638001|CHR03_58638005|CHR03_58638022|CHR03_58638023|CHR03_58638033|CHR03_58638038|CHR03_58638044|CHR03_58638046|CHR03_58681795|CHR03_58681807|CHR03_58684941|CHR03_58684980|CHR03_58684983|CHR03_58713093|CHR03_58713098|CHR03_58713119|CHR03_58713138|CHR03_58713154|CHR03_58713171|CHR03_58736863|CHR03_587…
3	60700529	62669331	1968.8	79	CHR03_60700529|CHR03_60700550|CHR03_60831770|CHR03_60831777|CHR03_60831806|CHR03_60831846|CHR03_60942801|CHR03_60942803|CHR03_60942820|CHR03_60942836|CHR03_60942860|CHR03_61048219|CHR03_61048259|CHR03_61101481|CHR03_61101486|CHR03_61101519|CHR03_61148962|CHR03_61296718|CHR03_61308503|CHR03_61308522|CHR03_61308523|CHR03_61308548|CHR03_61341808|CHR03_61341882|CHR03_61344852|CHR03_61344869|CHR03_613…
3	62679723	62679769	0.047	6	CHR03_62679723|CHR03_62679742|CHR03_62679744|CHR03_62679746|CHR03_62679766|CHR03_62679769
3	62926751	63155704	228.954	3	CHR03_62926751|CHR03_62926761|CHR03_63155704
3	63167723	65082509	1914.79	36	CHR03_63167723|CHR03_63167726|CHR03_63167739|CHR03_63167752|CHR03_63167760|CHR03_63167797|CHR03_63756717|CHR03_63756723|CHR03_63756724|CHR03_63756734|CHR03_63756737|CHR03_63756760|CHR03_63942180|CHR03_63942208|CHR03_63942214|CHR03_63942218|CHR03_63942223|CHR03_64018531|CHR03_64018537|CHR03_64152695|CHR03_64152706|CHR03_64152719|CHR03_64152739|CHR03_64152740|CHR03_64152745|CHR03_64152771|CHR03_642…
3	65246858	65536156	289.299	3	CHR03_65246858|CHR03_65246888|CHR03_65536156
3	65536164	65536209	0.046	3	CHR03_65536164|CHR03_65536176|CHR03_65536209
3	65578195	65578245	0.051	3	CHR03_65578195|CHR03_65578241|CHR03_65578245
3	65578248	65618044	39.797	7	CHR03_65578248|CHR03_65617972|CHR03_65617978|CHR03_65617992|CHR03_65617998|CHR03_65618012|CHR03_65618044
3	65641821	66234481	592.661	30	CHR03_65641821|CHR03_65641828|CHR03_65641845|CHR03_65655858|CHR03_65655932|CHR03_65677967|CHR03_65677997|CHR03_65678010|CHR03_65763962|CHR03_65763967|CHR03_65763994|CHR03_65764004|CHR03_65764022|CHR03_65764033|CHR03_65764036|CHR03_65851746|CHR03_65851761|CHR03_65851810|CHR03_65873895|CHR03_65873915|CHR03_65911210|CHR03_65911214|CHR03_65911222|CHR03_65911225|CHR03_65911258|CHR03_65911270|CHR03_660…
3	66419035	68396136	1977.1	33	CHR03_66419035|CHR03_66455215|CHR03_66784151|CHR03_66784197|CHR03_66940703|CHR03_67327609|CHR03_67327623|CHR03_67327626|CHR03_67327648|CHR03_67327687|CHR03_68359126|CHR03_68359127|CHR03_68359129|CHR03_68359134|CHR03_68359186|CHR03_68372582|CHR03_68372598|CHR03_68372628|CHR03_68372640|CHR03_68383299|CHR03_68383310|CHR03_68383314|CHR03_68383326|CHR03_68383329|CHR03_68383334|CHR03_68383344|CHR03_683…
3	68457619	68457685	0.067	6	CHR03_68457619|CHR03_68457631|CHR03_68457633|CHR03_68457635|CHR03_68457674|CHR03_68457685
3	68457689	68879494	421.806	8	CHR03_68457689|CHR03_68508579|CHR03_68508582|CHR03_68508609|CHR03_68589167|CHR03_68589189|CHR03_68605878|CHR03_68879494
3	69128775	70222135	1093.36	38	CHR03_69128775|CHR03_69128862|CHR03_69206912|CHR03_69206929|CHR03_69206932|CHR03_69206983|CHR03_69378241|CHR03_69378264|CHR03_69379350|CHR03_69379387|CHR03_69379390|CHR03_69379407|CHR03_69394026|CHR03_69394051|CHR03_69394089|CHR03_69581693|CHR03_69581714|CHR03_69581729|CHR03_69581744|CHR03_69591000|CHR03_69720207|CHR03_69720221|CHR03_70000046|CHR03_70000055|CHR03_70081298|CHR03_70127713|CHR03_701…
3	70397408	72390992	1993.58	66	CHR03_70397408|CHR03_70422283|CHR03_70422286|CHR03_70422327|CHR03_70422353|CHR03_70422354|CHR03_70422357|CHR03_70422361|CHR03_70460133|CHR03_70526743|CHR03_70526746|CHR03_70528623|CHR03_70528648|CHR03_70528657|CHR03_70528660|CHR03_70528673|CHR03_70528689|CHR03_70528697|CHR03_70912546|CHR03_70912567|CHR03_71058308|CHR03_71058324|CHR03_71079213|CHR03_71079264|CHR03_71079266|CHR03_71231553|CHR03_712…
3	72490961	73296734	805.774	30	CHR03_72490961|CHR03_72490971|CHR03_72490997|CHR03_72661187|CHR03_72661196|CHR03_72661199|CHR03_72661211|CHR03_72661225|CHR03_72749639|CHR03_72749645|CHR03_72749659|CHR03_72749682|CHR03_72749714|CHR03_72749720|CHR03_72749721|CHR03_72767010|CHR03_72767021|CHR03_72767039|CHR03_72767092|CHR03_72829335|CHR03_72829336|CHR03_72829340|CHR03_72829343|CHR03_72829346|CHR03_72829400|CHR03_72884360|CHR03_729…
3	73300180	73476982	176.803	7	CHR03_73300180|CHR03_73300188|CHR03_73300247|CHR03_73476941|CHR03_73476961|CHR03_73476975|CHR03_73476982
3	73542102	73548816	6.715	8	CHR03_73542102|CHR03_73542123|CHR03_73548757|CHR03_73548760|CHR03_73548789|CHR03_73548795|CHR03_73548804|CHR03_73548816
3	73548875	73590467	41.593	3	CHR03_73548875|CHR03_73590440|CHR03_73590467
3	73590476	74018632	428.157	13	CHR03_73590476|CHR03_73644630|CHR03_73644631|CHR03_73687935|CHR03_73830830|CHR03_73830862|CHR03_73830875|CHR03_73844100|CHR03_73923806|CHR03_73923828|CHR03_73923853|CHR03_74018601|CHR03_74018632
3	74025327	74025386	0.06	4	CHR03_74025327|CHR03_74025374|CHR03_74025375|CHR03_74025386
3	74187724	76172369	1984.65	89	CHR03_74187724|CHR03_74314529|CHR03_74350403|CHR03_74405165|CHR03_74405182|CHR03_74405195|CHR03_74405222|CHR03_74407084|CHR03_74407085|CHR03_74407114|CHR03_74407120|CHR03_74407137|CHR03_74407153|CHR03_74420124|CHR03_74420126|CHR03_74420198|CHR03_74420211|CHR03_74420219|CHR03_74420224|CHR03_74420231|CHR03_74420246|CHR03_74420284|CHR03_74448986|CHR03_74449045|CHR03_74505704|CHR03_74512675|CHR03_745…
3	76295680	76328788	33.109	6	CHR03_76295680|CHR03_76295688|CHR03_76328745|CHR03_76328767|CHR03_76328780|CHR03_76328788
3	76537985	76972276	434.292	20	CHR03_76537985|CHR03_76538253|CHR03_76538267|CHR03_76538294|CHR03_76538322|CHR03_76538354|CHR03_76538373|CHR03_76538375|CHR03_76918834|CHR03_76918856|CHR03_76918889|CHR03_76971280|CHR03_76971300|CHR03_76971313|CHR03_76971324|CHR03_76971326|CHR03_76971334|CHR03_76972264|CHR03_76972272|CHR03_76972276
3	76972349	78190928	1218.58	35	CHR03_76972349|CHR03_77384440|CHR03_77384443|CHR03_77384447|CHR03_77384448|CHR03_77475964|CHR03_77475970|CHR03_77476004|CHR03_77476006|CHR03_77596236|CHR03_77596274|CHR03_77596284|CHR03_77688750|CHR03_77688782|CHR03_77688789|CHR03_77781642|CHR03_77781644|CHR03_77781656|CHR03_77781659|CHR03_77781660|CHR03_77831586|CHR03_77831611|CHR03_77908991|CHR03_77908998|CHR03_77909018|CHR03_77909024|CHR03_779…
3	78232309	78246840	14.532	5	CHR03_78232309|CHR03_78232320|CHR03_78246789|CHR03_78246804|CHR03_78246840
3	78460318	80292143	1831.83	85	CHR03_78460318|CHR03_78634555|CHR03_78634600|CHR03_78634641|CHR03_78673766|CHR03_78851346|CHR03_78856765|CHR03_78856775|CHR03_78856803|CHR03_78856814|CHR03_78856820|CHR03_78856834|CHR03_78865203|CHR03_78865211|CHR03_78865217|CHR03_78865222|CHR03_78865239|CHR03_78865245|CHR03_78865246|CHR03_78865260|CHR03_78865261|CHR03_78865263|CHR03_78865264|CHR03_78865284|CHR03_78865288|CHR03_78975382|CHR03_789…
3	80382861	80612309	229.449	9	CHR03_80382861|CHR03_80382902|CHR03_80382907|CHR03_80428572|CHR03_80443302|CHR03_80443339|CHR03_80577541|CHR03_80612266|CHR03_80612309
3	80652204	82647729	1995.53	82	CHR03_80652204|CHR03_80652221|CHR03_80652236|CHR03_80652242|CHR03_80652256|CHR03_80678693|CHR03_80678696|CHR03_80678743|CHR03_81159636|CHR03_81159648|CHR03_81159655|CHR03_81159663|CHR03_81159664|CHR03_81159666|CHR03_81159687|CHR03_81159690|CHR03_81159707|CHR03_81159715|CHR03_81159719|CHR03_81391784|CHR03_81539594|CHR03_81539616|CHR03_81539619|CHR03_81539624|CHR03_81539643|CHR03_81539646|CHR03_816…
3	82882878	84881495	1998.62	46	CHR03_82882878|CHR03_83017258|CHR03_83017281|CHR03_83017297|CHR03_83017305|CHR03_83064195|CHR03_83064220|CHR03_83190674|CHR03_83190712|CHR03_83190747|CHR03_83328103|CHR03_83382009|CHR03_83382051|CHR03_83382055|CHR03_83382057|CHR03_83391758|CHR03_83391764|CHR03_83439672|CHR03_83439680|CHR03_83439721|CHR03_83439756|CHR03_83439782|CHR03_83439795|CHR03_83439798|CHR03_83588106|CHR03_83588127|CHR03_835…
3	84881516	86643566	1762.05	85	CHR03_84881516|CHR03_84881534|CHR03_84881548|CHR03_84940718|CHR03_84940721|CHR03_84940747|CHR03_85100734|CHR03_85100791|CHR03_85104596|CHR03_85104618|CHR03_85104696|CHR03_85104700|CHR03_85104722|CHR03_85104734|CHR03_85153702|CHR03_85153722|CHR03_85153724|CHR03_85153739|CHR03_85153756|CHR03_85216586|CHR03_85257538|CHR03_85257545|CHR03_85257547|CHR03_85257551|CHR03_85257569|CHR03_85257589|CHR03_852…
3	86691977	86692038	0.062	5	CHR03_86691977|CHR03_86692021|CHR03_86692026|CHR03_86692036|CHR03_86692038
3	86866139	87001355	135.217	4	CHR03_86866139|CHR03_86866167|CHR03_86866190|CHR03_87001355
3	87001384	87001411	0.028	5	CHR03_87001384|CHR03_87001387|CHR03_87001394|CHR03_87001403|CHR03_87001411
3	87015311	89004063	1988.75	71	CHR03_87015311|CHR03_87015312|CHR03_87015363|CHR03_87067485|CHR03_87188002|CHR03_87304340|CHR03_87304345|CHR03_87304378|CHR03_87304405|CHR03_87409520|CHR03_87409557|CHR03_87487138|CHR03_87487175|CHR03_87504967|CHR03_87504987|CHR03_87504996|CHR03_87504998|CHR03_87688235|CHR03_87688248|CHR03_87688306|CHR03_87688312|CHR03_87737846|CHR03_87737849|CHR03_87737854|CHR03_87737879|CHR03_87737891|CHR03_877…
3	89018631	90946889	1928.26	30	CHR03_89018631|CHR03_89018633|CHR03_89150453|CHR03_89150517|CHR03_89150526|CHR03_89380047|CHR03_89588355|CHR03_89870950|CHR03_89870958|CHR03_89871000|CHR03_89871003|CHR03_89871005|CHR03_89871010|CHR03_90295802|CHR03_90295837|CHR03_90295850|CHR03_90295871|CHR03_90396675|CHR03_90396682|CHR03_90396683|CHR03_90396699|CHR03_90396726|CHR03_90396727|CHR03_90396730|CHR03_90597367|CHR03_90908321|CHR03_909…
3	91037544	92651441	1613.9	37	CHR03_91037544|CHR03_91037554|CHR03_91037559|CHR03_91037560|CHR03_91037561|CHR03_91037578|CHR03_91037590|CHR03_91037600|CHR03_91257644|CHR03_91257651|CHR03_91257652|CHR03_91257656|CHR03_91257682|CHR03_91257683|CHR03_91257685|CHR03_91257702|CHR03_91477587|CHR03_91477609|CHR03_91477645|CHR03_91477651|CHR03_91477658|CHR03_91477667|CHR03_91501245|CHR03_91501282|CHR03_91501305|CHR03_91625202|CHR03_916…
3	92688133	94685785	1997.65	62	CHR03_92688133|CHR03_92688141|CHR03_92851419|CHR03_92851428|CHR03_92851459|CHR03_92851461|CHR03_92851481|CHR03_92921115|CHR03_92921176|CHR03_92921374|CHR03_92921433|CHR03_92921454|CHR03_93248784|CHR03_93248796|CHR03_93294166|CHR03_93297443|CHR03_93297479|CHR03_93297492|CHR03_93297508|CHR03_93363594|CHR03_93363601|CHR03_93363606|CHR03_93363620|CHR03_93371175|CHR03_93371193|CHR03_93371221|CHR03_933…
3	94764847	94929040	164.194	6	CHR03_94764847|CHR03_94764852|CHR03_94928986|CHR03_94929016|CHR03_94929033|CHR03_94929040
3	95308643	97284272	1975.63	113	CHR03_95308643|CHR03_95308644|CHR03_95392643|CHR03_95392661|CHR03_95556882|CHR03_95556910|CHR03_95556914|CHR03_95576009|CHR03_95576054|CHR03_95576057|CHR03_95576068|CHR03_95756076|CHR03_95756083|CHR03_95759276|CHR03_95759295|CHR03_95759311|CHR03_95759342|CHR03_95802422|CHR03_95802427|CHR03_95802431|CHR03_95802437|CHR03_95802447|CHR03_95802455|CHR03_95889961|CHR03_95889972|CHR03_95889978|CHR03_958…
3	97309066	99306644	1997.58	53	CHR03_97309066|CHR03_97309073|CHR03_97309105|CHR03_97309130|CHR03_97309162|CHR03_97309188|CHR03_97309202|CHR03_97309232|CHR03_97333254|CHR03_97333268|CHR03_97333276|CHR03_97383258|CHR03_97383263|CHR03_97489013|CHR03_97489023|CHR03_97489039|CHR03_97489055|CHR03_97489070|CHR03_97489078|CHR03_97592181|CHR03_97592188|CHR03_97592208|CHR03_97592231|CHR03_97592239|CHR03_97592241|CHR03_97592266|CHR03_976…
3	99320888	100026782	705.895	18	CHR03_99320888|CHR03_99320897|CHR03_99524957|CHR03_99528884|CHR03_99621414|CHR03_99636931|CHR03_99636959|CHR03_99636977|CHR03_99636988|CHR03_99636990|CHR03_99637004|CHR03_99637005|CHR03_99637016|CHR03_99654791|CHR03_99919435|CHR03_100026776|CHR03_100026779|CHR03_100026782
3	100026786	102018573	1991.79	50	CHR03_100026786|CHR03_100026800|CHR03_100026812|CHR03_100026822|CHR03_100026857|CHR03_100070026|CHR03_100070036|CHR03_100070039|CHR03_100070090|CHR03_100111941|CHR03_100111973|CHR03_100111981|CHR03_100184578|CHR03_100197182|CHR03_100197185|CHR03_100197193|CHR03_100203309|CHR03_100203320|CHR03_100203327|CHR03_100210557|CHR03_100268259|CHR03_100268260|CHR03_100268274|CHR03_100316237|CHR03_100316252…
3	102088468	102910233	821.766	26	CHR03_102088468|CHR03_102088485|CHR03_102088519|CHR03_102404380|CHR03_102404399|CHR03_102535155|CHR03_102568500|CHR03_102693301|CHR03_102729771|CHR03_102729772|CHR03_102729777|CHR03_102729786|CHR03_102729787|CHR03_102729794|CHR03_102729842|CHR03_102803149|CHR03_102803154|CHR03_102803166|CHR03_102810817|CHR03_102878454|CHR03_102878470|CHR03_102878476|CHR03_102878513|CHR03_102910214|CHR03_102910224…
3	102947451	104940221	1992.77	64	CHR03_102947451|CHR03_102949991|CHR03_102950042|CHR03_102950048|CHR03_103013558|CHR03_103013564|CHR03_103059987|CHR03_103060000|CHR03_103060040|CHR03_103314505|CHR03_103314529|CHR03_103362906|CHR03_103362917|CHR03_103362931|CHR03_103362980|CHR03_103362990|CHR03_103527714|CHR03_103527718|CHR03_103629469|CHR03_103629491|CHR03_103904837|CHR03_103904855|CHR03_103904857|CHR03_103904870|CHR03_103904880…
3	105102410	106415294	1312.88	32	CHR03_105102410|CHR03_105117554|CHR03_105117608|CHR03_105188826|CHR03_105188844|CHR03_105188856|CHR03_105189717|CHR03_105189730|CHR03_105189735|CHR03_105391203|CHR03_105391221|CHR03_105407660|CHR03_105407692|CHR03_105427141|CHR03_105427151|CHR03_105427152|CHR03_105427175|CHR03_105427189|CHR03_105427195|CHR03_105427196|CHR03_105427200|CHR03_105456425|CHR03_105456442|CHR03_105456454|CHR03_105456465…
3	106441152	108437751	1996.6	59	CHR03_106441152|CHR03_106441159|CHR03_106441208|CHR03_106441216|CHR03_106441220|CHR03_106470211|CHR03_106492630|CHR03_106492635|CHR03_106492642|CHR03_106492690|CHR03_106492692|CHR03_106492702|CHR03_106549924|CHR03_106549943|CHR03_106549948|CHR03_106549949|CHR03_106549956|CHR03_106659771|CHR03_106659772|CHR03_106659801|CHR03_106787373|CHR03_107174141|CHR03_107181673|CHR03_107181682|CHR03_107181720…
3	108742802	109995906	1253.1	20	CHR03_108742802|CHR03_108742816|CHR03_108773149|CHR03_108773199|CHR03_108773200|CHR03_109450300|CHR03_109450328|CHR03_109450358|CHR03_109450363|CHR03_109663319|CHR03_109663325|CHR03_109663337|CHR03_109663377|CHR03_109771212|CHR03_109771235|CHR03_109771238|CHR03_109771268|CHR03_109824864|CHR03_109995851|CHR03_109995906
3	110230954	110231025	0.072	4	CHR03_110230954|CHR03_110230958|CHR03_110231020|CHR03_110231025
3	110428289	110428373	0.085	4	CHR03_110428289|CHR03_110428327|CHR03_110428346|CHR03_110428373
3	110471056	110471106	0.051	3	CHR03_110471056|CHR03_110471079|CHR03_110471106
3	110917840	110917851	0.012	4	CHR03_110917840|CHR03_110917846|CHR03_110917847|CHR03_110917851
3	111169991	113063944	1893.95	48	CHR03_111169991|CHR03_111170010|CHR03_111170032|CHR03_111170035|CHR03_111170044|CHR03_111765091|CHR03_111765121|CHR03_111765137|CHR03_111765161|CHR03_111765169|CHR03_111832863|CHR03_111832891|CHR03_111832897|CHR03_112054641|CHR03_112054672|CHR03_112054689|CHR03_112054707|CHR03_112110954|CHR03_112110997|CHR03_112248268|CHR03_112248308|CHR03_112498310|CHR03_112518147|CHR03_112518161|CHR03_112518196…
3	113173026	113613615	440.59	18	CHR03_113173026|CHR03_113173054|CHR03_113173078|CHR03_113272281|CHR03_113272291|CHR03_113272294|CHR03_113272303|CHR03_113380334|CHR03_113380343|CHR03_113380379|CHR03_113380399|CHR03_113381331|CHR03_113381347|CHR03_113381376|CHR03_113381377|CHR03_113381407|CHR03_113613552|CHR03_113613615
3	114322967	116320692	1997.73	70	CHR03_114322967|CHR03_114322993|CHR03_114323011|CHR03_114323019|CHR03_114403028|CHR03_114403029|CHR03_114403042|CHR03_114403044|CHR03_114403066|CHR03_114618691|CHR03_114690422|CHR03_114690442|CHR03_114690443|CHR03_114690446|CHR03_114690461|CHR03_114743224|CHR03_114743240|CHR03_114743253|CHR03_114747691|CHR03_114747708|CHR03_114938409|CHR03_114938413|CHR03_114938465|CHR03_114938466|CHR03_114938479…
3	116436388	117048919	612.532	20	CHR03_116436388|CHR03_116436405|CHR03_116436407|CHR03_116492671|CHR03_116500434|CHR03_116500513|CHR03_116645560|CHR03_116645565|CHR03_116645574|CHR03_116645593|CHR03_116645609|CHR03_116645626|CHR03_116645629|CHR03_116645634|CHR03_116982637|CHR03_117027584|CHR03_117048866|CHR03_117048890|CHR03_117048915|CHR03_117048919
3	117091026	119051829	1960.8	50	CHR03_117091026|CHR03_117091027|CHR03_117091079|CHR03_117145163|CHR03_117189666|CHR03_117297368|CHR03_117300193|CHR03_117300218|CHR03_117331539|CHR03_117331589|CHR03_117393921|CHR03_117393933|CHR03_117393992|CHR03_117393993|CHR03_117394001|CHR03_117860165|CHR03_117860168|CHR03_117860174|CHR03_117860181|CHR03_117860194|CHR03_117860195|CHR03_117860202|CHR03_117860220|CHR03_117860223|CHR03_117860229…
3	119051865	119051888	0.024	4	CHR03_119051865|CHR03_119051878|CHR03_119051887|CHR03_119051888
3	119117182	121044058	1926.88	70	CHR03_119117182|CHR03_119194617|CHR03_119194623|CHR03_119194625|CHR03_119194649|CHR03_119194651|CHR03_119297413|CHR03_119319865|CHR03_119319913|CHR03_119319924|CHR03_119451618|CHR03_119451621|CHR03_119546686|CHR03_119546705|CHR03_119597398|CHR03_119597400|CHR03_119597401|CHR03_119597432|CHR03_119597439|CHR03_119597450|CHR03_119597455|CHR03_119597460|CHR03_119613265|CHR03_119613270|CHR03_119613272…
3	121044068	121533251	489.184	22	CHR03_121044068|CHR03_121044073|CHR03_121096597|CHR03_121224127|CHR03_121224139|CHR03_121272848|CHR03_121272864|CHR03_121290994|CHR03_121291022|CHR03_121291047|CHR03_121291051|CHR03_121307430|CHR03_121307431|CHR03_121307438|CHR03_121307467|CHR03_121307502|CHR03_121307514|CHR03_121533181|CHR03_121533206|CHR03_121533231|CHR03_121533240|CHR03_121533251
3	121577762	123549682	1971.92	103	CHR03_121577762|CHR03_121577774|CHR03_121577783|CHR03_121753972|CHR03_121753981|CHR03_121754010|CHR03_121754011|CHR03_121754013|CHR03_121754039|CHR03_121899742|CHR03_121899743|CHR03_121899759|CHR03_121899762|CHR03_121899794|CHR03_121899807|CHR03_121914161|CHR03_121914190|CHR03_121920296|CHR03_121920334|CHR03_121935845|CHR03_121935871|CHR03_122015599|CHR03_122022067|CHR03_122027547|CHR03_122027559…
3	123635497	123636003	0.507	7	CHR03_123635497|CHR03_123635509|CHR03_123635518|CHR03_123635520|CHR03_123635546|CHR03_123635999|CHR03_123636003
3	123684159	125682998	1998.84	50	CHR03_123684159|CHR03_123684170|CHR03_123684172|CHR03_123684203|CHR03_123684227|CHR03_123684229|CHR03_123738617|CHR03_123738631|CHR03_123738655|CHR03_123896852|CHR03_123896858|CHR03_123896862|CHR03_123896866|CHR03_123896871|CHR03_123896890|CHR03_123896898|CHR03_123896907|CHR03_124938239|CHR03_124938266|CHR03_124938312|CHR03_124983629|CHR03_124983634|CHR03_124983658|CHR03_124983683|CHR03_124983695…
3	125726654	126396729	670.076	25	CHR03_125726654|CHR03_125726670|CHR03_125729619|CHR03_125729644|CHR03_125729674|CHR03_125740966|CHR03_125740995|CHR03_125905535|CHR03_125905547|CHR03_125905553|CHR03_125905585|CHR03_126098314|CHR03_126098330|CHR03_126284603|CHR03_126284612|CHR03_126366381|CHR03_126366409|CHR03_126366421|CHR03_126366441|CHR03_126393478|CHR03_126393486|CHR03_126393527|CHR03_126396685|CHR03_126396707|CHR03_126396729
3	126551058	128550107	1999.05	62	CHR03_126551058|CHR03_126551072|CHR03_126551076|CHR03_126557316|CHR03_126557318|CHR03_126557362|CHR03_126569698|CHR03_126569705|CHR03_126569717|CHR03_126569770|CHR03_126570020|CHR03_126570044|CHR03_126579381|CHR03_126579408|CHR03_126589003|CHR03_126589013|CHR03_126589022|CHR03_126589024|CHR03_126643548|CHR03_126721048|CHR03_127297767|CHR03_127297768|CHR03_127345872|CHR03_127385515|CHR03_127385541…
3	128664032	129628947	964.916	30	CHR03_128664032|CHR03_128664051|CHR03_128664069|CHR03_128746741|CHR03_128746744|CHR03_128746757|CHR03_128960745|CHR03_128960752|CHR03_128960757|CHR03_128960764|CHR03_128960776|CHR03_129235847|CHR03_129235859|CHR03_129235898|CHR03_129235915|CHR03_129235916|CHR03_129235924|CHR03_129262857|CHR03_129262895|CHR03_129262916|CHR03_129262920|CHR03_129373459|CHR03_129373501|CHR03_129373519|CHR03_129373525…
3	129650256	129655649	5.394	3	CHR03_129650256|CHR03_129655639|CHR03_129655649
3	129662053	129937892	275.84	29	CHR03_129662053|CHR03_129662080|CHR03_129682704|CHR03_129682762|CHR03_129682775|CHR03_129682785|CHR03_129682787|CHR03_129697518|CHR03_129697523|CHR03_129697525|CHR03_129697555|CHR03_129697568|CHR03_129697572|CHR03_129804762|CHR03_129804814|CHR03_129804821|CHR03_129804829|CHR03_129804830|CHR03_129866444|CHR03_129866511|CHR03_129880519|CHR03_129880520|CHR03_129880524|CHR03_129880541|CHR03_129928332…
3	129940516	131939142	1998.63	71	CHR03_129940516|CHR03_129940518|CHR03_130188380|CHR03_130188409|CHR03_130196024|CHR03_130196034|CHR03_130196037|CHR03_130196042|CHR03_130196044|CHR03_130196059|CHR03_130310759|CHR03_130310761|CHR03_130310765|CHR03_130310806|CHR03_130310819|CHR03_130310830|CHR03_130310831|CHR03_130394338|CHR03_130394339|CHR03_130394363|CHR03_130394367|CHR03_130394386|CHR03_130394395|CHR03_130394396|CHR03_130552014…
3	132358184	133218737	860.554	36	CHR03_132358184|CHR03_132358199|CHR03_132358202|CHR03_132358203|CHR03_132358211|CHR03_132358219|CHR03_132358230|CHR03_132358236|CHR03_132358238|CHR03_132366459|CHR03_132374789|CHR03_132374807|CHR03_132374810|CHR03_132374836|CHR03_132573522|CHR03_132573523|CHR03_132573534|CHR03_132573535|CHR03_132694624|CHR03_132694647|CHR03_132694649|CHR03_132694665|CHR03_132724961|CHR03_132724966|CHR03_132724975…
3	133433866	133659119	225.254	4	CHR03_133433866|CHR03_133433945|CHR03_133607983|CHR03_133659119
[truncated: 4,268 more rows]

## Sheet: Table S9. Candidate genes
Chr.	Haplotype block (Mbp)	Associated SNP	-log(P)	MAF	R2 (%)	Linked QTL of capsaicinoid biosynthesis gene in 400 kb interval	Candidate gene in haplotype block*
[truncated: 228 more rows]

[truncated: 1 more sheets: Table S10. Physical loc QTL]
